# Supplementary material for: SQANTI: extensive characterization of long-read transcript sequences for quality control in full-length transcriptome identification and quantification
Source: Genome Res. 2018 Mar;28(3):396–411. doi: 10.1101/gr.222976.117 (PMC5848618; doi:10.1101/gr.222976.117)
Supplement: Supplemental Material [file supp_gr.222976.117_Supplemental_SQANTI_Source_Code.zip]

Archive with 32 entries (29 files):
- SQANTI_Source_Code/.DS_Store
- SQANTI_Source_Code/.gitignore
- SQANTI_Source_Code/LICENSE
- SQANTI_Source_Code/README.md
- SQANTI_Source_Code/sqanti_filter.py
- SQANTI_Source_Code/sqanti_info/
- SQANTI_Source_Code/sqanti_info/classificationFile_info.xlsx
- SQANTI_Source_Code/sqanti_info/junctionFile_info.xlsx
- SQANTI_Source_Code/sqanti_info/sqanti_pipeline.png
- SQANTI_Source_Code/sqanti_qc.py
- SQANTI_Source_Code/utilities/
- SQANTI_Source_Code/utilities/.DS_Store
- SQANTI_Source_Code/utilities/gffread
- SQANTI_Source_Code/utilities/gmst/
- SQANTI_Source_Code/utilities/gmst/GeneMark_hmm.mod
- SQANTI_Source_Code/utilities/gmst/Gibbs3
- SQANTI_Source_Code/utilities/gmst/gm_1.tbl
- SQANTI_Source_Code/utilities/gmst/gm_4.tbl
- SQANTI_Source_Code/utilities/gmst/gmhmmp
- SQANTI_Source_Code/utilities/gmst/gmst.pl
- SQANTI_Source_Code/utilities/gmst/MetaGeneMark_v1.mod
- SQANTI_Source_Code/utilities/gmst/par_1.default
- SQANTI_Source_Code/utilities/gmst/par_11.default
- SQANTI_Source_Code/utilities/gmst/par_4.default
- SQANTI_Source_Code/utilities/gmst/par_EST.default
- SQANTI_Source_Code/utilities/gmst/probuild
- SQANTI_Source_Code/utilities/gmst/README.GeneMarkS-T
- SQANTI_Source_Code/utilities/gtfToGenePred
- SQANTI_Source_Code/utilities/indels_annot.py
- SQANTI_Source_Code/utilities/rt_switching.py
- SQANTI_Source_Code/utilities/SQANTI_filter.R
- SQANTI_Source_Code/utilities/SQANTI_report.R
