# Supplementary material for: SQANTI: extensive characterization of long-read transcript sequences for quality control in full-length transcriptome identification and quantification
Source: Genome Res. 2018 Mar;28(3):396–411. doi: 10.1101/gr.222976.117 (PMC5848618; doi:10.1101/gr.222976.117)
Supplement: Supplemental Material [file supp_gr.222976.117_Supplemental_SQANTI_Source_Code.zip › SQANTI_Source_Code/utilities/gmst/GeneMark_hmm.mod]

PHMM 2.8
NAME GeneMarkS_default_gcode_1
ORDM 4
ATG_ 1.000
GTG_ 0
TTG_ 0
CTG_ 0
TAA_ 1
TAG_ 1
TGA_ 1
MINC 300
MAXC 15000
MAXN 50000
NDEC 100
CDEC 800
CDCD 0.0
CD1P 1
CD2P 1
COD1 
0.005839 0.005066 0.004429
0.002309 0.002525 0.002223
0.002230 0.003803 0.003520
0.003458 0.004854 0.002819
0.002104 0.001842 0.002049
0.001589 0.001216 0.000995
0.001244 0.000870 0.001503
0.001881 0.002489 0.001279
0.004956 0.001763 0.002347
0.002351 0.001325 0.002096
0.001765 0.000921 0.002381
0.002189 0.001965 0.001617
0.001368 0.001929 0.002897
0.002459 0.001475 0.002161
0.001075 0.002242 0.003910
0.003066 0.004261 0.002603
0.002472 0.002774 0.001375
0.001137 0.000597 0.000743
0.000844 0.001236 0.001158
0.001740 0.001426 0.000997
0.000934 0.001201 0.000937
0.000784 0.000732 0.000495
0.000470 0.000500 0.000756
0.000767 0.001666 0.000546
0.001959 0.000907 0.000663
0.000767 0.000576 0.000395
0.000758 0.000383 0.000589
0.001066 0.001284 0.000485
0.000630 0.001065 0.001486
0.001209 0.000771 0.001208
0.000436 0.000820 0.002008
0.001650 0.002578 0.001514
0.003136 0.005738 0.001522
0.000973 0.001892 0.000695
0.000915 0.002798 0.001069
0.001315 0.004204 0.000750
0.002034 0.002080 0.001146
0.001229 0.001219 0.000471
0.001012 0.000689 0.000707
0.001632 0.003053 0.000746
0.003056 0.001877 0.000807
0.001491 0.000782 0.000455
0.000976 0.000561 0.000483
0.001326 0.001815 0.000429
0.000781 0.001317 0.001220
0.001301 0.001083 0.000896
0.000357 0.000889 0.001513
0.001960 0.002864 0.001101
0.003104 0.000001 0.001270
0.001860 0.001286 0.000819
0.001141 0.000001 0.001058
0.002544 0.002282 0.001228
0.002022 0.001826 0.001171
0.001893 0.001166 0.000738
0.001068 0.000838 0.000929
0.001379 0.002596 0.000583
0.004610 0.000001 0.001614
0.002596 0.000629 0.001144
0.002117 0.001382 0.001743
0.002399 0.000890 0.001049
0.001236 0.002456 0.002497
0.002519 0.001131 0.002162
0.000848 0.002075 0.003476
0.003297 0.003159 0.002412
0.001916 0.002377 0.002249
0.000854 0.001188 0.001298
0.000668 0.001379 0.001864
0.001212 0.002123 0.001379
0.000683 0.000831 0.000502
0.000969 0.000609 0.000276
0.000270 0.000351 0.000389
0.000657 0.001242 0.000342
0.001493 0.000636 0.000766
0.000851 0.000515 0.000807
0.000671 0.000239 0.000768
0.000849 0.000952 0.000693
0.000486 0.000866 0.000886
0.001077 0.000804 0.000814
0.000397 0.001194 0.001127
0.001505 0.002261 0.000968
0.001487 0.001192 0.001261
0.000777 0.000302 0.000581
0.000465 0.000491 0.000988
0.001067 0.000822 0.000804
0.000566 0.000592 0.000746
0.000486 0.000353 0.000273
0.000229 0.000234 0.000533
0.000478 0.000949 0.000414
0.001141 0.000338 0.000419
0.000548 0.000255 0.000264
0.000502 0.000128 0.000406
0.000674 0.000653 0.000354
0.000291 0.000402 0.001194
0.000767 0.000336 0.001005
0.000190 0.000272 0.001440
0.000884 0.001236 0.001290
0.000928 0.002197 0.000741
0.000383 0.000784 0.000418
0.000308 0.000975 0.000591
0.000549 0.002109 0.000456
0.000348 0.000531 0.000388
0.000332 0.000394 0.000296
0.000141 0.000196 0.000330
0.000386 0.001032 0.000357
0.000770 0.000653 0.000280
0.000405 0.000384 0.000175
0.000292 0.000199 0.000216
0.000452 0.000935 0.000211
0.000215 0.000468 0.000660
0.000372 0.000440 0.000579
0.000127 0.000385 0.001004
0.000689 0.001586 0.000663
0.001649 0.000001 0.000770
0.001524 0.000652 0.000534
0.001045 0.000001 0.000746
0.001590 0.001259 0.000595
0.001341 0.000881 0.000638
0.001480 0.000555 0.000284
0.000764 0.000405 0.000518
0.000984 0.001506 0.000433
0.002466 0.000001 0.000592
0.001718 0.000240 0.000348
0.001499 0.000632 0.000603
0.001652 0.000484 0.000435
0.000729 0.001105 0.001253
0.002010 0.000661 0.001527
0.000651 0.001346 0.001928
0.002181 0.001994 0.001747
0.001894 0.002715 0.004150
0.000521 0.000822 0.001722
0.000843 0.001778 0.003991
0.000946 0.001688 0.002296
0.000626 0.000707 0.001336
0.000425 0.000409 0.000645
0.000349 0.000303 0.001229
0.000570 0.000972 0.000884
0.001345 0.000680 0.001587
0.000640 0.000408 0.001375
0.000492 0.000271 0.001776
0.000561 0.000683 0.001213
0.000380 0.000566 0.002222
0.000480 0.000400 0.001490
0.000304 0.000811 0.003420
0.000953 0.001481 0.002304
0.001439 0.002275 0.001512
0.000586 0.000488 0.000769
0.000558 0.000896 0.001338
0.000917 0.001268 0.001156
0.000473 0.000762 0.001013
0.000349 0.000431 0.000428
0.000239 0.000283 0.000738
0.000372 0.001212 0.000548
0.000864 0.000503 0.000465
0.000403 0.000399 0.000300
0.000425 0.000188 0.000436
0.000503 0.001091 0.000382
0.000322 0.000798 0.001834
0.000773 0.000505 0.001304
0.000254 0.000596 0.002343
0.000895 0.001994 0.001698
0.000850 0.002824 0.001762
0.000270 0.000817 0.000613
0.000278 0.001390 0.001065
0.000471 0.002211 0.000958
0.000370 0.000932 0.000560
0.000214 0.000548 0.000366
0.000168 0.000298 0.000528
0.000330 0.001511 0.000496
0.000528 0.000704 0.000428
0.000252 0.000355 0.000282
0.000153 0.000187 0.000276
0.000266 0.000851 0.000297
0.000145 0.000604 0.001060
0.000303 0.000478 0.000746
0.000084 0.000496 0.001474
0.000487 0.001464 0.001019
0.001339 0.000001 0.000968
0.000859 0.000638 0.000628
0.000607 0.000001 0.000896
0.001288 0.001338 0.000765
0.000914 0.000841 0.000807
0.000689 0.000494 0.000446
0.000470 0.000435 0.000704
0.000661 0.001351 0.000465
0.001890 0.000001 0.000620
0.001000 0.000202 0.000424
0.000963 0.000415 0.000735
0.001040 0.000335 0.000429
0.000474 0.001328 0.001459
0.001233 0.000555 0.001210
0.000397 0.001249 0.002201
0.001508 0.001907 0.001732
0.001745 0.003268 0.000001
0.000703 0.001554 0.000001
0.000534 0.001565 0.000001
0.001081 0.003102 0.000001
0.000796 0.001501 0.001089
0.000742 0.001199 0.000566
0.000382 0.000759 0.000776
0.000691 0.002274 0.000756
0.001446 0.000978 0.000001
0.000774 0.000839 0.000001
0.000532 0.000373 0.000001
0.000687 0.001302 0.000001
0.000595 0.001518 0.001275
0.001224 0.001439 0.001278
0.000523 0.001925 0.001900
0.001519 0.003531 0.001428
0.001798 0.002802 0.001632
0.000802 0.000750 0.000818
0.000545 0.001131 0.001187
0.001253 0.001854 0.001146
0.000758 0.001696 0.001148
0.000663 0.001139 0.000534
0.000391 0.000564 0.000695
0.000749 0.002721 0.000736
0.001384 0.000978 0.000693
0.000604 0.000664 0.000428
0.000537 0.000354 0.000596
0.000769 0.001659 0.000529
0.000322 0.000795 0.001754
0.000691 0.000789 0.001546
0.000229 0.000614 0.002136
0.000926 0.002435 0.002007
0.002194 0.005776 0.000001
0.000911 0.001886 0.000001
0.000737 0.002527 0.000001
0.001412 0.004768 0.000001
0.001284 0.002051 0.000502
0.000834 0.001592 0.000293
0.000559 0.000782 0.000370
0.001260 0.003719 0.000418
0.002430 0.002211 0.001160
0.001280 0.001155 0.000636
0.001033 0.000686 0.000954
0.001067 0.002576 0.000682
0.000605 0.001470 0.000585
0.001073 0.001330 0.000485
0.000406 0.001074 0.000738
0.001457 0.003693 0.000561
0.002764 0.000001 0.002010
0.001885 0.001380 0.001422
0.000996 0.000001 0.001769
0.002360 0.002755 0.001377
0.002378 0.002223 0.001014
0.002109 0.001420 0.000717
0.001541 0.000883 0.000743
0.001471 0.003320 0.000758
0.004661 0.000001 0.001671
0.002577 0.000662 0.001086
0.001945 0.001293 0.001731
0.002271 0.001003 0.001043
0.001166 0.003541 0.002092
0.002512 0.001510 0.001696
0.001048 0.003102 0.002933
0.003482 0.003576 0.002566
0.003784 0.002973 0.002574
0.001582 0.001288 0.001307
0.001453 0.001787 0.002264
0.002452 0.002663 0.001554
0.001702 0.001020 0.001336
0.001175 0.000650 0.000675
0.000789 0.000514 0.000994
0.001428 0.001696 0.000882
0.002978 0.000845 0.001203
0.001723 0.000701 0.001140
0.001247 0.000498 0.001451
0.001497 0.001084 0.001007
0.000822 0.000904 0.001703
0.001608 0.000770 0.001313
0.000687 0.001270 0.002344
0.002250 0.002554 0.001583
0.000866 0.001342 0.000789
0.000347 0.000312 0.000481
0.000256 0.000569 0.000626
0.000631 0.000831 0.000684
0.000383 0.001047 0.000753
0.000319 0.000472 0.000312
0.000190 0.000395 0.000561
0.000262 0.001380 0.000430
0.000684 0.000358 0.000353
0.000239 0.000229 0.000181
0.000257 0.000156 0.000274
0.000350 0.000487 0.000241
0.000198 0.000507 0.001091
0.000413 0.000384 0.000838
0.000169 0.000366 0.001338
0.000579 0.001395 0.001030
0.001194 0.002526 0.000668
0.000440 0.000811 0.000304
0.000419 0.001207 0.000499
0.000640 0.001984 0.000364
0.001161 0.001073 0.000650
0.000585 0.000608 0.000259
0.000415 0.000369 0.000447
0.000856 0.001709 0.000411
0.001205 0.000963 0.000246
0.000598 0.000442 0.000156
0.000381 0.000274 0.000155
0.000606 0.000928 0.000155
0.000456 0.000771 0.000862
0.000708 0.000583 0.000498
0.000232 0.000562 0.001019
0.001145 0.001613 0.000739
0.001395 0.000001 0.000758
0.000784 0.000715 0.000481
0.000506 0.000001 0.000620
0.001198 0.001367 0.000681
0.001117 0.001233 0.001049
0.001099 0.000886 0.000538
0.000641 0.000580 0.000750
0.000793 0.002197 0.000512
0.001801 0.000001 0.001052
0.001061 0.000330 0.000724
0.000959 0.000735 0.001089
0.001050 0.000494 0.000763
0.000623 0.001701 0.001658
0.001218 0.000846 0.001620
0.000494 0.001419 0.002443
0.001795 0.002447 0.001646
0.001838 0.002133 0.001457
0.000806 0.001096 0.000721
0.000659 0.001448 0.001134
0.001165 0.001799 0.000764
0.000617 0.000683 0.000311
0.000683 0.000574 0.000153
0.000234 0.000276 0.000216
0.000488 0.001211 0.000197
0.001467 0.000495 0.000398
0.000740 0.000446 0.000403
0.000536 0.000174 0.000408
0.000807 0.000800 0.000392
0.000437 0.000647 0.000644
0.001059 0.000846 0.000616
0.000279 0.000922 0.000801
0.001352 0.002043 0.000653
0.001311 0.000998 0.000626
0.000531 0.000200 0.000267
0.000381 0.000391 0.000516
0.000887 0.000627 0.000467
0.000413 0.000453 0.000473
0.000320 0.000273 0.000164
0.000157 0.000167 0.000310
0.000250 0.000799 0.000237
0.000970 0.000221 0.000201
0.000353 0.000142 0.000102
0.000294 0.000069 0.000207
0.000498 0.000491 0.000174
0.000228 0.000287 0.000855
0.000642 0.000269 0.000642
0.000140 0.000174 0.000937
0.000717 0.001026 0.000942
0.000585 0.001596 0.000376
0.000279 0.000619 0.000198
0.000174 0.000781 0.000254
0.000375 0.001507 0.000228
0.000262 0.000476 0.000248
0.000223 0.000412 0.000168
0.000087 0.000137 0.000190
0.000256 0.001073 0.000223
0.000627 0.000431 0.000107
0.000263 0.000286 0.000071
0.000164 0.000112 0.000099
0.000342 0.000899 0.000110
0.000183 0.000491 0.000608
0.000342 0.000496 0.000500
0.000074 0.000281 0.000757
0.000563 0.001271 0.000502
0.001794 0.000001 0.000424
0.001273 0.000421 0.000241
0.000739 0.000001 0.000289
0.001397 0.000846 0.000268
0.001343 0.000781 0.000385
0.001478 0.000625 0.000189
0.000650 0.000367 0.000315
0.000916 0.001596 0.000246
0.002370 0.000001 0.000227
0.001431 0.000160 0.000164
0.001080 0.000340 0.000241
0.001408 0.000312 0.000182
0.000747 0.000971 0.000937
0.002248 0.000549 0.000958
0.000549 0.000969 0.001410
0.002227 0.001409 0.001115
0.001235 0.001222 0.002222
0.000372 0.000410 0.000879
0.000487 0.000641 0.001906
0.000702 0.001029 0.001190
0.000519 0.000406 0.000821
0.000376 0.000213 0.000404
0.000266 0.000199 0.000643
0.000442 0.000603 0.000585
0.000835 0.000340 0.000771
0.000413 0.000215 0.000628
0.000310 0.000149 0.000870
0.000461 0.000378 0.000645
0.000285 0.000384 0.001571
0.000440 0.000240 0.001042
0.000204 0.000497 0.002176
0.000800 0.000869 0.001513
0.000700 0.000626 0.000597
0.000270 0.000133 0.000288
0.000249 0.000261 0.000484
0.000496 0.000437 0.000471
0.000407 0.000322 0.000500
0.000241 0.000132 0.000212
0.000262 0.000140 0.000429
0.000269 0.000525 0.000323
0.000565 0.000170 0.000177
0.000278 0.000089 0.000109
0.000198 0.000070 0.000154
0.000308 0.000252 0.000151
0.000241 0.000282 0.000891
0.000464 0.000173 0.000687
0.000212 0.000241 0.001239
0.000597 0.000721 0.000898
0.000379 0.001166 0.000743
0.000131 0.000374 0.000284
0.000117 0.000507 0.000423
0.000238 0.000955 0.000443
0.000210 0.000394 0.000372
0.000119 0.000208 0.000199
0.000094 0.000172 0.000330
0.000190 0.000699 0.000316
0.000341 0.000354 0.000163
0.000151 0.000169 0.000103
0.000105 0.000096 0.000134
0.000178 0.000366 0.000148
0.000117 0.000406 0.000897
0.000192 0.000241 0.000585
0.000080 0.000280 0.001152
0.000379 0.000761 0.000720
0.001218 0.000001 0.000542
0.000737 0.000264 0.000341
0.000455 0.000001 0.000472
0.001150 0.000611 0.000449
0.000875 0.000371 0.000486
0.000670 0.000267 0.000332
0.000740 0.000237 0.000504
0.000811 0.000834 0.000367
0.001836 0.000001 0.000325
0.001075 0.000090 0.000219
0.000901 0.000213 0.000362
0.001045 0.000170 0.000279
0.000517 0.000720 0.001090
0.000899 0.000319 0.001002
0.000386 0.000639 0.001651
0.001378 0.001166 0.001187
0.001195 0.002969 0.000001
0.000404 0.001246 0.000001
0.000392 0.001439 0.000001
0.000744 0.002665 0.000001
0.000649 0.001544 0.000669
0.000435 0.001330 0.000305
0.000296 0.000717 0.000474
0.000492 0.002895 0.000489
0.000934 0.000961 0.000001
0.000560 0.000961 0.000001
0.000389 0.000437 0.000001
0.000480 0.001734 0.000001
0.000315 0.001238 0.000878
0.000563 0.001144 0.000695
0.000258 0.001535 0.001208
0.000871 0.003048 0.000871
0.001059 0.002932 0.001159
0.000409 0.000626 0.000453
0.000334 0.001132 0.000650
0.000650 0.001722 0.000676
0.000372 0.001595 0.000814
0.000294 0.001023 0.000339
0.000210 0.000538 0.000428
0.000279 0.003019 0.000548
0.000838 0.000835 0.000412
0.000358 0.000609 0.000207
0.000313 0.000268 0.000372
0.000458 0.001821 0.000315
0.000223 0.000832 0.001344
0.000556 0.000760 0.001057
0.000161 0.000582 0.001537
0.000661 0.002462 0.001551
0.000937 0.004406 0.000001
0.000287 0.001409 0.000001
0.000280 0.001823 0.000001
0.000440 0.003551 0.000001
0.000434 0.001753 0.000264
0.000222 0.001480 0.000142
0.000171 0.000599 0.000164
0.000387 0.003958 0.000231
0.000836 0.001766 0.000567
0.000407 0.001008 0.000325
0.000296 0.000456 0.000445
0.000398 0.002729 0.000383
0.000258 0.001423 0.000405
0.000402 0.001246 0.000272
0.000147 0.000901 0.000477
0.000703 0.003345 0.000355
0.001849 0.000001 0.001224
0.001171 0.001156 0.000820
0.000677 0.000001 0.000959
0.001380 0.002155 0.000773
0.001878 0.002622 0.000731
0.001710 0.001813 0.000505
0.001276 0.001096 0.000452
0.001160 0.004612 0.000561
0.002767 0.000001 0.001130
0.001744 0.000583 0.000715
0.001376 0.001200 0.001261
0.001442 0.001006 0.000774
0.000928 0.003381 0.001370
0.002335 0.001380 0.000986
0.000840 0.002944 0.002007
0.002755 0.003053 0.001614
0.006625 0.002058 0.002817
0.002525 0.000772 0.001324
0.002290 0.001207 0.002137
0.003997 0.001683 0.001497
0.002226 0.000560 0.001051
0.001334 0.000317 0.000471
0.001116 0.000276 0.000750
0.001925 0.000768 0.000597
0.006698 0.000760 0.001313
0.002965 0.000482 0.001192
0.002024 0.000357 0.001354
0.002466 0.000729 0.000830
0.001378 0.000569 0.001485
0.002359 0.000464 0.001005
0.001138 0.000812 0.002014
0.003505 0.001457 0.001314
0.002063 0.000820 0.000723
0.000857 0.000213 0.000379
0.000717 0.000334 0.000598
0.001602 0.000550 0.000540
0.000807 0.000397 0.000477
0.000614 0.000217 0.000222
0.000396 0.000157 0.000359
0.000694 0.000581 0.000246
0.002027 0.000281 0.000329
0.000644 0.000180 0.000168
0.000615 0.000111 0.000289
0.000868 0.000417 0.000202
0.000601 0.000340 0.000816
0.001000 0.000223 0.000659
0.000398 0.000239 0.001068
0.001675 0.000831 0.000809
0.002672 0.001369 0.000812
0.000977 0.000486 0.000393
0.000709 0.000607 0.000531
0.001301 0.001172 0.000412
0.001731 0.000536 0.000491
0.000874 0.000302 0.000212
0.000752 0.000169 0.000299
0.001405 0.000789 0.000321
0.002980 0.000576 0.000327
0.001198 0.000279 0.000173
0.000738 0.000161 0.000197
0.001110 0.000650 0.000175
0.000739 0.000412 0.000645
0.001111 0.000261 0.000402
0.000362 0.000252 0.000702
0.001934 0.000812 0.000522
0.003211 0.000001 0.000572
0.001978 0.000416 0.000390
0.001164 0.000001 0.000520
0.003071 0.000852 0.000580
0.001941 0.000499 0.000520
0.001902 0.000327 0.000297
0.001074 0.000240 0.000379
0.001384 0.000748 0.000233
0.005779 0.000001 0.000850
0.002848 0.000208 0.000607
0.002117 0.000494 0.000923
0.002603 0.000322 0.000548
0.001443 0.000815 0.001187
0.002591 0.000460 0.001032
0.000995 0.000723 0.001696
0.004310 0.001449 0.001234
0.002147 0.001314 0.001848
0.000918 0.000554 0.001020
0.000730 0.000791 0.001384
0.001486 0.001123 0.001068
0.000789 0.000429 0.000417
0.000732 0.000296 0.000223
0.000337 0.000167 0.000272
0.000717 0.000697 0.000252
0.001669 0.000346 0.000545
0.001160 0.000334 0.000614
0.000689 0.000141 0.000553
0.000911 0.000570 0.000482
0.000620 0.000474 0.000813
0.001170 0.000471 0.000714
0.000451 0.000653 0.000906
0.001750 0.001231 0.000829
0.001733 0.000704 0.000713
0.000563 0.000128 0.000242
0.000493 0.000298 0.000518
0.001269 0.000533 0.000507
0.000564 0.000301 0.000419
0.000377 0.000175 0.000134
0.000271 0.000107 0.000254
0.000481 0.000578 0.000255
0.001185 0.000206 0.000245
0.000700 0.000175 0.000142
0.000502 0.000081 0.000197
0.000725 0.000475 0.000188
0.000366 0.000210 0.000738
0.000746 0.000176 0.000611
0.000249 0.000149 0.000914
0.001056 0.000759 0.000863
0.000712 0.000923 0.000440
0.000266 0.000367 0.000284
0.000210 0.000403 0.000298
0.000457 0.001021 0.000278
0.000328 0.000334 0.000274
0.000222 0.000243 0.000189
0.000147 0.000100 0.000228
0.000337 0.000640 0.000237
0.000625 0.000344 0.000141
0.000356 0.000232 0.000108
0.000175 0.000088 0.000136
0.000353 0.000621 0.000121
0.000216 0.000352 0.000623
0.000341 0.000255 0.000534
0.000123 0.000202 0.000743
0.000631 0.000786 0.000506
0.002338 0.000001 0.000630
0.001771 0.000389 0.000448
0.001136 0.000001 0.000573
0.002070 0.000762 0.000443
0.001744 0.000593 0.000456
0.001421 0.000401 0.000191
0.001042 0.000245 0.000372
0.001303 0.001080 0.000285
0.003175 0.000001 0.000480
0.002605 0.000179 0.000274
0.001781 0.000413 0.000474
0.001971 0.000337 0.000365
0.000920 0.000779 0.001082
0.002329 0.000443 0.001209
0.000843 0.000667 0.001534
0.003056 0.001105 0.001464
0.002589 0.001357 0.002730
0.001028 0.000427 0.001116
0.000997 0.000700 0.002361
0.001653 0.000987 0.001508
0.000772 0.000350 0.000825
0.000549 0.000179 0.000407
0.000374 0.000181 0.000735
0.000621 0.000545 0.000585
0.001454 0.000465 0.001089
0.000743 0.000197 0.000828
0.000864 0.000159 0.001038
0.000715 0.000338 0.000717
0.000603 0.000413 0.001708
0.000894 0.000253 0.001115
0.000516 0.000509 0.002332
0.001693 0.000978 0.001686
0.000920 0.000639 0.000832
0.000450 0.000158 0.000427
0.000361 0.000300 0.000724
0.000810 0.000487 0.000664
0.000464 0.000230 0.000542
0.000344 0.000146 0.000254
0.000283 0.000103 0.000445
0.000375 0.000412 0.000332
0.000798 0.000185 0.000284
0.000425 0.000121 0.000167
0.000424 0.000084 0.000262
0.000503 0.000314 0.000211
0.000357 0.000301 0.001158
0.000676 0.000179 0.000868
0.000255 0.000198 0.001415
0.000821 0.000779 0.001158
0.000640 0.000881 0.000883
0.000238 0.000363 0.000340
0.000163 0.000407 0.000535
0.000400 0.000955 0.000578
0.000335 0.000321 0.000345
0.000178 0.000200 0.000223
0.000124 0.000122 0.000285
0.000294 0.000555 0.000297
0.000445 0.000353 0.000243
0.000177 0.000129 0.000113
0.000154 0.000097 0.000127
0.000241 0.000383 0.000163
0.000177 0.000299 0.000765
0.000255 0.000175 0.000487
0.000094 0.000202 0.000955
0.000639 0.000632 0.000638
0.001769 0.000001 0.000663
0.001251 0.000250 0.000364
0.000697 0.000001 0.000600
0.001836 0.000586 0.000516
0.001123 0.000395 0.000495
0.000767 0.000218 0.000245
0.000717 0.000203 0.000397
0.000939 0.000601 0.000256
0.002325 0.000001 0.000448
0.001564 0.000116 0.000283
0.001470 0.000278 0.000483
0.001703 0.000228 0.000312
0.000775 0.000603 0.001005
0.001287 0.000311 0.000835
0.000586 0.000497 0.001506
0.001977 0.001013 0.001178
0.001629 0.001975 0.000001
0.000662 0.000777 0.000001
0.000401 0.000858 0.000001
0.001156 0.001494 0.000001
0.000756 0.000849 0.000656
0.000644 0.000656 0.000294
0.000363 0.000364 0.000464
0.000668 0.001445 0.000397
0.001323 0.000544 0.000001
0.000720 0.000495 0.000001
0.000549 0.000222 0.000001
0.000736 0.000774 0.000001
0.000489 0.000879 0.000943
0.000908 0.000882 0.000792
0.000378 0.001130 0.001197
0.001287 0.002181 0.000886
0.001483 0.001530 0.000936
0.000648 0.000362 0.000368
0.000390 0.000553 0.000613
0.000918 0.000999 0.000568
0.000513 0.000650 0.000514
0.000477 0.000442 0.000237
0.000318 0.000236 0.000358
0.000485 0.001219 0.000352
0.001235 0.000499 0.000417
0.000596 0.000403 0.000258
0.000495 0.000196 0.000351
0.000701 0.001133 0.000286
0.000311 0.000503 0.001025
0.000664 0.000478 0.000874
0.000212 0.000345 0.001132
0.000867 0.001595 0.001152
0.001152 0.002684 0.000001
0.000361 0.000884 0.000001
0.000314 0.001061 0.000001
0.000646 0.002403 0.000001
0.000578 0.001000 0.000238
0.000328 0.000849 0.000115
0.000266 0.000295 0.000145
0.000490 0.002072 0.000191
0.001210 0.001188 0.000489
0.000433 0.000477 0.000192
0.000381 0.000292 0.000369
0.000584 0.001981 0.000309
0.000314 0.000922 0.000336
0.000445 0.000837 0.000245
0.000173 0.000543 0.000356
0.000825 0.002148 0.000296
0.002191 0.000001 0.001260
0.001471 0.000660 0.000794
0.000807 0.000001 0.001018
0.001875 0.001415 0.000797
0.001860 0.001085 0.000601
0.001552 0.000681 0.000395
0.001171 0.000420 0.000388
0.001088 0.001781 0.000413
0.003737 0.000001 0.001047
0.002128 0.000333 0.000646
0.001698 0.000741 0.001139
0.001914 0.000579 0.000708
0.001112 0.001836 0.001395
0.002303 0.000836 0.001106
0.000964 0.001553 0.001991
0.003076 0.001671 0.001640
0.000001 0.002920 0.004024
0.000001 0.001241 0.001965
0.000001 0.001647 0.003347
0.000001 0.002378 0.002099
0.000001 0.000849 0.001758
0.000001 0.000552 0.000814
0.000001 0.000468 0.001307
0.000001 0.001264 0.001167
0.000001 0.000666 0.001472
0.000001 0.000562 0.001477
0.000001 0.000401 0.001665
0.000001 0.000956 0.000939
0.000001 0.000972 0.002558
0.000001 0.000709 0.001881
0.000001 0.001225 0.003449
0.000001 0.002272 0.002395
0.001666 0.001848 0.001765
0.000692 0.000389 0.000979
0.000525 0.000895 0.001477
0.001152 0.000989 0.001244
0.000683 0.000987 0.001632
0.000412 0.000542 0.000732
0.000318 0.000392 0.001189
0.000523 0.001302 0.000911
0.001394 0.000663 0.000823
0.000503 0.000384 0.000465
0.000541 0.000232 0.000765
0.000595 0.000719 0.000476
0.000483 0.000730 0.002410
0.000726 0.000495 0.001866
0.000354 0.000549 0.002906
0.001202 0.001653 0.002214
0.000001 0.002522 0.001203
0.000001 0.000905 0.000579
0.000001 0.001337 0.000940
0.000001 0.002078 0.000591
0.000001 0.001085 0.001203
0.000001 0.000599 0.000485
0.000001 0.000355 0.000736
0.000001 0.001630 0.000758
0.000001 0.000978 0.000488
0.000001 0.000444 0.000296
0.000001 0.000288 0.000364
0.000001 0.000900 0.000260
0.000001 0.000760 0.001351
0.000001 0.000496 0.000935
0.000001 0.000503 0.001640
0.000001 0.001314 0.001231
0.001778 0.000001 0.001467
0.001110 0.000771 0.000923
0.000682 0.000001 0.001244
0.001600 0.001378 0.001377
0.001457 0.001225 0.001664
0.001226 0.000733 0.000991
0.000873 0.000592 0.001241
0.001077 0.001902 0.000844
0.002766 0.000001 0.001744
0.001639 0.000417 0.001469
0.001435 0.000820 0.002064
0.001516 0.000663 0.001188
0.000835 0.001604 0.002673
0.001518 0.000792 0.002693
0.000621 0.001315 0.003850
0.002327 0.002235 0.002924
0.002809 0.001876 0.003721
0.001302 0.001049 0.002060
0.001071 0.001187 0.003069
0.001636 0.001893 0.002157
0.000965 0.000636 0.000871
0.000910 0.000575 0.000504
0.000389 0.000254 0.000655
0.000791 0.001143 0.000570
0.001899 0.000358 0.000982
0.001008 0.000472 0.001195
0.000711 0.000155 0.001063
0.000961 0.000794 0.000976
0.000540 0.000549 0.001545
0.001592 0.000725 0.001510
0.000433 0.000858 0.002043
0.001807 0.001832 0.001683
0.001946 0.001180 0.001866
0.000874 0.000246 0.000934
0.000576 0.000421 0.001533
0.001236 0.000736 0.001349
0.000672 0.000528 0.001472
0.000509 0.000380 0.000570
0.000266 0.000175 0.001022
0.000547 0.001048 0.000822
0.001207 0.000289 0.000545
0.000497 0.000257 0.000321
0.000430 0.000111 0.000586
0.000642 0.000748 0.000445
0.000382 0.000323 0.002418
0.001214 0.000355 0.002127
0.000232 0.000219 0.002999
0.001242 0.001396 0.002675
0.001077 0.001480 0.001239
0.000493 0.000685 0.000706
0.000391 0.000757 0.000879
0.000609 0.001662 0.000767
0.000518 0.000505 0.000808
0.000343 0.000414 0.000527
0.000206 0.000157 0.000600
0.000437 0.000972 0.000699
0.000979 0.000465 0.000338
0.000450 0.000314 0.000259
0.000354 0.000148 0.000325
0.000540 0.000897 0.000326
0.000262 0.000497 0.001671
0.000654 0.000497 0.001486
0.000149 0.000318 0.002358
0.000960 0.001291 0.001512
0.002538 0.000001 0.000912
0.001919 0.000474 0.000651
0.001173 0.000001 0.000755
0.001908 0.000790 0.000702
0.001983 0.000683 0.000975
0.001796 0.000545 0.000490
0.001077 0.000289 0.000764
0.001432 0.001302 0.000637
0.003179 0.000001 0.000643
0.002036 0.000221 0.000428
0.001600 0.000336 0.000620
0.001884 0.000374 0.000526
0.000917 0.000921 0.001809
0.003557 0.000595 0.002333
0.000747 0.000894 0.002462
0.003293 0.001478 0.002535
0.000001 0.002482 0.006336
0.000001 0.001208 0.002880
0.000001 0.001575 0.005898
0.000001 0.002116 0.003388
0.000001 0.000776 0.002255
0.000001 0.000502 0.001052
0.000001 0.000306 0.001545
0.000001 0.001233 0.001621
0.000001 0.000660 0.002209
0.000001 0.000500 0.001934
0.000001 0.000291 0.002344
0.000001 0.000871 0.001569
0.000001 0.000699 0.003910
0.000001 0.000536 0.002651
0.000001 0.001108 0.005412
0.000001 0.001824 0.003814
0.000724 0.001779 0.002335
0.000282 0.000385 0.001088
0.000223 0.000737 0.001869
0.000606 0.001073 0.001695
0.000319 0.000664 0.002004
0.000228 0.000353 0.000800
0.000154 0.000246 0.001499
0.000278 0.000976 0.001213
0.000487 0.000442 0.000714
0.000212 0.000318 0.000456
0.000238 0.000165 0.000653
0.000282 0.000748 0.000564
0.000231 0.000711 0.003429
0.000406 0.000448 0.002653
0.000209 0.000560 0.004532
0.000681 0.001798 0.003384
0.001603 0.002841 0.002878
0.000616 0.000999 0.001079
0.000601 0.001374 0.001754
0.001043 0.002725 0.001728
0.000669 0.001002 0.001262
0.000380 0.000618 0.000677
0.000319 0.000333 0.001007
0.000643 0.001837 0.001000
0.001291 0.000925 0.000604
0.000617 0.000498 0.000432
0.000551 0.000266 0.000479
0.000623 0.001242 0.000555
0.000399 0.000834 0.002830
0.000668 0.000498 0.001728
0.000363 0.000547 0.003487
0.000919 0.001673 0.002250
0.000779 0.000001 0.001674
0.000467 0.000659 0.001101
0.000276 0.000001 0.001360
0.000797 0.001289 0.001332
0.000533 0.000879 0.001653
0.000420 0.000481 0.000771
0.000305 0.000438 0.001424
0.000509 0.001394 0.000968
0.000981 0.000001 0.001079
0.000578 0.000283 0.000738
0.000603 0.000458 0.001032
0.000662 0.000499 0.000736
0.000310 0.001221 0.002793
0.000547 0.000613 0.002628
0.000285 0.001154 0.004127
0.001035 0.002048 0.003364
0.003618 0.003227 0.000001
0.001364 0.001471 0.000001
0.001258 0.001692 0.000001
0.002196 0.003028 0.000001
0.001920 0.001568 0.001627
0.001403 0.001278 0.000774
0.000956 0.000686 0.001326
0.001577 0.002773 0.001126
0.003139 0.000828 0.000001
0.001616 0.000887 0.000001
0.001140 0.000378 0.000001
0.001171 0.001347 0.000001
0.000750 0.001375 0.002080
0.001757 0.001273 0.001872
0.000742 0.001876 0.003060
0.002268 0.003382 0.002124
0.001666 0.003742 0.003075
0.000749 0.000865 0.001413
0.000510 0.001401 0.002116
0.001145 0.002214 0.001979
0.000940 0.001735 0.002156
0.000698 0.001280 0.000884
0.000487 0.000556 0.001293
0.000781 0.003258 0.001429
0.001126 0.001280 0.001033
0.000490 0.000957 0.000604
0.000479 0.000430 0.000995
0.000675 0.002414 0.000881
0.000409 0.000891 0.003396
0.000907 0.000837 0.002808
0.000329 0.000677 0.003868
0.001434 0.002655 0.003776
0.003099 0.005625 0.000001
0.001258 0.002292 0.000001
0.000992 0.002646 0.000001
0.001668 0.005068 0.000001
0.001678 0.002188 0.000835
0.000854 0.001591 0.000432
0.000676 0.000709 0.000539
0.001380 0.004255 0.000689
0.003464 0.002265 0.001649
0.001670 0.001302 0.000862
0.001219 0.000633 0.001317
0.001504 0.002995 0.000978
0.000772 0.001652 0.000997
0.001272 0.001401 0.000764
0.000514 0.001064 0.001256
0.002050 0.003728 0.000969
0.002613 0.000001 0.003952
0.001778 0.001655 0.002826
0.000961 0.000001 0.003328
0.002291 0.002811 0.002579
0.002106 0.002658 0.001726
0.001458 0.001848 0.001294
0.001093 0.001113 0.001190
0.001341 0.004130 0.001349
0.004467 0.000001 0.003172
0.002293 0.000921 0.002146
0.002176 0.001575 0.003735
0.002218 0.001399 0.002086
0.001260 0.003919 0.002791
0.002599 0.001834 0.002207
0.001045 0.003537 0.004233
0.003462 0.003485 0.002546

COD2 
0.005839 0.005066 0.004429
0.002309 0.002525 0.002223
0.002230 0.003803 0.003520
0.003458 0.004854 0.002819
0.002104 0.001842 0.002049
0.001589 0.001216 0.000995
0.001244 0.000870 0.001503
0.001881 0.002489 0.001279
0.004956 0.001763 0.002347
0.002351 0.001325 0.002096
0.001765 0.000921 0.002381
0.002189 0.001965 0.001617
0.001368 0.001929 0.002897
0.002459 0.001475 0.002161
0.001075 0.002242 0.003910
0.003066 0.004261 0.002603
0.002472 0.002774 0.001375
0.001137 0.000597 0.000743
0.000844 0.001236 0.001158
0.001740 0.001426 0.000997
0.000934 0.001201 0.000937
0.000784 0.000732 0.000495
0.000470 0.000500 0.000756
0.000767 0.001666 0.000546
0.001959 0.000907 0.000663
0.000767 0.000576 0.000395
0.000758 0.000383 0.000589
0.001066 0.001284 0.000485
0.000630 0.001065 0.001486
0.001209 0.000771 0.001208
0.000436 0.000820 0.002008
0.001650 0.002578 0.001514
0.003136 0.005738 0.001522
0.000973 0.001892 0.000695
0.000915 0.002798 0.001069
0.001315 0.004204 0.000750
0.002034 0.002080 0.001146
0.001229 0.001219 0.000471
0.001012 0.000689 0.000707
0.001632 0.003053 0.000746
0.003056 0.001877 0.000807
0.001491 0.000782 0.000455
0.000976 0.000561 0.000483
0.001326 0.001815 0.000429
0.000781 0.001317 0.001220
0.001301 0.001083 0.000896
0.000357 0.000889 0.001513
0.001960 0.002864 0.001101
0.003104 0.000001 0.001270
0.001860 0.001286 0.000819
0.001141 0.000001 0.001058
0.002544 0.002282 0.001228
0.002022 0.001826 0.001171
0.001893 0.001166 0.000738
0.001068 0.000838 0.000929
0.001379 0.002596 0.000583
0.004610 0.000001 0.001614
0.002596 0.000629 0.001144
0.002117 0.001382 0.001743
0.002399 0.000890 0.001049
0.001236 0.002456 0.002497
0.002519 0.001131 0.002162
0.000848 0.002075 0.003476
0.003297 0.003159 0.002412
0.001916 0.002377 0.002249
0.000854 0.001188 0.001298
0.000668 0.001379 0.001864
0.001212 0.002123 0.001379
0.000683 0.000831 0.000502
0.000969 0.000609 0.000276
0.000270 0.000351 0.000389
0.000657 0.001242 0.000342
0.001493 0.000636 0.000766
0.000851 0.000515 0.000807
0.000671 0.000239 0.000768
0.000849 0.000952 0.000693
0.000486 0.000866 0.000886
0.001077 0.000804 0.000814
0.000397 0.001194 0.001127
0.001505 0.002261 0.000968
0.001487 0.001192 0.001261
0.000777 0.000302 0.000581
0.000465 0.000491 0.000988
0.001067 0.000822 0.000804
0.000566 0.000592 0.000746
0.000486 0.000353 0.000273
0.000229 0.000234 0.000533
0.000478 0.000949 0.000414
0.001141 0.000338 0.000419
0.000548 0.000255 0.000264
0.000502 0.000128 0.000406
0.000674 0.000653 0.000354
0.000291 0.000402 0.001194
0.000767 0.000336 0.001005
0.000190 0.000272 0.001440
0.000884 0.001236 0.001290
0.000928 0.002197 0.000741
0.000383 0.000784 0.000418
0.000308 0.000975 0.000591
0.000549 0.002109 0.000456
0.000348 0.000531 0.000388
0.000332 0.000394 0.000296
0.000141 0.000196 0.000330
0.000386 0.001032 0.000357
0.000770 0.000653 0.000280
0.000405 0.000384 0.000175
0.000292 0.000199 0.000216
0.000452 0.000935 0.000211
0.000215 0.000468 0.000660
0.000372 0.000440 0.000579
0.000127 0.000385 0.001004
0.000689 0.001586 0.000663
0.001649 0.000001 0.000770
0.001524 0.000652 0.000534
0.001045 0.000001 0.000746
0.001590 0.001259 0.000595
0.001341 0.000881 0.000638
0.001480 0.000555 0.000284
0.000764 0.000405 0.000518
0.000984 0.001506 0.000433
0.002466 0.000001 0.000592
0.001718 0.000240 0.000348
0.001499 0.000632 0.000603
0.001652 0.000484 0.000435
0.000729 0.001105 0.001253
0.002010 0.000661 0.001527
0.000651 0.001346 0.001928
0.002181 0.001994 0.001747
0.001894 0.002715 0.004150
0.000521 0.000822 0.001722
0.000843 0.001778 0.003991
0.000946 0.001688 0.002296
0.000626 0.000707 0.001336
0.000425 0.000409 0.000645
0.000349 0.000303 0.001229
0.000570 0.000972 0.000884
0.001345 0.000680 0.001587
0.000640 0.000408 0.001375
0.000492 0.000271 0.001776
0.000561 0.000683 0.001213
0.000380 0.000566 0.002222
0.000480 0.000400 0.001490
0.000304 0.000811 0.003420
0.000953 0.001481 0.002304
0.001439 0.002275 0.001512
0.000586 0.000488 0.000769
0.000558 0.000896 0.001338
0.000917 0.001268 0.001156
0.000473 0.000762 0.001013
0.000349 0.000431 0.000428
0.000239 0.000283 0.000738
0.000372 0.001212 0.000548
0.000864 0.000503 0.000465
0.000403 0.000399 0.000300
0.000425 0.000188 0.000436
0.000503 0.001091 0.000382
0.000322 0.000798 0.001834
0.000773 0.000505 0.001304
0.000254 0.000596 0.002343
0.000895 0.001994 0.001698
0.000850 0.002824 0.001762
0.000270 0.000817 0.000613
0.000278 0.001390 0.001065
0.000471 0.002211 0.000958
0.000370 0.000932 0.000560
0.000214 0.000548 0.000366
0.000168 0.000298 0.000528
0.000330 0.001511 0.000496
0.000528 0.000704 0.000428
0.000252 0.000355 0.000282
0.000153 0.000187 0.000276
0.000266 0.000851 0.000297
0.000145 0.000604 0.001060
0.000303 0.000478 0.000746
0.000084 0.000496 0.001474
0.000487 0.001464 0.001019
0.001339 0.000001 0.000968
0.000859 0.000638 0.000628
0.000607 0.000001 0.000896
0.001288 0.001338 0.000765
0.000914 0.000841 0.000807
0.000689 0.000494 0.000446
0.000470 0.000435 0.000704
0.000661 0.001351 0.000465
0.001890 0.000001 0.000620
0.001000 0.000202 0.000424
0.000963 0.000415 0.000735
0.001040 0.000335 0.000429
0.000474 0.001328 0.001459
0.001233 0.000555 0.001210
0.000397 0.001249 0.002201
0.001508 0.001907 0.001732
0.001745 0.003268 0.000001
0.000703 0.001554 0.000001
0.000534 0.001565 0.000001
0.001081 0.003102 0.000001
0.000796 0.001501 0.001089
0.000742 0.001199 0.000566
0.000382 0.000759 0.000776
0.000691 0.002274 0.000756
0.001446 0.000978 0.000001
0.000774 0.000839 0.000001
0.000532 0.000373 0.000001
0.000687 0.001302 0.000001
0.000595 0.001518 0.001275
0.001224 0.001439 0.001278
0.000523 0.001925 0.001900
0.001519 0.003531 0.001428
0.001798 0.002802 0.001632
0.000802 0.000750 0.000818
0.000545 0.001131 0.001187
0.001253 0.001854 0.001146
0.000758 0.001696 0.001148
0.000663 0.001139 0.000534
0.000391 0.000564 0.000695
0.000749 0.002721 0.000736
0.001384 0.000978 0.000693
0.000604 0.000664 0.000428
0.000537 0.000354 0.000596
0.000769 0.001659 0.000529
0.000322 0.000795 0.001754
0.000691 0.000789 0.001546
0.000229 0.000614 0.002136
0.000926 0.002435 0.002007
0.002194 0.005776 0.000001
0.000911 0.001886 0.000001
0.000737 0.002527 0.000001
0.001412 0.004768 0.000001
0.001284 0.002051 0.000502
0.000834 0.001592 0.000293
0.000559 0.000782 0.000370
0.001260 0.003719 0.000418
0.002430 0.002211 0.001160
0.001280 0.001155 0.000636
0.001033 0.000686 0.000954
0.001067 0.002576 0.000682
0.000605 0.001470 0.000585
0.001073 0.001330 0.000485
0.000406 0.001074 0.000738
0.001457 0.003693 0.000561
0.002764 0.000001 0.002010
0.001885 0.001380 0.001422
0.000996 0.000001 0.001769
0.002360 0.002755 0.001377
0.002378 0.002223 0.001014
0.002109 0.001420 0.000717
0.001541 0.000883 0.000743
0.001471 0.003320 0.000758
0.004661 0.000001 0.001671
0.002577 0.000662 0.001086
0.001945 0.001293 0.001731
0.002271 0.001003 0.001043
0.001166 0.003541 0.002092
0.002512 0.001510 0.001696
0.001048 0.003102 0.002933
0.003482 0.003576 0.002566
0.003784 0.002973 0.002574
0.001582 0.001288 0.001307
0.001453 0.001787 0.002264
0.002452 0.002663 0.001554
0.001702 0.001020 0.001336
0.001175 0.000650 0.000675
0.000789 0.000514 0.000994
0.001428 0.001696 0.000882
0.002978 0.000845 0.001203
0.001723 0.000701 0.001140
0.001247 0.000498 0.001451
0.001497 0.001084 0.001007
0.000822 0.000904 0.001703
0.001608 0.000770 0.001313
0.000687 0.001270 0.002344
0.002250 0.002554 0.001583
0.000866 0.001342 0.000789
0.000347 0.000312 0.000481
0.000256 0.000569 0.000626
0.000631 0.000831 0.000684
0.000383 0.001047 0.000753
0.000319 0.000472 0.000312
0.000190 0.000395 0.000561
0.000262 0.001380 0.000430
0.000684 0.000358 0.000353
0.000239 0.000229 0.000181
0.000257 0.000156 0.000274
0.000350 0.000487 0.000241
0.000198 0.000507 0.001091
0.000413 0.000384 0.000838
0.000169 0.000366 0.001338
0.000579 0.001395 0.001030
0.001194 0.002526 0.000668
0.000440 0.000811 0.000304
0.000419 0.001207 0.000499
0.000640 0.001984 0.000364
0.001161 0.001073 0.000650
0.000585 0.000608 0.000259
0.000415 0.000369 0.000447
0.000856 0.001709 0.000411
0.001205 0.000963 0.000246
0.000598 0.000442 0.000156
0.000381 0.000274 0.000155
0.000606 0.000928 0.000155
0.000456 0.000771 0.000862
0.000708 0.000583 0.000498
0.000232 0.000562 0.001019
0.001145 0.001613 0.000739
0.001395 0.000001 0.000758
0.000784 0.000715 0.000481
0.000506 0.000001 0.000620
0.001198 0.001367 0.000681
0.001117 0.001233 0.001049
0.001099 0.000886 0.000538
0.000641 0.000580 0.000750
0.000793 0.002197 0.000512
0.001801 0.000001 0.001052
0.001061 0.000330 0.000724
0.000959 0.000735 0.001089
0.001050 0.000494 0.000763
0.000623 0.001701 0.001658
0.001218 0.000846 0.001620
0.000494 0.001419 0.002443
0.001795 0.002447 0.001646
0.001838 0.002133 0.001457
0.000806 0.001096 0.000721
0.000659 0.001448 0.001134
0.001165 0.001799 0.000764
0.000617 0.000683 0.000311
0.000683 0.000574 0.000153
0.000234 0.000276 0.000216
0.000488 0.001211 0.000197
0.001467 0.000495 0.000398
0.000740 0.000446 0.000403
0.000536 0.000174 0.000408
0.000807 0.000800 0.000392
0.000437 0.000647 0.000644
0.001059 0.000846 0.000616
0.000279 0.000922 0.000801
0.001352 0.002043 0.000653
0.001311 0.000998 0.000626
0.000531 0.000200 0.000267
0.000381 0.000391 0.000516
0.000887 0.000627 0.000467
0.000413 0.000453 0.000473
0.000320 0.000273 0.000164
0.000157 0.000167 0.000310
0.000250 0.000799 0.000237
0.000970 0.000221 0.000201
0.000353 0.000142 0.000102
0.000294 0.000069 0.000207
0.000498 0.000491 0.000174
0.000228 0.000287 0.000855
0.000642 0.000269 0.000642
0.000140 0.000174 0.000937
0.000717 0.001026 0.000942
0.000585 0.001596 0.000376
0.000279 0.000619 0.000198
0.000174 0.000781 0.000254
0.000375 0.001507 0.000228
0.000262 0.000476 0.000248
0.000223 0.000412 0.000168
0.000087 0.000137 0.000190
0.000256 0.001073 0.000223
0.000627 0.000431 0.000107
0.000263 0.000286 0.000071
0.000164 0.000112 0.000099
0.000342 0.000899 0.000110
0.000183 0.000491 0.000608
0.000342 0.000496 0.000500
0.000074 0.000281 0.000757
0.000563 0.001271 0.000502
0.001794 0.000001 0.000424
0.001273 0.000421 0.000241
0.000739 0.000001 0.000289
0.001397 0.000846 0.000268
0.001343 0.000781 0.000385
0.001478 0.000625 0.000189
0.000650 0.000367 0.000315
0.000916 0.001596 0.000246
0.002370 0.000001 0.000227
0.001431 0.000160 0.000164
0.001080 0.000340 0.000241
0.001408 0.000312 0.000182
0.000747 0.000971 0.000937
0.002248 0.000549 0.000958
0.000549 0.000969 0.001410
0.002227 0.001409 0.001115
0.001235 0.001222 0.002222
0.000372 0.000410 0.000879
0.000487 0.000641 0.001906
0.000702 0.001029 0.001190
0.000519 0.000406 0.000821
0.000376 0.000213 0.000404
0.000266 0.000199 0.000643
0.000442 0.000603 0.000585
0.000835 0.000340 0.000771
0.000413 0.000215 0.000628
0.000310 0.000149 0.000870
0.000461 0.000378 0.000645
0.000285 0.000384 0.001571
0.000440 0.000240 0.001042
0.000204 0.000497 0.002176
0.000800 0.000869 0.001513
0.000700 0.000626 0.000597
0.000270 0.000133 0.000288
0.000249 0.000261 0.000484
0.000496 0.000437 0.000471
0.000407 0.000322 0.000500
0.000241 0.000132 0.000212
0.000262 0.000140 0.000429
0.000269 0.000525 0.000323
0.000565 0.000170 0.000177
0.000278 0.000089 0.000109
0.000198 0.000070 0.000154
0.000308 0.000252 0.000151
0.000241 0.000282 0.000891
0.000464 0.000173 0.000687
0.000212 0.000241 0.001239
0.000597 0.000721 0.000898
0.000379 0.001166 0.000743
0.000131 0.000374 0.000284
0.000117 0.000507 0.000423
0.000238 0.000955 0.000443
0.000210 0.000394 0.000372
0.000119 0.000208 0.000199
0.000094 0.000172 0.000330
0.000190 0.000699 0.000316
0.000341 0.000354 0.000163
0.000151 0.000169 0.000103
0.000105 0.000096 0.000134
0.000178 0.000366 0.000148
0.000117 0.000406 0.000897
0.000192 0.000241 0.000585
0.000080 0.000280 0.001152
0.000379 0.000761 0.000720
0.001218 0.000001 0.000542
0.000737 0.000264 0.000341
0.000455 0.000001 0.000472
0.001150 0.000611 0.000449
0.000875 0.000371 0.000486
0.000670 0.000267 0.000332
0.000740 0.000237 0.000504
0.000811 0.000834 0.000367
0.001836 0.000001 0.000325
0.001075 0.000090 0.000219
0.000901 0.000213 0.000362
0.001045 0.000170 0.000279
0.000517 0.000720 0.001090
0.000899 0.000319 0.001002
0.000386 0.000639 0.001651
0.001378 0.001166 0.001187
0.001195 0.002969 0.000001
0.000404 0.001246 0.000001
0.000392 0.001439 0.000001
0.000744 0.002665 0.000001
0.000649 0.001544 0.000669
0.000435 0.001330 0.000305
0.000296 0.000717 0.000474
0.000492 0.002895 0.000489
0.000934 0.000961 0.000001
0.000560 0.000961 0.000001
0.000389 0.000437 0.000001
0.000480 0.001734 0.000001
0.000315 0.001238 0.000878
0.000563 0.001144 0.000695
0.000258 0.001535 0.001208
0.000871 0.003048 0.000871
0.001059 0.002932 0.001159
0.000409 0.000626 0.000453
0.000334 0.001132 0.000650
0.000650 0.001722 0.000676
0.000372 0.001595 0.000814
0.000294 0.001023 0.000339
0.000210 0.000538 0.000428
0.000279 0.003019 0.000548
0.000838 0.000835 0.000412
0.000358 0.000609 0.000207
0.000313 0.000268 0.000372
0.000458 0.001821 0.000315
0.000223 0.000832 0.001344
0.000556 0.000760 0.001057
0.000161 0.000582 0.001537
0.000661 0.002462 0.001551
0.000937 0.004406 0.000001
0.000287 0.001409 0.000001
0.000280 0.001823 0.000001
0.000440 0.003551 0.000001
0.000434 0.001753 0.000264
0.000222 0.001480 0.000142
0.000171 0.000599 0.000164
0.000387 0.003958 0.000231
0.000836 0.001766 0.000567
0.000407 0.001008 0.000325
0.000296 0.000456 0.000445
0.000398 0.002729 0.000383
0.000258 0.001423 0.000405
0.000402 0.001246 0.000272
0.000147 0.000901 0.000477
0.000703 0.003345 0.000355
0.001849 0.000001 0.001224
0.001171 0.001156 0.000820
0.000677 0.000001 0.000959
0.001380 0.002155 0.000773
0.001878 0.002622 0.000731
0.001710 0.001813 0.000505
0.001276 0.001096 0.000452
0.001160 0.004612 0.000561
0.002767 0.000001 0.001130
0.001744 0.000583 0.000715
0.001376 0.001200 0.001261
0.001442 0.001006 0.000774
0.000928 0.003381 0.001370
0.002335 0.001380 0.000986
0.000840 0.002944 0.002007
0.002755 0.003053 0.001614
0.006625 0.002058 0.002817
0.002525 0.000772 0.001324
0.002290 0.001207 0.002137
0.003997 0.001683 0.001497
0.002226 0.000560 0.001051
0.001334 0.000317 0.000471
0.001116 0.000276 0.000750
0.001925 0.000768 0.000597
0.006698 0.000760 0.001313
0.002965 0.000482 0.001192
0.002024 0.000357 0.001354
0.002466 0.000729 0.000830
0.001378 0.000569 0.001485
0.002359 0.000464 0.001005
0.001138 0.000812 0.002014
0.003505 0.001457 0.001314
0.002063 0.000820 0.000723
0.000857 0.000213 0.000379
0.000717 0.000334 0.000598
0.001602 0.000550 0.000540
0.000807 0.000397 0.000477
0.000614 0.000217 0.000222
0.000396 0.000157 0.000359
0.000694 0.000581 0.000246
0.002027 0.000281 0.000329
0.000644 0.000180 0.000168
0.000615 0.000111 0.000289
0.000868 0.000417 0.000202
0.000601 0.000340 0.000816
0.001000 0.000223 0.000659
0.000398 0.000239 0.001068
0.001675 0.000831 0.000809
0.002672 0.001369 0.000812
0.000977 0.000486 0.000393
0.000709 0.000607 0.000531
0.001301 0.001172 0.000412
0.001731 0.000536 0.000491
0.000874 0.000302 0.000212
0.000752 0.000169 0.000299
0.001405 0.000789 0.000321
0.002980 0.000576 0.000327
0.001198 0.000279 0.000173
0.000738 0.000161 0.000197
0.001110 0.000650 0.000175
0.000739 0.000412 0.000645
0.001111 0.000261 0.000402
0.000362 0.000252 0.000702
0.001934 0.000812 0.000522
0.003211 0.000001 0.000572
0.001978 0.000416 0.000390
0.001164 0.000001 0.000520
0.003071 0.000852 0.000580
0.001941 0.000499 0.000520
0.001902 0.000327 0.000297
0.001074 0.000240 0.000379
0.001384 0.000748 0.000233
0.005779 0.000001 0.000850
0.002848 0.000208 0.000607
0.002117 0.000494 0.000923
0.002603 0.000322 0.000548
0.001443 0.000815 0.001187
0.002591 0.000460 0.001032
0.000995 0.000723 0.001696
0.004310 0.001449 0.001234
0.002147 0.001314 0.001848
0.000918 0.000554 0.001020
0.000730 0.000791 0.001384
0.001486 0.001123 0.001068
0.000789 0.000429 0.000417
0.000732 0.000296 0.000223
0.000337 0.000167 0.000272
0.000717 0.000697 0.000252
0.001669 0.000346 0.000545
0.001160 0.000334 0.000614
0.000689 0.000141 0.000553
0.000911 0.000570 0.000482
0.000620 0.000474 0.000813
0.001170 0.000471 0.000714
0.000451 0.000653 0.000906
0.001750 0.001231 0.000829
0.001733 0.000704 0.000713
0.000563 0.000128 0.000242
0.000493 0.000298 0.000518
0.001269 0.000533 0.000507
0.000564 0.000301 0.000419
0.000377 0.000175 0.000134
0.000271 0.000107 0.000254
0.000481 0.000578 0.000255
0.001185 0.000206 0.000245
0.000700 0.000175 0.000142
0.000502 0.000081 0.000197
0.000725 0.000475 0.000188
0.000366 0.000210 0.000738
0.000746 0.000176 0.000611
0.000249 0.000149 0.000914
0.001056 0.000759 0.000863
0.000712 0.000923 0.000440
0.000266 0.000367 0.000284
0.000210 0.000403 0.000298
0.000457 0.001021 0.000278
0.000328 0.000334 0.000274
0.000222 0.000243 0.000189
0.000147 0.000100 0.000228
0.000337 0.000640 0.000237
0.000625 0.000344 0.000141
0.000356 0.000232 0.000108
0.000175 0.000088 0.000136
0.000353 0.000621 0.000121
0.000216 0.000352 0.000623
0.000341 0.000255 0.000534
0.000123 0.000202 0.000743
0.000631 0.000786 0.000506
0.002338 0.000001 0.000630
0.001771 0.000389 0.000448
0.001136 0.000001 0.000573
0.002070 0.000762 0.000443
0.001744 0.000593 0.000456
0.001421 0.000401 0.000191
0.001042 0.000245 0.000372
0.001303 0.001080 0.000285
0.003175 0.000001 0.000480
0.002605 0.000179 0.000274
0.001781 0.000413 0.000474
0.001971 0.000337 0.000365
0.000920 0.000779 0.001082
0.002329 0.000443 0.001209
0.000843 0.000667 0.001534
0.003056 0.001105 0.001464
0.002589 0.001357 0.002730
0.001028 0.000427 0.001116
0.000997 0.000700 0.002361
0.001653 0.000987 0.001508
0.000772 0.000350 0.000825
0.000549 0.000179 0.000407
0.000374 0.000181 0.000735
0.000621 0.000545 0.000585
0.001454 0.000465 0.001089
0.000743 0.000197 0.000828
0.000864 0.000159 0.001038
0.000715 0.000338 0.000717
0.000603 0.000413 0.001708
0.000894 0.000253 0.001115
0.000516 0.000509 0.002332
0.001693 0.000978 0.001686
0.000920 0.000639 0.000832
0.000450 0.000158 0.000427
0.000361 0.000300 0.000724
0.000810 0.000487 0.000664
0.000464 0.000230 0.000542
0.000344 0.000146 0.000254
0.000283 0.000103 0.000445
0.000375 0.000412 0.000332
0.000798 0.000185 0.000284
0.000425 0.000121 0.000167
0.000424 0.000084 0.000262
0.000503 0.000314 0.000211
0.000357 0.000301 0.001158
0.000676 0.000179 0.000868
0.000255 0.000198 0.001415
0.000821 0.000779 0.001158
0.000640 0.000881 0.000883
0.000238 0.000363 0.000340
0.000163 0.000407 0.000535
0.000400 0.000955 0.000578
0.000335 0.000321 0.000345
0.000178 0.000200 0.000223
0.000124 0.000122 0.000285
0.000294 0.000555 0.000297
0.000445 0.000353 0.000243
0.000177 0.000129 0.000113
0.000154 0.000097 0.000127
0.000241 0.000383 0.000163
0.000177 0.000299 0.000765
0.000255 0.000175 0.000487
0.000094 0.000202 0.000955
0.000639 0.000632 0.000638
0.001769 0.000001 0.000663
0.001251 0.000250 0.000364
0.000697 0.000001 0.000600
0.001836 0.000586 0.000516
0.001123 0.000395 0.000495
0.000767 0.000218 0.000245
0.000717 0.000203 0.000397
0.000939 0.000601 0.000256
0.002325 0.000001 0.000448
0.001564 0.000116 0.000283
0.001470 0.000278 0.000483
0.001703 0.000228 0.000312
0.000775 0.000603 0.001005
0.001287 0.000311 0.000835
0.000586 0.000497 0.001506
0.001977 0.001013 0.001178
0.001629 0.001975 0.000001
0.000662 0.000777 0.000001
0.000401 0.000858 0.000001
0.001156 0.001494 0.000001
0.000756 0.000849 0.000656
0.000644 0.000656 0.000294
0.000363 0.000364 0.000464
0.000668 0.001445 0.000397
0.001323 0.000544 0.000001
0.000720 0.000495 0.000001
0.000549 0.000222 0.000001
0.000736 0.000774 0.000001
0.000489 0.000879 0.000943
0.000908 0.000882 0.000792
0.000378 0.001130 0.001197
0.001287 0.002181 0.000886
0.001483 0.001530 0.000936
0.000648 0.000362 0.000368
0.000390 0.000553 0.000613
0.000918 0.000999 0.000568
0.000513 0.000650 0.000514
0.000477 0.000442 0.000237
0.000318 0.000236 0.000358
0.000485 0.001219 0.000352
0.001235 0.000499 0.000417
0.000596 0.000403 0.000258
0.000495 0.000196 0.000351
0.000701 0.001133 0.000286
0.000311 0.000503 0.001025
0.000664 0.000478 0.000874
0.000212 0.000345 0.001132
0.000867 0.001595 0.001152
0.001152 0.002684 0.000001
0.000361 0.000884 0.000001
0.000314 0.001061 0.000001
0.000646 0.002403 0.000001
0.000578 0.001000 0.000238
0.000328 0.000849 0.000115
0.000266 0.000295 0.000145
0.000490 0.002072 0.000191
0.001210 0.001188 0.000489
0.000433 0.000477 0.000192
0.000381 0.000292 0.000369
0.000584 0.001981 0.000309
0.000314 0.000922 0.000336
0.000445 0.000837 0.000245
0.000173 0.000543 0.000356
0.000825 0.002148 0.000296
0.002191 0.000001 0.001260
0.001471 0.000660 0.000794
0.000807 0.000001 0.001018
0.001875 0.001415 0.000797
0.001860 0.001085 0.000601
0.001552 0.000681 0.000395
0.001171 0.000420 0.000388
0.001088 0.001781 0.000413
0.003737 0.000001 0.001047
0.002128 0.000333 0.000646
0.001698 0.000741 0.001139
0.001914 0.000579 0.000708
0.001112 0.001836 0.001395
0.002303 0.000836 0.001106
0.000964 0.001553 0.001991
0.003076 0.001671 0.001640
0.000001 0.002920 0.004024
0.000001 0.001241 0.001965
0.000001 0.001647 0.003347
0.000001 0.002378 0.002099
0.000001 0.000849 0.001758
0.000001 0.000552 0.000814
0.000001 0.000468 0.001307
0.000001 0.001264 0.001167
0.000001 0.000666 0.001472
0.000001 0.000562 0.001477
0.000001 0.000401 0.001665
0.000001 0.000956 0.000939
0.000001 0.000972 0.002558
0.000001 0.000709 0.001881
0.000001 0.001225 0.003449
0.000001 0.002272 0.002395
0.001666 0.001848 0.001765
0.000692 0.000389 0.000979
0.000525 0.000895 0.001477
0.001152 0.000989 0.001244
0.000683 0.000987 0.001632
0.000412 0.000542 0.000732
0.000318 0.000392 0.001189
0.000523 0.001302 0.000911
0.001394 0.000663 0.000823
0.000503 0.000384 0.000465
0.000541 0.000232 0.000765
0.000595 0.000719 0.000476
0.000483 0.000730 0.002410
0.000726 0.000495 0.001866
0.000354 0.000549 0.002906
0.001202 0.001653 0.002214
0.000001 0.002522 0.001203
0.000001 0.000905 0.000579
0.000001 0.001337 0.000940
0.000001 0.002078 0.000591
0.000001 0.001085 0.001203
0.000001 0.000599 0.000485
0.000001 0.000355 0.000736
0.000001 0.001630 0.000758
0.000001 0.000978 0.000488
0.000001 0.000444 0.000296
0.000001 0.000288 0.000364
0.000001 0.000900 0.000260
0.000001 0.000760 0.001351
0.000001 0.000496 0.000935
0.000001 0.000503 0.001640
0.000001 0.001314 0.001231
0.001778 0.000001 0.001467
0.001110 0.000771 0.000923
0.000682 0.000001 0.001244
0.001600 0.001378 0.001377
0.001457 0.001225 0.001664
0.001226 0.000733 0.000991
0.000873 0.000592 0.001241
0.001077 0.001902 0.000844
0.002766 0.000001 0.001744
0.001639 0.000417 0.001469
0.001435 0.000820 0.002064
0.001516 0.000663 0.001188
0.000835 0.001604 0.002673
0.001518 0.000792 0.002693
0.000621 0.001315 0.003850
0.002327 0.002235 0.002924
0.002809 0.001876 0.003721
0.001302 0.001049 0.002060
0.001071 0.001187 0.003069
0.001636 0.001893 0.002157
0.000965 0.000636 0.000871
0.000910 0.000575 0.000504
0.000389 0.000254 0.000655
0.000791 0.001143 0.000570
0.001899 0.000358 0.000982
0.001008 0.000472 0.001195
0.000711 0.000155 0.001063
0.000961 0.000794 0.000976
0.000540 0.000549 0.001545
0.001592 0.000725 0.001510
0.000433 0.000858 0.002043
0.001807 0.001832 0.001683
0.001946 0.001180 0.001866
0.000874 0.000246 0.000934
0.000576 0.000421 0.001533
0.001236 0.000736 0.001349
0.000672 0.000528 0.001472
0.000509 0.000380 0.000570
0.000266 0.000175 0.001022
0.000547 0.001048 0.000822
0.001207 0.000289 0.000545
0.000497 0.000257 0.000321
0.000430 0.000111 0.000586
0.000642 0.000748 0.000445
0.000382 0.000323 0.002418
0.001214 0.000355 0.002127
0.000232 0.000219 0.002999
0.001242 0.001396 0.002675
0.001077 0.001480 0.001239
0.000493 0.000685 0.000706
0.000391 0.000757 0.000879
0.000609 0.001662 0.000767
0.000518 0.000505 0.000808
0.000343 0.000414 0.000527
0.000206 0.000157 0.000600
0.000437 0.000972 0.000699
0.000979 0.000465 0.000338
0.000450 0.000314 0.000259
0.000354 0.000148 0.000325
0.000540 0.000897 0.000326
0.000262 0.000497 0.001671
0.000654 0.000497 0.001486
0.000149 0.000318 0.002358
0.000960 0.001291 0.001512
0.002538 0.000001 0.000912
0.001919 0.000474 0.000651
0.001173 0.000001 0.000755
0.001908 0.000790 0.000702
0.001983 0.000683 0.000975
0.001796 0.000545 0.000490
0.001077 0.000289 0.000764
0.001432 0.001302 0.000637
0.003179 0.000001 0.000643
0.002036 0.000221 0.000428
0.001600 0.000336 0.000620
0.001884 0.000374 0.000526
0.000917 0.000921 0.001809
0.003557 0.000595 0.002333
0.000747 0.000894 0.002462
0.003293 0.001478 0.002535
0.000001 0.002482 0.006336
0.000001 0.001208 0.002880
0.000001 0.001575 0.005898
0.000001 0.002116 0.003388
0.000001 0.000776 0.002255
0.000001 0.000502 0.001052
0.000001 0.000306 0.001545
0.000001 0.001233 0.001621
0.000001 0.000660 0.002209
0.000001 0.000500 0.001934
0.000001 0.000291 0.002344
0.000001 0.000871 0.001569
0.000001 0.000699 0.003910
0.000001 0.000536 0.002651
0.000001 0.001108 0.005412
0.000001 0.001824 0.003814
0.000724 0.001779 0.002335
0.000282 0.000385 0.001088
0.000223 0.000737 0.001869
0.000606 0.001073 0.001695
0.000319 0.000664 0.002004
0.000228 0.000353 0.000800
0.000154 0.000246 0.001499
0.000278 0.000976 0.001213
0.000487 0.000442 0.000714
0.000212 0.000318 0.000456
0.000238 0.000165 0.000653
0.000282 0.000748 0.000564
0.000231 0.000711 0.003429
0.000406 0.000448 0.002653
0.000209 0.000560 0.004532
0.000681 0.001798 0.003384
0.001603 0.002841 0.002878
0.000616 0.000999 0.001079
0.000601 0.001374 0.001754
0.001043 0.002725 0.001728
0.000669 0.001002 0.001262
0.000380 0.000618 0.000677
0.000319 0.000333 0.001007
0.000643 0.001837 0.001000
0.001291 0.000925 0.000604
0.000617 0.000498 0.000432
0.000551 0.000266 0.000479
0.000623 0.001242 0.000555
0.000399 0.000834 0.002830
0.000668 0.000498 0.001728
0.000363 0.000547 0.003487
0.000919 0.001673 0.002250
0.000779 0.000001 0.001674
0.000467 0.000659 0.001101
0.000276 0.000001 0.001360
0.000797 0.001289 0.001332
0.000533 0.000879 0.001653
0.000420 0.000481 0.000771
0.000305 0.000438 0.001424
0.000509 0.001394 0.000968
0.000981 0.000001 0.001079
0.000578 0.000283 0.000738
0.000603 0.000458 0.001032
0.000662 0.000499 0.000736
0.000310 0.001221 0.002793
0.000547 0.000613 0.002628
0.000285 0.001154 0.004127
0.001035 0.002048 0.003364
0.003618 0.003227 0.000001
0.001364 0.001471 0.000001
0.001258 0.001692 0.000001
0.002196 0.003028 0.000001
0.001920 0.001568 0.001627
0.001403 0.001278 0.000774
0.000956 0.000686 0.001326
0.001577 0.002773 0.001126
0.003139 0.000828 0.000001
0.001616 0.000887 0.000001
0.001140 0.000378 0.000001
0.001171 0.001347 0.000001
0.000750 0.001375 0.002080
0.001757 0.001273 0.001872
0.000742 0.001876 0.003060
0.002268 0.003382 0.002124
0.001666 0.003742 0.003075
0.000749 0.000865 0.001413
0.000510 0.001401 0.002116
0.001145 0.002214 0.001979
0.000940 0.001735 0.002156
0.000698 0.001280 0.000884
0.000487 0.000556 0.001293
0.000781 0.003258 0.001429
0.001126 0.001280 0.001033
0.000490 0.000957 0.000604
0.000479 0.000430 0.000995
0.000675 0.002414 0.000881
0.000409 0.000891 0.003396
0.000907 0.000837 0.002808
0.000329 0.000677 0.003868
0.001434 0.002655 0.003776
0.003099 0.005625 0.000001
0.001258 0.002292 0.000001
0.000992 0.002646 0.000001
0.001668 0.005068 0.000001
0.001678 0.002188 0.000835
0.000854 0.001591 0.000432
0.000676 0.000709 0.000539
0.001380 0.004255 0.000689
0.003464 0.002265 0.001649
0.001670 0.001302 0.000862
0.001219 0.000633 0.001317
0.001504 0.002995 0.000978
0.000772 0.001652 0.000997
0.001272 0.001401 0.000764
0.000514 0.001064 0.001256
0.002050 0.003728 0.000969
0.002613 0.000001 0.003952
0.001778 0.001655 0.002826
0.000961 0.000001 0.003328
0.002291 0.002811 0.002579
0.002106 0.002658 0.001726
0.001458 0.001848 0.001294
0.001093 0.001113 0.001190
0.001341 0.004130 0.001349
0.004467 0.000001 0.003172
0.002293 0.000921 0.002146
0.002176 0.001575 0.003735
0.002218 0.001399 0.002086
0.001260 0.003919 0.002791
0.002599 0.001834 0.002207
0.001045 0.003537 0.004233
0.003462 0.003485 0.002546

NONC 
0.010666
0.003304
0.003935
0.006373
0.002995
0.001026
0.001155
0.001929
0.003424
0.001258
0.001345
0.002227
0.005785
0.001847
0.002188
0.003772
0.002907
0.001097
0.001138
0.002044
0.001024
0.000437
0.000424
0.000804
0.001013
0.000454
0.000431
0.000802
0.001817
0.000771
0.000784
0.001531
0.002884
0.001202
0.001229
0.002009
0.001203
0.000573
0.000536
0.000967
0.001104
0.000551
0.000509
0.000881
0.001885
0.000869
0.000852
0.001531
0.004926
0.001845
0.002069
0.004090
0.001745
0.000717
0.000780
0.001520
0.001979
0.000882
0.000917
0.001757
0.003912
0.001561
0.001819
0.003772
0.003711
0.001289
0.001330
0.002501
0.001211
0.000464
0.000451
0.000889
0.001198
0.000481
0.000457
0.000889
0.002256
0.000857
0.000869
0.001757
0.001231
0.000510
0.000459
0.000990
0.000501
0.000228
0.000193
0.000444
0.000432
0.000200
0.000171
0.000387
0.000890
0.000432
0.000377
0.000881
0.001114
0.000478
0.000452
0.000883
0.000507
0.000239
0.000209
0.000460
0.000429
0.000209
0.000184
0.000387
0.000830
0.000412
0.000372
0.000802
0.001755
0.000835
0.000789
0.001833
0.000836
0.000424
0.000393
0.000912
0.000803
0.000425
0.000390
0.000889
0.001760
0.000948
0.000916
0.002227
0.003568
0.001184
0.001424
0.002248
0.001194
0.000440
0.000488
0.000856
0.001293
0.000500
0.000547
0.000912
0.002119
0.000752
0.000880
0.001520
0.001323
0.000528
0.000534
0.001075
0.000555
0.000241
0.000228
0.000504
0.000509
0.000228
0.000217
0.000460
0.001014
0.000454
0.000444
0.000967
0.001172
0.000494
0.000526
0.000904
0.000559
0.000253
0.000248
0.000504
0.000506
0.000240
0.000238
0.000444
0.000892
0.000417
0.000423
0.000804
0.001864
0.000801
0.000871
0.001752
0.000867
0.000390
0.000409
0.000856
0.000895
0.000425
0.000444
0.000889
0.001769
0.000815
0.000907
0.001929
0.004987
0.002050
0.002081
0.004305
0.001949
0.000868
0.000862
0.001752
0.002004
0.000968
0.000920
0.001833
0.004132
0.001805
0.001906
0.004090
0.001982
0.000931
0.000887
0.001847
0.000927
0.000464
0.000432
0.000904
0.000891
0.000463
0.000427
0.000883
0.001765
0.000943
0.000910
0.002009
0.001969
0.001004
0.000970
0.001847
0.001068
0.000578
0.000538
0.001075
0.000985
0.000553
0.000515
0.000990
0.001861
0.001031
0.001006
0.002044
0.003358
0.001764
0.001830
0.004305
0.001782
0.000966
0.001007
0.002248
0.001957
0.001118
0.001137
0.002501
0.004410
0.002465
0.002695
0.006373
0.004132
0.001367
0.001421
0.002695
0.001289
0.000465
0.000457
0.000907
0.001289
0.000487
0.000468
0.000916
0.002449
0.000874
0.000895
0.001819
0.001312
0.000511
0.000464
0.001006
0.000502
0.000213
0.000182
0.000423
0.000437
0.000190
0.000163
0.000372
0.000906
0.000411
0.000361
0.000852
0.001202
0.000486
0.000463
0.000910
0.000515
0.000227
0.000200
0.000444
0.000441
0.000200
0.000179
0.000377
0.000857
0.000396
0.000361
0.000784
0.001934
0.000854
0.000817
0.001906
0.000854
0.000403
0.000377
0.000880
0.000831
0.000409
0.000379
0.000869
0.001833
0.000916
0.000895
0.002188
0.001535
0.000564
0.000507
0.001137
0.000554
0.000219
0.000187
0.000444
0.000481
0.000194
0.000166
0.000390
0.001035
0.000432
0.000379
0.000917
0.000594
0.000247
0.000195
0.000515
0.000255
0.000111
0.000084
0.000238
0.000196
0.000085
0.000066
0.000184
0.000472
0.000235
0.000179
0.000509
0.000502
0.000202
0.000179
0.000427
0.000228
0.000095
0.000079
0.000217
0.000182
0.000077
0.000066
0.000171
0.000405
0.000193
0.000163
0.000431
0.000759
0.000412
0.000333
0.000920
0.000436
0.000245
0.000196
0.000547
0.000361
0.000203
0.000166
0.000457
0.000891
0.000575
0.000468
0.001345
0.001457
0.000495
0.000535
0.001007
0.000523
0.000191
0.000192
0.000409
0.000512
0.000192
0.000196
0.000393
0.000955
0.000360
0.000377
0.000780
0.000616
0.000234
0.000217
0.000538
0.000260
0.000102
0.000089
0.000248
0.000220
0.000087
0.000079
0.000209
0.000515
0.000224
0.000200
0.000536
0.000522
0.000199
0.000206
0.000432
0.000241
0.000092
0.000089
0.000228
0.000211
0.000084
0.000084
0.000193
0.000429
0.000184
0.000182
0.000424
0.000783
0.000372
0.000360
0.000862
0.000427
0.000204
0.000192
0.000488
0.000394
0.000192
0.000187
0.000451
0.000874
0.000469
0.000457
0.001155
0.001884
0.000860
0.000754
0.001830
0.000859
0.000418
0.000360
0.000871
0.000766
0.000392
0.000333
0.000789
0.001761
0.000907
0.000817
0.002069
0.000918
0.000462
0.000385
0.000970
0.000486
0.000251
0.000206
0.000526
0.000412
0.000213
0.000179
0.000452
0.000942
0.000555
0.000463
0.001229
0.000844
0.000429
0.000385
0.000887
0.000485
0.000248
0.000217
0.000534
0.000418
0.000217
0.000195
0.000459
0.000900
0.000513
0.000464
0.001138
0.001319
0.000863
0.000754
0.002081
0.000923
0.000604
0.000535
0.001424
0.000857
0.000567
0.000507
0.001330
0.002140
0.001572
0.001421
0.003935
0.004125
0.001202
0.001572
0.002465
0.001212
0.000385
0.000469
0.000815
0.001440
0.000481
0.000575
0.000948
0.002335
0.000711
0.000916
0.001561
0.001357
0.000461
0.000513
0.001031
0.000487
0.000179
0.000184
0.000417
0.000488
0.000185
0.000193
0.000412
0.000970
0.000367
0.000396
0.000869
0.001315
0.000476
0.000555
0.000943
0.000541
0.000208
0.000224
0.000454
0.000534
0.000216
0.000235
0.000432
0.000930
0.000367
0.000411
0.000771
0.002076
0.000753
0.000907
0.001805
0.000819
0.000312
0.000360
0.000752
0.000931
0.000376
0.000432
0.000857
0.001822
0.000711
0.000874
0.001847
0.001574
0.000507
0.000567
0.001118
0.000535
0.000184
0.000192
0.000425
0.000543
0.000192
0.000203
0.000425
0.001065
0.000376
0.000409
0.000882
0.000631
0.000225
0.000217
0.000553
0.000251
0.000092
0.000084
0.000240
0.000220
0.000081
0.000077
0.000209
0.000530
0.000216
0.000200
0.000551
0.000555
0.000199
0.000213
0.000463
0.000240
0.000087
0.000087
0.000228
0.000219
0.000081
0.000085
0.000200
0.000460
0.000185
0.000190
0.000454
0.000890
0.000388
0.000392
0.000968
0.000444
0.000197
0.000192
0.000500
0.000426
0.000192
0.000194
0.000481
0.000980
0.000481
0.000487
0.001258
0.001487
0.000453
0.000604
0.000966
0.000513
0.000167
0.000204
0.000390
0.000584
0.000197
0.000245
0.000424
0.000957
0.000312
0.000403
0.000717
0.000665
0.000219
0.000248
0.000578
0.000262
0.000087
0.000092
0.000253
0.000254
0.000087
0.000095
0.000239
0.000579
0.000208
0.000227
0.000573
0.000584
0.000202
0.000251
0.000464
0.000260
0.000087
0.000102
0.000241
0.000260
0.000092
0.000111
0.000228
0.000483
0.000179
0.000213
0.000437
0.000893
0.000349
0.000418
0.000868
0.000434
0.000167
0.000191
0.000440
0.000461
0.000184
0.000219
0.000464
0.000922
0.000385
0.000465
0.001026
0.001990
0.000781
0.000863
0.001764
0.000843
0.000349
0.000372
0.000801
0.000886
0.000388
0.000412
0.000835
0.001781
0.000753
0.000854
0.001845
0.001006
0.000421
0.000429
0.001004
0.000479
0.000202
0.000199
0.000494
0.000465
0.000199
0.000202
0.000478
0.001022
0.000476
0.000486
0.001202
0.000958
0.000421
0.000462
0.000931
0.000512
0.000219
0.000234
0.000528
0.000506
0.000225
0.000247
0.000510
0.000988
0.000461
0.000511
0.001097
0.001533
0.000781
0.000860
0.002050
0.000908
0.000453
0.000495
0.001184
0.000985
0.000507
0.000564
0.001289
0.002209
0.001202
0.001367
0.003304
0.005429
0.002209
0.002140
0.004410
0.002108
0.000922
0.000874
0.001769
0.002063
0.000980
0.000891
0.001760
0.004238
0.001822
0.001833
0.003912
0.002140
0.000988
0.000900
0.001861
0.000984
0.000483
0.000429
0.000892
0.000904
0.000460
0.000405
0.000830
0.001779
0.000930
0.000857
0.001885
0.002030
0.001022
0.000942
0.001765
0.001086
0.000579
0.000515
0.001014
0.000957
0.000530
0.000472
0.000890
0.001779
0.000970
0.000906
0.001817
0.003455
0.001781
0.001761
0.004132
0.001798
0.000957
0.000955
0.002119
0.001888
0.001065
0.001035
0.002256
0.004238
0.002335
0.002449
0.005785
0.002215
0.000985
0.000857
0.001957
0.000984
0.000461
0.000394
0.000895
0.000869
0.000426
0.000361
0.000803
0.001888
0.000931
0.000831
0.001979
0.001052
0.000506
0.000418
0.000985
0.000530
0.000260
0.000211
0.000506
0.000445
0.000219
0.000182
0.000429
0.000957
0.000534
0.000441
0.001104
0.000956
0.000465
0.000412
0.000891
0.000521
0.000254
0.000220
0.000509
0.000445
0.000220
0.000196
0.000432
0.000904
0.000488
0.000437
0.001013
0.001437
0.000886
0.000766
0.002004
0.000945
0.000584
0.000512
0.001293
0.000869
0.000543
0.000481
0.001198
0.002063
0.001440
0.001289
0.003424
0.002136
0.000908
0.000923
0.001782
0.000970
0.000434
0.000427
0.000867
0.000945
0.000444
0.000436
0.000836
0.001798
0.000819
0.000854
0.001745
0.001129
0.000512
0.000485
0.001068
0.000570
0.000260
0.000241
0.000559
0.000521
0.000240
0.000228
0.000507
0.001086
0.000541
0.000515
0.001203
0.001019
0.000479
0.000486
0.000927
0.000570
0.000262
0.000260
0.000555
0.000530
0.000251
0.000255
0.000501
0.000984
0.000487
0.000502
0.001024
0.001557
0.000843
0.000859
0.001949
0.000970
0.000513
0.000523
0.001194
0.000984
0.000535
0.000554
0.001211
0.002108
0.001212
0.001289
0.002995
0.002775
0.001533
0.001319
0.003358
0.001557
0.000893
0.000783
0.001864
0.001437
0.000890
0.000759
0.001755
0.003455
0.002076
0.001934
0.004926
0.001662
0.000958
0.000844
0.001969
0.001019
0.000584
0.000522
0.001172
0.000956
0.000555
0.000502
0.001114
0.002030
0.001315
0.001202
0.002884
0.001662
0.001006
0.000918
0.001982
0.001129
0.000665
0.000616
0.001323
0.001052
0.000631
0.000594
0.001231
0.002140
0.001357
0.001312
0.002907
0.002775
0.001990
0.001884
0.004987
0.002136
0.001487
0.001457
0.003568
0.002215
0.001574
0.001535
0.003711
0.005429
0.004125
0.004132
0.010666

RBSS 9
RBSM 
0.251 0.139 0.173 0.437
0.313 0.362 0.161 0.165
0.299 0.135 0.333 0.233
0.451 0.185 0.139 0.225
0.430 0.212 0.121 0.237
0.601 0.079 0.171 0.149
0.344 0.245 0.125 0.286
0.313 0.187 0.130 0.370
0.308 0.146 0.162 0.384

RBSL -3
RBSD 1
