# Supplementary material for: SQANTI: extensive characterization of long-read transcript sequences for quality control in full-length transcriptome identification and quantification
Source: Genome Res. 2018 Mar;28(3):396–411. doi: 10.1101/gr.222976.117 (PMC5848618; doi:10.1101/gr.222976.117)
Supplement: Supplemental Material [file supp_gr.222976.117_Supplemental_SQANTI_Source_Code.zip › SQANTI_Source_Code/utilities/gmst/MetaGeneMark_v1.mod]

__GC30
PHMM 2.6
NAME Heuristic_model_for_genetic_code_11_and_GC_30
ATG_ 0.85
GTG_ 0.10
TTG_ 0.05
CTG_ 0
TAA_ 1
TAG_ 1
TGA_ 1
ORDM 5
MINC 60
MAXC 15000
MAXN 15000
NDEC 100
CDEC 800
CDCD 0.0
CD1P 1
CD2P 1
COD1
0.00457 0.00342 0.00369
0.00110 0.00148 0.00139
0.00126 0.00345 0.00113
0.00380 0.00221 0.00310
0.00139 0.00086 0.00136
0.00057 0.00041 0.00063
0.00042 0.00056 0.00046
0.00121 0.00056 0.00102
0.00106 0.00099 0.00400
0.00047 0.00062 0.00169
0.00023 0.00071 0.00141
0.00091 0.00053 0.00157
0.00242 0.00313 0.00109
0.00094 0.00108 0.00103
0.00108 0.00215 0.00041
0.00266 0.00160 0.00225
0.00172 0.00107 0.00083
0.00027 0.00044 0.00027
0.00046 0.00097 0.00025
0.00069 0.00053 0.00054
0.00066 0.00045 0.00033
0.00015 0.00020 0.00021
0.00022 0.00031 0.00014
0.00060 0.00030 0.00025
0.00025 0.00032 0.00050
0.00028 0.00021 0.00024
0.00010 0.00030 0.00034
0.00055 0.00015 0.00024
0.00067 0.00084 0.00028
0.00032 0.00041 0.00025
0.00036 0.00068 0.00014
0.00101 0.00068 0.00062
0.00422 0.00088 0.00102
0.00084 0.00030 0.00027
0.00135 0.00072 0.00028
0.00300 0.00046 0.00069
0.00144 0.00036 0.00052
0.00059 0.00019 0.00026
0.00057 0.00027 0.00017
0.00138 0.00027 0.00047
0.00109 0.00015 0.00069
0.00062 0.00011 0.00037
0.00044 0.00015 0.00030
0.00123 0.00011 0.00041
0.00134 0.00074 0.00025
0.00040 0.00027 0.00021
0.00059 0.00070 0.00011
0.00143 0.00053 0.00060
0.00001 0.00183 0.00301
0.00054 0.00056 0.00088
0.00001 0.00144 0.00083
0.00178 0.00098 0.00242
0.00098 0.00092 0.00097
0.00025 0.00030 0.00065
0.00019 0.00056 0.00027
0.00098 0.00033 0.00062
0.00001 0.00089 0.00213
0.00012 0.00052 0.00107
0.00045 0.00083 0.00105
0.00031 0.00045 0.00104
0.00252 0.00210 0.00071
0.00043 0.00089 0.00070
0.00056 0.00180 0.00030
0.00181 0.00152 0.00200
0.00086 0.00141 0.00109
0.00022 0.00060 0.00053
0.00020 0.00125 0.00037
0.00059 0.00074 0.00083
0.00023 0.00019 0.00038
0.00011 0.00011 0.00033
0.00006 0.00014 0.00013
0.00023 0.00013 0.00032
0.00017 0.00026 0.00092
0.00014 0.00029 0.00058
0.00005 0.00028 0.00066
0.00021 0.00022 0.00051
0.00034 0.00051 0.00021
0.00016 0.00028 0.00029
0.00020 0.00043 0.00010
0.00051 0.00039 0.00075
0.00048 0.00049 0.00040
0.00007 0.00018 0.00017
0.00009 0.00043 0.00012
0.00021 0.00025 0.00038
0.00023 0.00011 0.00016
0.00005 0.00005 0.00010
0.00005 0.00008 0.00006
0.00024 0.00007 0.00015
0.00007 0.00014 0.00026
0.00007 0.00009 0.00017
0.00002 0.00013 0.00017
0.00019 0.00007 0.00018
0.00019 0.00041 0.00014
0.00006 0.00016 0.00012
0.00009 0.00036 0.00006
0.00028 0.00032 0.00038
0.00050 0.00018 0.00026
0.00010 0.00008 0.00016
0.00011 0.00017 0.00008
0.00041 0.00012 0.00033
0.00019 0.00016 0.00017
0.00009 0.00012 0.00014
0.00004 0.00011 0.00005
0.00025 0.00017 0.00018
0.00022 0.00006 0.00024
0.00011 0.00004 0.00020
0.00006 0.00008 0.00016
0.00031 0.00004 0.00021
0.00021 0.00036 0.00006
0.00004 0.00022 0.00006
0.00006 0.00039 0.00003
0.00025 0.00033 0.00021
0.00001 0.00053 0.00091
0.00016 0.00021 0.00037
0.00001 0.00043 0.00027
0.00045 0.00029 0.00079
0.00024 0.00028 0.00042
0.00006 0.00009 0.00029
0.00003 0.00013 0.00012
0.00026 0.00016 0.00028
0.00001 0.00025 0.00071
0.00005 0.00015 0.00045
0.00017 0.00028 0.00048
0.00011 0.00011 0.00044
0.00063 0.00069 0.00033
0.00016 0.00034 0.00038
0.00021 0.00078 0.00016
0.00055 0.00058 0.00095
0.00124 0.00340 0.00101
0.00015 0.00104 0.00032
0.00027 0.00271 0.00039
0.00063 0.00162 0.00074
0.00028 0.00058 0.00032
0.00006 0.00025 0.00019
0.00006 0.00042 0.00010
0.00025 0.00038 0.00025
0.00024 0.00085 0.00090
0.00009 0.00068 0.00042
0.00006 0.00068 0.00037
0.00025 0.00061 0.00039
0.00052 0.00219 0.00024
0.00012 0.00069 0.00017
0.00026 0.00191 0.00011
0.00071 0.00142 0.00063
0.00070 0.00124 0.00041
0.00008 0.00053 0.00014
0.00021 0.00111 0.00014
0.00032 0.00062 0.00029
0.00028 0.00048 0.00019
0.00005 0.00019 0.00009
0.00006 0.00032 0.00007
0.00028 0.00032 0.00014
0.00010 0.00044 0.00030
0.00006 0.00025 0.00012
0.00004 0.00044 0.00019
0.00025 0.00020 0.00015
0.00034 0.00107 0.00015
0.00009 0.00045 0.00014
0.00015 0.00101 0.00007
0.00053 0.00084 0.00037
0.00071 0.00103 0.00015
0.00009 0.00034 0.00005
0.00016 0.00063 0.00005
0.00060 0.00049 0.00015
0.00034 0.00043 0.00011
0.00007 0.00013 0.00004
0.00007 0.00038 0.00003
0.00041 0.00032 0.00011
0.00029 0.00034 0.00017
0.00007 0.00021 0.00008
0.00010 0.00029 0.00007
0.00022 0.00017 0.00011
0.00036 0.00096 0.00006
0.00007 0.00034 0.00004
0.00012 0.00095 0.00003
0.00048 0.00062 0.00016
0.00001 0.00109 0.00085
0.00011 0.00038 0.00027
0.00001 0.00093 0.00030
0.00048 0.00059 0.00070
0.00022 0.00037 0.00031
0.00005 0.00011 0.00015
0.00004 0.00024 0.00010
0.00025 0.00018 0.00021
0.00001 0.00053 0.00080
0.00003 0.00027 0.00042
0.00012 0.00046 0.00045
0.00009 0.00023 0.00040
0.00068 0.00107 0.00027
0.00010 0.00044 0.00028
0.00022 0.00109 0.00012
0.00058 0.00077 0.00079
0.00310 0.00001 0.00198
0.00061 0.00001 0.00056
0.00073 0.00001 0.00055
0.00230 0.00001 0.00131
0.00080 0.00039 0.00047
0.00033 0.00021 0.00034
0.00024 0.00030 0.00012
0.00084 0.00024 0.00042
0.00067 0.00001 0.00152
0.00033 0.00001 0.00073
0.00013 0.00001 0.00073
0.00072 0.00001 0.00069
0.00168 0.00124 0.00039
0.00069 0.00055 0.00053
0.00076 0.00102 0.00019
0.00230 0.00085 0.00129
0.00135 0.00073 0.00079
0.00018 0.00027 0.00031
0.00037 0.00058 0.00022
0.00063 0.00037 0.00058
0.00066 0.00020 0.00022
0.00014 0.00009 0.00016
0.00016 0.00012 0.00010
0.00067 0.00013 0.00017
0.00017 0.00012 0.00043
0.00015 0.00008 0.00030
0.00006 0.00012 0.00029
0.00038 0.00007 0.00028
0.00045 0.00069 0.00014
0.00017 0.00029 0.00019
0.00021 0.00054 0.00008
0.00075 0.00050 0.00039
0.00210 0.00001 0.00084
0.00045 0.00001 0.00040
0.00060 0.00001 0.00031
0.00167 0.00001 0.00079
0.00085 0.00008 0.00040
0.00039 0.00005 0.00028
0.00028 0.00006 0.00018
0.00106 0.00006 0.00042
0.00078 0.00031 0.00074
0.00042 0.00020 0.00054
0.00024 0.00027 0.00046
0.00097 0.00023 0.00044
0.00089 0.00023 0.00020
0.00028 0.00010 0.00025
0.00036 0.00022 0.00011
0.00108 0.00016 0.00062
0.00001 0.00214 0.00199
0.00034 0.00077 0.00083
0.00001 0.00164 0.00059
0.00127 0.00109 0.00174
0.00062 0.00032 0.00075
0.00015 0.00016 0.00055
0.00010 0.00017 0.00028
0.00076 0.00023 0.00047
0.00001 0.00050 0.00178
0.00009 0.00031 0.00108
0.00034 0.00044 0.00089
0.00027 0.00025 0.00089
0.00230 0.00149 0.00058
0.00036 0.00042 0.00082
0.00053 0.00133 0.00031
0.00160 0.00099 0.00186
0.00128 0.00083 0.00148
0.00028 0.00035 0.00054
0.00031 0.00075 0.00041
0.00091 0.00033 0.00104
0.00053 0.00022 0.00060
0.00017 0.00010 0.00023
0.00016 0.00011 0.00020
0.00046 0.00012 0.00037
0.00034 0.00017 0.00111
0.00017 0.00013 0.00074
0.00007 0.00014 0.00055
0.00039 0.00009 0.00056
0.00056 0.00060 0.00031
0.00025 0.00027 0.00032
0.00035 0.00046 0.00014
0.00081 0.00025 0.00083
0.00050 0.00023 0.00018
0.00008 0.00011 0.00007
0.00013 0.00020 0.00006
0.00025 0.00011 0.00013
0.00037 0.00012 0.00009
0.00005 0.00005 0.00006
0.00011 0.00005 0.00004
0.00030 0.00006 0.00006
0.00006 0.00004 0.00012
0.00006 0.00003 0.00007
0.00002 0.00004 0.00009
0.00017 0.00002 0.00007
0.00022 0.00021 0.00007
0.00010 0.00011 0.00006
0.00012 0.00018 0.00003
0.00037 0.00016 0.00014
0.00098 0.00020 0.00023
0.00023 0.00007 0.00010
0.00030 0.00016 0.00008
0.00081 0.00008 0.00024
0.00056 0.00014 0.00027
0.00017 0.00008 0.00010
0.00016 0.00009 0.00010
0.00053 0.00008 0.00020
0.00058 0.00004 0.00024
0.00023 0.00004 0.00019
0.00019 0.00006 0.00011
0.00062 0.00003 0.00016
0.00045 0.00021 0.00009
0.00012 0.00009 0.00009
0.00017 0.00020 0.00005
0.00053 0.00012 0.00028
0.00001 0.00032 0.00054
0.00011 0.00012 0.00022
0.00001 0.00027 0.00017
0.00038 0.00016 0.00047
0.00032 0.00022 0.00030
0.00006 0.00005 0.00018
0.00006 0.00008 0.00009
0.00030 0.00007 0.00015
0.00001 0.00019 0.00043
0.00003 0.00009 0.00025
0.00013 0.00016 0.00026
0.00009 0.00009 0.00023
0.00082 0.00047 0.00017
0.00016 0.00024 0.00016
0.00025 0.00045 0.00009
0.00061 0.00027 0.00050
0.00042 0.00044 0.00055
0.00011 0.00019 0.00029
0.00011 0.00041 0.00020
0.00034 0.00021 0.00047
0.00014 0.00007 0.00023
0.00008 0.00003 0.00011
0.00004 0.00004 0.00006
0.00016 0.00005 0.00018
0.00007 0.00007 0.00056
0.00008 0.00007 0.00025
0.00002 0.00005 0.00026
0.00014 0.00006 0.00028
0.00018 0.00019 0.00013
0.00014 0.00010 0.00016
0.00017 0.00016 0.00005
0.00044 0.00013 0.00042
0.00021 0.00022 0.00012
0.00004 0.00008 0.00004
0.00006 0.00020 0.00003
0.00012 0.00010 0.00010
0.00010 0.00006 0.00005
0.00003 0.00002 0.00002
0.00002 0.00003 0.00001
0.00012 0.00003 0.00004
0.00003 0.00004 0.00007
0.00004 0.00002 0.00004
0.00001 0.00003 0.00004
0.00009 0.00002 0.00005
0.00011 0.00022 0.00004
0.00004 0.00007 0.00004
0.00008 0.00020 0.00002
0.00016 0.00012 0.00009
0.00024 0.00006 0.00013
0.00004 0.00003 0.00008
0.00004 0.00006 0.00004
0.00026 0.00003 0.00016
0.00016 0.00006 0.00010
0.00006 0.00004 0.00004
0.00002 0.00003 0.00002
0.00017 0.00005 0.00010
0.00011 0.00002 0.00014
0.00005 0.00001 0.00006
0.00003 0.00003 0.00007
0.00018 0.00001 0.00009
0.00014 0.00017 0.00004
0.00004 0.00009 0.00003
0.00004 0.00017 0.00002
0.00021 0.00014 0.00012
0.00001 0.00017 0.00051
0.00006 0.00007 0.00019
0.00001 0.00014 0.00013
0.00025 0.00009 0.00046
0.00012 0.00008 0.00021
0.00003 0.00002 0.00008
0.00002 0.00002 0.00005
0.00015 0.00005 0.00014
0.00001 0.00007 0.00046
0.00002 0.00005 0.00022
0.00004 0.00005 0.00019
0.00006 0.00003 0.00029
0.00038 0.00023 0.00018
0.00007 0.00010 0.00018
0.00018 0.00028 0.00009
0.00034 0.00017 0.00047
0.00027 0.00048 0.00017
0.00003 0.00017 0.00006
0.00005 0.00044 0.00005
0.00019 0.00021 0.00014
0.00014 0.00009 0.00007
0.00003 0.00004 0.00003
0.00003 0.00003 0.00003
0.00013 0.00006 0.00005
0.00005 0.00006 0.00016
0.00002 0.00006 0.00008
0.00001 0.00004 0.00008
0.00008 0.00005 0.00009
0.00016 0.00045 0.00004
0.00005 0.00014 0.00003
0.00012 0.00036 0.00002
0.00042 0.00023 0.00015
0.00021 0.00019 0.00014
0.00002 0.00008 0.00005
0.00004 0.00016 0.00005
0.00011 0.00008 0.00013
0.00016 0.00009 0.00011
0.00002 0.00004 0.00005
0.00004 0.00003 0.00005
0.00013 0.00005 0.00007
0.00002 0.00003 0.00008
0.00002 0.00002 0.00006
0.00001 0.00002 0.00006
0.00007 0.00001 0.00006
0.00012 0.00024 0.00008
0.00003 0.00010 0.00006
0.00007 0.00020 0.00004
0.00020 0.00018 0.00018
0.00024 0.00025 0.00005
0.00004 0.00009 0.00002
0.00006 0.00017 0.00001
0.00025 0.00010 0.00006
0.00018 0.00012 0.00003
0.00003 0.00002 0.00001
0.00004 0.00006 0.00002
0.00017 0.00006 0.00003
0.00011 0.00005 0.00006
0.00004 0.00002 0.00004
0.00004 0.00004 0.00003
0.00014 0.00002 0.00004
0.00017 0.00034 0.00002
0.00003 0.00011 0.00001
0.00005 0.00028 0.00001
0.00023 0.00019 0.00005
0.00001 0.00020 0.00038
0.00002 0.00008 0.00014
0.00001 0.00016 0.00009
0.00012 0.00011 0.00033
0.00007 0.00006 0.00020
0.00001 0.00001 0.00009
0.00001 0.00002 0.00010
0.00006 0.00002 0.00011
0.00001 0.00005 0.00037
0.00001 0.00002 0.00020
0.00002 0.00005 0.00018
0.00002 0.00002 0.00021
0.00025 0.00022 0.00015
0.00002 0.00010 0.00014
0.00009 0.00025 0.00007
0.00018 0.00015 0.00039
0.00108 0.00001 0.00060
0.00023 0.00001 0.00022
0.00032 0.00001 0.00019
0.00074 0.00001 0.00036
0.00036 0.00016 0.00021
0.00012 0.00007 0.00013
0.00009 0.00008 0.00006
0.00042 0.00010 0.00017
0.00027 0.00001 0.00047
0.00012 0.00001 0.00026
0.00005 0.00001 0.00025
0.00025 0.00001 0.00019
0.00061 0.00042 0.00012
0.00026 0.00021 0.00019
0.00033 0.00038 0.00007
0.00084 0.00025 0.00038
0.00056 0.00025 0.00028
0.00011 0.00009 0.00011
0.00018 0.00019 0.00009
0.00029 0.00011 0.00021
0.00030 0.00006 0.00008
0.00007 0.00003 0.00005
0.00007 0.00003 0.00003
0.00033 0.00004 0.00006
0.00006 0.00003 0.00012
0.00008 0.00002 0.00008
0.00002 0.00002 0.00009
0.00019 0.00001 0.00007
0.00021 0.00023 0.00008
0.00008 0.00011 0.00010
0.00010 0.00019 0.00004
0.00037 0.00017 0.00018
0.00079 0.00001 0.00022
0.00020 0.00001 0.00014
0.00023 0.00001 0.00007
0.00072 0.00001 0.00022
0.00040 0.00004 0.00014
0.00017 0.00003 0.00009
0.00012 0.00003 0.00006
0.00052 0.00003 0.00013
0.00040 0.00012 0.00024
0.00019 0.00007 0.00020
0.00011 0.00010 0.00012
0.00055 0.00008 0.00014
0.00041 0.00010 0.00005
0.00012 0.00004 0.00006
0.00015 0.00010 0.00003
0.00052 0.00006 0.00016
0.00001 0.00062 0.00073
0.00021 0.00027 0.00029
0.00001 0.00053 0.00025
0.00065 0.00031 0.00062
0.00038 0.00014 0.00031
0.00011 0.00007 0.00022
0.00007 0.00005 0.00011
0.00046 0.00011 0.00022
0.00001 0.00021 0.00082
0.00006 0.00014 0.00051
0.00023 0.00018 0.00047
0.00016 0.00011 0.00040
0.00110 0.00057 0.00027
0.00021 0.00013 0.00039
0.00034 0.00056 0.00016
0.00083 0.00033 0.00074
0.00113 0.00103 0.00358
0.00019 0.00028 0.00101
0.00030 0.00066 0.00092
0.00075 0.00043 0.00243
0.00030 0.00011 0.00099
0.00009 0.00004 0.00036
0.00008 0.00005 0.00036
0.00029 0.00009 0.00078
0.00040 0.00021 0.00279
0.00011 0.00010 0.00140
0.00008 0.00011 0.00109
0.00029 0.00014 0.00134
0.00057 0.00051 0.00070
0.00016 0.00019 0.00062
0.00031 0.00036 0.00029
0.00065 0.00029 0.00184
0.00038 0.00022 0.00057
0.00005 0.00008 0.00018
0.00011 0.00020 0.00021
0.00017 0.00010 0.00040
0.00017 0.00006 0.00022
0.00003 0.00002 0.00013
0.00004 0.00002 0.00010
0.00016 0.00004 0.00016
0.00005 0.00004 0.00037
0.00004 0.00002 0.00017
0.00002 0.00004 0.00025
0.00011 0.00002 0.00018
0.00013 0.00018 0.00020
0.00005 0.00008 0.00014
0.00006 0.00016 0.00009
0.00027 0.00014 0.00047
0.00091 0.00022 0.00075
0.00014 0.00006 0.00022
0.00028 0.00015 0.00026
0.00067 0.00011 0.00068
0.00035 0.00008 0.00060
0.00010 0.00003 0.00021
0.00011 0.00005 0.00024
0.00036 0.00006 0.00052
0.00034 0.00004 0.00060
0.00010 0.00002 0.00036
0.00011 0.00004 0.00029
0.00029 0.00003 0.00036
0.00034 0.00020 0.00024
0.00007 0.00007 0.00019
0.00013 0.00018 0.00013
0.00038 0.00013 0.00073
0.00001 0.00045 0.00225
0.00011 0.00013 0.00073
0.00001 0.00036 0.00073
0.00043 0.00021 0.00192
0.00016 0.00014 0.00065
0.00003 0.00004 0.00045
0.00003 0.00004 0.00022
0.00017 0.00005 0.00041
0.00001 0.00026 0.00190
0.00003 0.00010 0.00095
0.00011 0.00019 0.00095
0.00010 0.00012 0.00100
0.00062 0.00054 0.00063
0.00009 0.00022 0.00055
0.00017 0.00056 0.00028
0.00053 0.00040 0.00192
0.00046 0.00066 0.00129
0.00010 0.00027 0.00054
0.00013 0.00061 0.00050
0.00033 0.00034 0.00098
0.00013 0.00007 0.00049
0.00005 0.00004 0.00025
0.00003 0.00003 0.00017
0.00013 0.00005 0.00039
0.00010 0.00014 0.00104
0.00008 0.00014 0.00071
0.00003 0.00016 0.00065
0.00015 0.00014 0.00058
0.00021 0.00028 0.00025
0.00008 0.00012 0.00029
0.00013 0.00023 0.00013
0.00031 0.00022 0.00089
0.00029 0.00025 0.00043
0.00004 0.00009 0.00014
0.00009 0.00021 0.00014
0.00014 0.00012 0.00040
0.00010 0.00004 0.00016
0.00002 0.00002 0.00007
0.00002 0.00002 0.00006
0.00010 0.00003 0.00016
0.00004 0.00005 0.00025
0.00004 0.00002 0.00017
0.00002 0.00004 0.00015
0.00013 0.00003 0.00017
0.00012 0.00022 0.00015
0.00003 0.00007 0.00012
0.00008 0.00020 0.00007
0.00017 0.00017 0.00041
0.00031 0.00009 0.00031
0.00006 0.00004 0.00016
0.00008 0.00009 0.00010
0.00031 0.00006 0.00042
0.00011 0.00005 0.00022
0.00005 0.00004 0.00010
0.00003 0.00004 0.00008
0.00013 0.00005 0.00018
0.00014 0.00003 0.00028
0.00007 0.00001 0.00025
0.00004 0.00004 0.00018
0.00021 0.00002 0.00025
0.00013 0.00021 0.00007
0.00003 0.00011 0.00006
0.00007 0.00020 0.00004
0.00017 0.00020 0.00027
0.00001 0.00032 0.00118
0.00008 0.00012 0.00039
0.00001 0.00025 0.00037
0.00029 0.00016 0.00109
0.00013 0.00010 0.00047
0.00003 0.00003 0.00022
0.00002 0.00003 0.00015
0.00015 0.00006 0.00035
0.00001 0.00013 0.00092
0.00002 0.00006 0.00060
0.00008 0.00014 0.00055
0.00006 0.00005 0.00057
0.00038 0.00044 0.00039
0.00006 0.00016 0.00039
0.00016 0.00049 0.00022
0.00039 0.00036 0.00115
0.00017 0.00063 0.00112
0.00003 0.00018 0.00051
0.00005 0.00049 0.00043
0.00012 0.00031 0.00101
0.00005 0.00007 0.00041
0.00001 0.00002 0.00017
0.00001 0.00003 0.00013
0.00005 0.00006 0.00032
0.00005 0.00013 0.00085
0.00002 0.00009 0.00050
0.00002 0.00007 0.00035
0.00004 0.00010 0.00047
0.00012 0.00051 0.00033
0.00003 0.00012 0.00021
0.00006 0.00037 0.00014
0.00015 0.00033 0.00086
0.00012 0.00032 0.00039
0.00001 0.00011 0.00016
0.00005 0.00026 0.00014
0.00007 0.00015 0.00036
0.00004 0.00008 0.00012
0.00001 0.00003 0.00006
0.00001 0.00003 0.00006
0.00004 0.00005 0.00009
0.00002 0.00007 0.00034
0.00001 0.00004 0.00016
0.00001 0.00008 0.00024
0.00004 0.00004 0.00022
0.00007 0.00032 0.00018
0.00002 0.00013 0.00014
0.00004 0.00029 0.00009
0.00013 0.00025 0.00040
0.00018 0.00026 0.00035
0.00003 0.00007 0.00012
0.00006 0.00019 0.00008
0.00015 0.00012 0.00035
0.00008 0.00006 0.00023
0.00001 0.00001 0.00006
0.00002 0.00005 0.00009
0.00009 0.00005 0.00020
0.00007 0.00010 0.00028
0.00002 0.00005 0.00018
0.00003 0.00006 0.00011
0.00005 0.00004 0.00022
0.00009 0.00020 0.00009
0.00002 0.00004 0.00006
0.00004 0.00018 0.00004
0.00011 0.00010 0.00027
0.00001 0.00031 0.00100
0.00002 0.00009 0.00037
0.00001 0.00023 0.00033
0.00010 0.00015 0.00099
0.00004 0.00008 0.00038
0.00001 0.00001 0.00015
0.00001 0.00003 0.00015
0.00004 0.00004 0.00027
0.00001 0.00012 0.00081
0.00001 0.00004 0.00056
0.00002 0.00010 0.00059
0.00002 0.00005 0.00062
0.00016 0.00035 0.00034
0.00002 0.00014 0.00035
0.00005 0.00034 0.00018
0.00014 0.00027 0.00088
0.00090 0.00001 0.00116
0.00019 0.00001 0.00047
0.00029 0.00001 0.00039
0.00072 0.00001 0.00083
0.00027 0.00010 0.00034
0.00009 0.00004 0.00024
0.00009 0.00006 0.00013
0.00025 0.00006 0.00027
0.00022 0.00001 0.00103
0.00013 0.00001 0.00056
0.00006 0.00001 0.00051
0.00030 0.00001 0.00051
0.00050 0.00036 0.00022
0.00021 0.00018 0.00033
0.00029 0.00035 0.00013
0.00076 0.00028 0.00082
0.00042 0.00018 0.00031
0.00007 0.00008 0.00014
0.00017 0.00016 0.00012
0.00024 0.00010 0.00031
0.00014 0.00005 0.00008
0.00003 0.00002 0.00006
0.00004 0.00002 0.00004
0.00016 0.00003 0.00008
0.00006 0.00003 0.00018
0.00006 0.00002 0.00013
0.00002 0.00003 0.00014
0.00016 0.00002 0.00014
0.00015 0.00019 0.00008
0.00005 0.00008 0.00009
0.00010 0.00019 0.00004
0.00026 0.00015 0.00022
0.00081 0.00001 0.00040
0.00017 0.00001 0.00020
0.00027 0.00001 0.00014
0.00076 0.00001 0.00042
0.00035 0.00003 0.00019
0.00013 0.00002 0.00014
0.00014 0.00002 0.00010
0.00040 0.00002 0.00021
0.00034 0.00011 0.00035
0.00018 0.00007 0.00024
0.00011 0.00009 0.00018
0.00045 0.00007 0.00026
0.00033 0.00008 0.00009
0.00011 0.00003 0.00009
0.00017 0.00008 0.00005
0.00043 0.00005 0.00028
0.00001 0.00060 0.00108
0.00014 0.00023 0.00042
0.00001 0.00051 0.00034
0.00050 0.00034 0.00098
0.00026 0.00009 0.00039
0.00006 0.00004 0.00029
0.00005 0.00003 0.00015
0.00030 0.00007 0.00028
0.00001 0.00021 0.00108
0.00004 0.00011 0.00064
0.00015 0.00019 0.00060
0.00012 0.00011 0.00066
0.00078 0.00052 0.00033
0.00015 0.00017 0.00044
0.00032 0.00056 0.00018
0.00078 0.00041 0.00102
0.00241 0.00341 0.00001
0.00039 0.00087 0.00001
0.00053 0.00234 0.00001
0.00161 0.00154 0.00001
0.00057 0.00056 0.00001
0.00017 0.00033 0.00001
0.00013 0.00043 0.00001
0.00057 0.00041 0.00001
0.00056 0.00071 0.00001
0.00022 0.00047 0.00001
0.00012 0.00062 0.00001
0.00050 0.00042 0.00001
0.00118 0.00213 0.00001
0.00025 0.00085 0.00001
0.00046 0.00147 0.00001
0.00110 0.00127 0.00001
0.00062 0.00087 0.00038
0.00009 0.00033 0.00013
0.00016 0.00072 0.00013
0.00032 0.00041 0.00024
0.00038 0.00032 0.00015
0.00007 0.00017 0.00008
0.00010 0.00025 0.00007
0.00037 0.00022 0.00011
0.00008 0.00024 0.00025
0.00007 0.00016 0.00012
0.00003 0.00023 0.00017
0.00016 0.00011 0.00009
0.00034 0.00078 0.00011
0.00012 0.00036 0.00011
0.00013 0.00065 0.00006
0.00050 0.00060 0.00027
0.00171 0.00075 0.00001
0.00031 0.00021 0.00001
0.00050 0.00057 0.00001
0.00147 0.00038 0.00001
0.00075 0.00031 0.00001
0.00022 0.00017 0.00001
0.00017 0.00026 0.00001
0.00077 0.00025 0.00001
0.00078 0.00012 0.00001
0.00024 0.00008 0.00001
0.00022 0.00013 0.00001
0.00071 0.00009 0.00001
0.00070 0.00071 0.00001
0.00014 0.00025 0.00001
0.00019 0.00060 0.00001
0.00079 0.00050 0.00001
0.00001 0.00161 0.00131
0.00018 0.00048 0.00040
0.00001 0.00133 0.00038
0.00076 0.00081 0.00093
0.00053 0.00070 0.00051
0.00012 0.00030 0.00028
0.00009 0.00053 0.00017
0.00059 0.00035 0.00029
0.00001 0.00079 0.00100
0.00007 0.00045 0.00046
0.00016 0.00073 0.00051
0.00022 0.00043 0.00047
0.00145 0.00202 0.00034
0.00023 0.00095 0.00036
0.00033 0.00187 0.00018
0.00113 0.00156 0.00109
0.00095 0.00138 0.00082
0.00022 0.00050 0.00036
0.00023 0.00111 0.00028
0.00071 0.00073 0.00061
0.00031 0.00018 0.00028
0.00014 0.00011 0.00016
0.00007 0.00012 0.00009
0.00036 0.00014 0.00022
0.00016 0.00026 0.00063
0.00016 0.00028 0.00034
0.00005 0.00031 0.00039
0.00027 0.00023 0.00031
0.00030 0.00060 0.00015
0.00026 0.00034 0.00024
0.00028 0.00048 0.00007
0.00070 0.00044 0.00055
0.00036 0.00070 0.00018
0.00005 0.00022 0.00007
0.00007 0.00058 0.00006
0.00018 0.00031 0.00019
0.00019 0.00014 0.00007
0.00005 0.00006 0.00004
0.00004 0.00009 0.00003
0.00023 0.00008 0.00007
0.00005 0.00014 0.00010
0.00006 0.00009 0.00006
0.00002 0.00012 0.00008
0.00018 0.00007 0.00008
0.00014 0.00064 0.00006
0.00005 0.00024 0.00007
0.00007 0.00060 0.00003
0.00023 0.00040 0.00017
0.00049 0.00017 0.00011
0.00008 0.00007 0.00006
0.00008 0.00015 0.00004
0.00047 0.00010 0.00013
0.00028 0.00014 0.00008
0.00013 0.00011 0.00005
0.00004 0.00009 0.00003
0.00041 0.00015 0.00008
0.00021 0.00005 0.00011
0.00009 0.00003 0.00008
0.00006 0.00006 0.00007
0.00043 0.00003 0.00009
0.00025 0.00035 0.00003
0.00007 0.00021 0.00003
0.00007 0.00034 0.00001
0.00041 0.00033 0.00011
0.00001 0.00047 0.00077
0.00009 0.00017 0.00029
0.00001 0.00035 0.00023
0.00031 0.00023 0.00070
0.00023 0.00021 0.00032
0.00007 0.00007 0.00017
0.00003 0.00007 0.00009
0.00027 0.00013 0.00022
0.00001 0.00019 0.00057
0.00004 0.00012 0.00033
0.00008 0.00021 0.00037
0.00010 0.00009 0.00037
0.00048 0.00061 0.00022
0.00008 0.00029 0.00031
0.00020 0.00067 0.00013
0.00044 0.00053 0.00073
0.00102 0.00252 0.00001
0.00022 0.00075 0.00001
0.00027 0.00194 0.00001
0.00076 0.00109 0.00001
0.00042 0.00050 0.00001
0.00014 0.00024 0.00001
0.00012 0.00031 0.00001
0.00040 0.00034 0.00001
0.00027 0.00061 0.00001
0.00015 0.00050 0.00001
0.00006 0.00047 0.00001
0.00039 0.00044 0.00001
0.00052 0.00176 0.00001
0.00016 0.00060 0.00001
0.00051 0.00156 0.00001
0.00099 0.00122 0.00001
0.00058 0.00097 0.00010
0.00009 0.00039 0.00003
0.00019 0.00084 0.00004
0.00025 0.00042 0.00006
0.00034 0.00045 0.00005
0.00005 0.00018 0.00003
0.00008 0.00028 0.00002
0.00031 0.00026 0.00003
0.00008 0.00029 0.00006
0.00006 0.00015 0.00003
0.00003 0.00027 0.00005
0.00028 0.00013 0.00003
0.00032 0.00101 0.00003
0.00010 0.00043 0.00003
0.00018 0.00092 0.00002
0.00056 0.00080 0.00009
0.00082 0.00094 0.00032
0.00015 0.00029 0.00011
0.00021 0.00069 0.00010
0.00078 0.00047 0.00029
0.00058 0.00046 0.00020
0.00010 0.00014 0.00006
0.00018 0.00035 0.00006
0.00054 0.00032 0.00015
0.00050 0.00026 0.00024
0.00016 0.00014 0.00013
0.00021 0.00023 0.00015
0.00043 0.00012 0.00015
0.00041 0.00100 0.00009
0.00010 0.00038 0.00009
0.00021 0.00095 0.00006
0.00054 0.00067 0.00029
0.00001 0.00097 0.00029
0.00011 0.00033 0.00011
0.00001 0.00081 0.00010
0.00043 0.00052 0.00025
0.00027 0.00036 0.00011
0.00006 0.00011 0.00007
0.00006 0.00019 0.00004
0.00032 0.00018 0.00006
0.00001 0.00043 0.00025
0.00004 0.00024 0.00012
0.00012 0.00039 0.00017
0.00013 0.00021 0.00012
0.00070 0.00098 0.00008
0.00012 0.00043 0.00009
0.00031 0.00104 0.00005
0.00063 0.00077 0.00025
0.00243 0.00001 0.00247
0.00055 0.00001 0.00083
0.00065 0.00001 0.00070
0.00187 0.00001 0.00164
0.00092 0.00040 0.00073
0.00043 0.00021 0.00052
0.00029 0.00026 0.00028
0.00095 0.00026 0.00057
0.00058 0.00001 0.00178
0.00032 0.00001 0.00101
0.00012 0.00001 0.00086
0.00067 0.00001 0.00082
0.00114 0.00121 0.00039
0.00073 0.00064 0.00076
0.00081 0.00105 0.00024
0.00225 0.00094 0.00156
0.00121 0.00072 0.00036
0.00021 0.00022 0.00014
0.00037 0.00052 0.00012
0.00065 0.00035 0.00025
0.00068 0.00018 0.00019
0.00016 0.00008 0.00014
0.00018 0.00011 0.00007
0.00075 0.00011 0.00010
0.00019 0.00009 0.00017
0.00021 0.00007 0.00009
0.00007 0.00010 0.00015
0.00053 0.00006 0.00010
0.00038 0.00079 0.00011
0.00019 0.00033 0.00016
0.00023 0.00058 0.00007
0.00071 0.00057 0.00042
0.00218 0.00001 0.00053
0.00052 0.00001 0.00023
0.00069 0.00001 0.00018
0.00215 0.00001 0.00051
0.00111 0.00010 0.00031
0.00062 0.00007 0.00022
0.00038 0.00007 0.00012
0.00138 0.00008 0.00028
0.00082 0.00034 0.00043
0.00050 0.00021 0.00034
0.00028 0.00029 0.00023
0.00122 0.00024 0.00030
0.00085 0.00029 0.00012
0.00040 0.00012 0.00017
0.00044 0.00027 0.00007
0.00123 0.00021 0.00042
0.00001 0.00261 0.00166
0.00037 0.00088 0.00059
0.00001 0.00202 0.00052
0.00128 0.00135 0.00140
0.00096 0.00041 0.00046
0.00027 0.00021 0.00029
0.00018 0.00017 0.00012
0.00113 0.00033 0.00029
0.00001 0.00069 0.00143
0.00015 0.00044 0.00073
0.00037 0.00057 0.00076
0.00040 0.00034 0.00074
0.00270 0.00182 0.00047
0.00049 0.00057 0.00063
0.00079 0.00161 0.00027
0.00177 0.00125 0.00160
0.00211 0.00165 0.00124
0.00050 0.00065 0.00045
0.00055 0.00170 0.00028
0.00143 0.00082 0.00070
0.00061 0.00035 0.00044
0.00030 0.00018 0.00023
0.00022 0.00026 0.00019
0.00056 0.00027 0.00030
0.00045 0.00036 0.00118
0.00025 0.00026 0.00053
0.00010 0.00035 0.00045
0.00048 0.00020 0.00044
0.00077 0.00121 0.00021
0.00045 0.00046 0.00023
0.00058 0.00102 0.00009
0.00128 0.00065 0.00044
0.00097 0.00066 0.00026
0.00012 0.00029 0.00009
0.00025 0.00063 0.00008
0.00036 0.00032 0.00016
0.00030 0.00024 0.00013
0.00008 0.00010 0.00007
0.00009 0.00016 0.00005
0.00027 0.00015 0.00009
0.00011 0.00019 0.00013
0.00012 0.00013 0.00005
0.00005 0.00019 0.00007
0.00030 0.00009 0.00005
0.00030 0.00052 0.00008
0.00015 0.00025 0.00007
0.00018 0.00052 0.00004
0.00048 0.00041 0.00018
0.00162 0.00050 0.00023
0.00031 0.00019 0.00006
0.00050 0.00045 0.00006
0.00111 0.00024 0.00016
0.00077 0.00022 0.00016
0.00031 0.00011 0.00007
0.00030 0.00016 0.00005
0.00072 0.00017 0.00012
0.00054 0.00008 0.00019
0.00028 0.00007 0.00010
0.00023 0.00009 0.00007
0.00067 0.00006 0.00011
0.00057 0.00047 0.00006
0.00020 0.00018 0.00006
0.00032 0.00049 0.00003
0.00066 0.00034 0.00015
0.00001 0.00075 0.00077
0.00024 0.00025 0.00031
0.00001 0.00066 0.00020
0.00069 0.00044 0.00063
0.00040 0.00036 0.00038
0.00012 0.00012 0.00022
0.00010 0.00027 0.00012
0.00042 0.00017 0.00021
0.00001 0.00050 0.00064
0.00006 0.00027 0.00036
0.00023 0.00049 0.00030
0.00014 0.00025 0.00034
0.00116 0.00103 0.00016
0.00020 0.00041 0.00016
0.00034 0.00098 0.00007
0.00083 0.00066 0.00042
0.00025 0.00072 0.00030
0.00006 0.00028 0.00015
0.00005 0.00064 0.00010
0.00019 0.00034 0.00020
0.00008 0.00009 0.00012
0.00004 0.00005 0.00010
0.00002 0.00007 0.00004
0.00009 0.00007 0.00011
0.00007 0.00013 0.00026
0.00005 0.00014 0.00016
0.00002 0.00015 0.00019
0.00008 0.00011 0.00014
0.00009 0.00030 0.00006
0.00005 0.00015 0.00009
0.00006 0.00025 0.00003
0.00019 0.00020 0.00019
0.00016 0.00036 0.00014
0.00003 0.00016 0.00008
0.00003 0.00034 0.00005
0.00010 0.00019 0.00015
0.00009 0.00006 0.00006
0.00002 0.00002 0.00004
0.00002 0.00004 0.00002
0.00010 0.00003 0.00006
0.00002 0.00009 0.00006
0.00002 0.00006 0.00004
0.00001 0.00008 0.00004
0.00008 0.00005 0.00004
0.00006 0.00028 0.00004
0.00002 0.00011 0.00004
0.00002 0.00026 0.00002
0.00010 0.00020 0.00012
0.00015 0.00008 0.00004
0.00002 0.00004 0.00003
0.00002 0.00008 0.00001
0.00015 0.00004 0.00006
0.00007 0.00007 0.00004
0.00003 0.00005 0.00003
0.00001 0.00005 0.00001
0.00010 0.00006 0.00004
0.00008 0.00002 0.00006
0.00003 0.00002 0.00004
0.00002 0.00003 0.00003
0.00013 0.00001 0.00004
0.00007 0.00021 0.00001
0.00001 0.00010 0.00001
0.00001 0.00020 0.00001
0.00011 0.00015 0.00004
0.00001 0.00029 0.00030
0.00005 0.00013 0.00011
0.00001 0.00025 0.00007
0.00016 0.00017 0.00024
0.00008 0.00014 0.00017
0.00002 0.00004 0.00010
0.00001 0.00008 0.00005
0.00010 0.00009 0.00011
0.00001 0.00015 0.00025
0.00002 0.00010 0.00015
0.00005 0.00016 0.00014
0.00004 0.00008 0.00014
0.00021 0.00040 0.00012
0.00004 0.00019 0.00013
0.00008 0.00050 0.00006
0.00020 0.00035 0.00028
0.00036 0.00134 0.00024
0.00005 0.00049 0.00008
0.00008 0.00131 0.00009
0.00022 0.00061 0.00016
0.00013 0.00026 0.00008
0.00004 0.00013 0.00005
0.00003 0.00019 0.00003
0.00012 0.00020 0.00006
0.00008 0.00033 0.00021
0.00004 0.00031 0.00010
0.00003 0.00030 0.00009
0.00009 0.00022 0.00009
0.00019 0.00102 0.00005
0.00005 0.00035 0.00003
0.00014 0.00094 0.00002
0.00035 0.00060 0.00011
0.00046 0.00069 0.00018
0.00005 0.00029 0.00006
0.00016 0.00069 0.00007
0.00019 0.00035 0.00012
0.00015 0.00022 0.00011
0.00003 0.00009 0.00004
0.00004 0.00013 0.00005
0.00014 0.00015 0.00007
0.00006 0.00019 0.00013
0.00005 0.00011 0.00005
0.00002 0.00017 0.00007
0.00016 0.00009 0.00005
0.00018 0.00063 0.00006
0.00005 0.00027 0.00005
0.00009 0.00055 0.00002
0.00031 0.00043 0.00013
0.00037 0.00076 0.00005
0.00004 0.00026 0.00001
0.00009 0.00056 0.00002
0.00028 0.00036 0.00004
0.00023 0.00024 0.00004
0.00006 0.00009 0.00001
0.00007 0.00021 0.00001
0.00024 0.00019 0.00004
0.00014 0.00021 0.00006
0.00005 0.00014 0.00003
0.00007 0.00018 0.00002
0.00011 0.00010 0.00004
0.00018 0.00067 0.00001
0.00004 0.00025 0.00001
0.00009 0.00066 0.00001
0.00025 0.00042 0.00004
0.00001 0.00058 0.00028
0.00005 0.00022 0.00010
0.00001 0.00055 0.00008
0.00023 0.00033 0.00024
0.00012 0.00018 0.00014
0.00003 0.00005 0.00005
0.00003 0.00012 0.00006
0.00014 0.00008 0.00009
0.00001 0.00022 0.00031
0.00002 0.00012 0.00016
0.00008 0.00018 0.00015
0.00005 0.00009 0.00015
0.00038 0.00059 0.00009
0.00005 0.00022 0.00008
0.00016 0.00065 0.00004
0.00038 0.00038 0.00024
0.00073 0.00001 0.00043
0.00018 0.00001 0.00015
0.00021 0.00001 0.00013
0.00057 0.00001 0.00025
0.00027 0.00016 0.00013
0.00012 0.00007 0.00010
0.00009 0.00011 0.00004
0.00027 0.00011 0.00012
0.00020 0.00001 0.00039
0.00010 0.00001 0.00018
0.00004 0.00001 0.00020
0.00021 0.00001 0.00016
0.00036 0.00052 0.00009
0.00021 0.00021 0.00011
0.00025 0.00039 0.00004
0.00071 0.00032 0.00025
0.00048 0.00043 0.00032
0.00009 0.00016 0.00013
0.00015 0.00035 0.00010
0.00029 0.00023 0.00027
0.00025 0.00009 0.00008
0.00006 0.00004 0.00005
0.00006 0.00005 0.00003
0.00027 0.00006 0.00005
0.00006 0.00007 0.00012
0.00006 0.00005 0.00008
0.00002 0.00007 0.00008
0.00017 0.00004 0.00008
0.00014 0.00038 0.00005
0.00006 0.00015 0.00007
0.00008 0.00033 0.00003
0.00025 0.00026 0.00014
0.00058 0.00001 0.00026
0.00014 0.00001 0.00013
0.00019 0.00001 0.00010
0.00054 0.00001 0.00026
0.00028 0.00004 0.00014
0.00012 0.00002 0.00008
0.00008 0.00003 0.00005
0.00035 0.00003 0.00014
0.00026 0.00016 0.00022
0.00013 0.00009 0.00014
0.00009 0.00013 0.00015
0.00036 0.00010 0.00014
0.00026 0.00013 0.00006
0.00008 0.00005 0.00008
0.00013 0.00011 0.00003
0.00033 0.00008 0.00020
0.00001 0.00109 0.00065
0.00013 0.00044 0.00035
0.00001 0.00093 0.00019
0.00044 0.00061 0.00061
0.00020 0.00018 0.00035
0.00006 0.00011 0.00023
0.00004 0.00011 0.00015
0.00026 0.00017 0.00021
0.00001 0.00031 0.00074
0.00004 0.00021 0.00046
0.00013 0.00027 0.00034
0.00012 0.00017 0.00037
0.00076 0.00083 0.00019
0.00013 0.00022 0.00026
0.00026 0.00073 0.00011
0.00062 0.00060 0.00057
0.00079 0.00049 0.00054
0.00022 0.00023 0.00023
0.00021 0.00053 0.00015
0.00063 0.00018 0.00035
0.00035 0.00011 0.00022
0.00013 0.00007 0.00010
0.00011 0.00007 0.00008
0.00032 0.00008 0.00014
0.00023 0.00010 0.00047
0.00014 0.00009 0.00028
0.00005 0.00010 0.00023
0.00028 0.00006 0.00023
0.00037 0.00038 0.00011
0.00019 0.00019 0.00013
0.00028 0.00034 0.00006
0.00056 0.00017 0.00029
0.00037 0.00014 0.00007
0.00006 0.00007 0.00003
0.00010 0.00015 0.00003
0.00016 0.00007 0.00005
0.00015 0.00009 0.00004
0.00002 0.00004 0.00003
0.00004 0.00004 0.00002
0.00011 0.00005 0.00002
0.00004 0.00003 0.00004
0.00004 0.00003 0.00002
0.00001 0.00004 0.00003
0.00011 0.00002 0.00002
0.00015 0.00014 0.00003
0.00006 0.00008 0.00003
0.00009 0.00012 0.00002
0.00025 0.00012 0.00007
0.00086 0.00010 0.00008
0.00015 0.00004 0.00003
0.00026 0.00009 0.00003
0.00056 0.00003 0.00007
0.00032 0.00008 0.00010
0.00010 0.00006 0.00004
0.00009 0.00007 0.00003
0.00030 0.00005 0.00007
0.00030 0.00002 0.00006
0.00010 0.00001 0.00004
0.00009 0.00003 0.00003
0.00029 0.00001 0.00004
0.00032 0.00013 0.00003
0.00009 0.00008 0.00004
0.00012 0.00016 0.00002
0.00036 0.00009 0.00010
0.00001 0.00019 0.00023
0.00010 0.00009 0.00010
0.00001 0.00021 0.00007
0.00030 0.00010 0.00020
0.00022 0.00019 0.00014
0.00004 0.00006 0.00007
0.00005 0.00011 0.00004
0.00020 0.00007 0.00007
0.00001 0.00018 0.00021
0.00002 0.00012 0.00011
0.00009 0.00016 0.00009
0.00006 0.00010 0.00011
0.00050 0.00041 0.00008
0.00012 0.00023 0.00007
0.00016 0.00047 0.00004
0.00049 0.00028 0.00021
0.00019 0.00023 0.00018
0.00004 0.00009 0.00014
0.00004 0.00022 0.00009
0.00015 0.00010 0.00017
0.00006 0.00004 0.00010
0.00002 0.00002 0.00004
0.00001 0.00003 0.00003
0.00006 0.00003 0.00007
0.00003 0.00005 0.00025
0.00003 0.00005 0.00011
0.00001 0.00005 0.00010
0.00004 0.00004 0.00011
0.00008 0.00011 0.00005
0.00005 0.00007 0.00007
0.00006 0.00011 0.00002
0.00016 0.00008 0.00015
0.00009 0.00009 0.00007
0.00002 0.00004 0.00002
0.00003 0.00008 0.00002
0.00006 0.00004 0.00006
0.00003 0.00003 0.00003
0.00001 0.00002 0.00001
0.00001 0.00002 0.00001
0.00003 0.00002 0.00002
0.00001 0.00002 0.00003
0.00001 0.00001 0.00001
0.00001 0.00002 0.00002
0.00002 0.00001 0.00002
0.00004 0.00010 0.00002
0.00002 0.00004 0.00002
0.00003 0.00009 0.00001
0.00006 0.00008 0.00005
0.00012 0.00003 0.00004
0.00001 0.00001 0.00002
0.00001 0.00002 0.00001
0.00011 0.00001 0.00004
0.00005 0.00003 0.00003
0.00002 0.00003 0.00001
0.00001 0.00002 0.00001
0.00006 0.00003 0.00003
0.00005 0.00001 0.00005
0.00002 0.00001 0.00002
0.00001 0.00001 0.00001
0.00006 0.00001 0.00002
0.00006 0.00008 0.00001
0.00002 0.00005 0.00001
0.00002 0.00008 0.00001
0.00009 0.00007 0.00003
0.00001 0.00011 0.00028
0.00003 0.00006 0.00009
0.00001 0.00010 0.00007
0.00011 0.00007 0.00018
0.00005 0.00006 0.00011
0.00002 0.00002 0.00004
0.00001 0.00002 0.00003
0.00007 0.00004 0.00007
0.00001 0.00007 0.00026
0.00001 0.00006 0.00012
0.00002 0.00005 0.00009
0.00002 0.00004 0.00013
0.00013 0.00014 0.00010
0.00003 0.00007 0.00009
0.00006 0.00018 0.00005
0.00014 0.00013 0.00018
0.00020 0.00028 0.00007
0.00003 0.00010 0.00002
0.00003 0.00025 0.00002
0.00014 0.00011 0.00006
0.00009 0.00004 0.00003
0.00002 0.00002 0.00001
0.00002 0.00002 0.00001
0.00008 0.00003 0.00002
0.00003 0.00003 0.00006
0.00001 0.00003 0.00003
0.00001 0.00002 0.00003
0.00006 0.00003 0.00004
0.00010 0.00029 0.00002
0.00003 0.00011 0.00001
0.00007 0.00027 0.00001
0.00026 0.00016 0.00005
0.00015 0.00014 0.00006
0.00001 0.00007 0.00003
0.00004 0.00015 0.00003
0.00007 0.00007 0.00006
0.00006 0.00008 0.00005
0.00001 0.00003 0.00002
0.00001 0.00004 0.00002
0.00005 0.00004 0.00004
0.00001 0.00001 0.00004
0.00001 0.00001 0.00002
0.00001 0.00001 0.00002
0.00005 0.00001 0.00003
0.00008 0.00016 0.00003
0.00002 0.00007 0.00002
0.00005 0.00015 0.00002
0.00015 0.00014 0.00008
0.00022 0.00015 0.00002
0.00002 0.00005 0.00001
0.00004 0.00012 0.00001
0.00016 0.00006 0.00002
0.00009 0.00005 0.00001
0.00001 0.00002 0.00001
0.00002 0.00004 0.00001
0.00008 0.00003 0.00001
0.00007 0.00003 0.00003
0.00002 0.00002 0.00001
0.00002 0.00003 0.00001
0.00008 0.00001 0.00002
0.00012 0.00020 0.00001
0.00002 0.00006 0.00001
0.00003 0.00018 0.00001
0.00014 0.00013 0.00002
0.00001 0.00014 0.00021
0.00001 0.00006 0.00007
0.00001 0.00013 0.00004
0.00008 0.00010 0.00018
0.00005 0.00006 0.00011
0.00001 0.00001 0.00004
0.00001 0.00003 0.00005
0.00005 0.00003 0.00007
0.00001 0.00005 0.00021
0.00001 0.00003 0.00009
0.00002 0.00005 0.00009
0.00001 0.00002 0.00010
0.00017 0.00019 0.00008
0.00002 0.00009 0.00007
0.00006 0.00023 0.00004
0.00018 0.00016 0.00021
0.00086 0.00001 0.00022
0.00018 0.00001 0.00009
0.00024 0.00001 0.00007
0.00053 0.00001 0.00012
0.00023 0.00007 0.00007
0.00008 0.00004 0.00005
0.00006 0.00004 0.00003
0.00026 0.00005 0.00007
0.00016 0.00001 0.00018
0.00009 0.00001 0.00011
0.00003 0.00001 0.00009
0.00018 0.00001 0.00008
0.00041 0.00024 0.00004
0.00018 0.00014 0.00008
0.00025 0.00023 0.00003
0.00061 0.00016 0.00014
0.00038 0.00014 0.00011
0.00006 0.00006 0.00003
0.00010 0.00011 0.00004
0.00021 0.00007 0.00007
0.00011 0.00004 0.00002
0.00003 0.00002 0.00002
0.00003 0.00002 0.00001
0.00013 0.00003 0.00002
0.00003 0.00002 0.00003
0.00004 0.00002 0.00002
0.00001 0.00002 0.00002
0.00010 0.00001 0.00001
0.00013 0.00015 0.00003
0.00005 0.00008 0.00004
0.00007 0.00014 0.00002
0.00024 0.00013 0.00007
0.00076 0.00001 0.00010
0.00013 0.00001 0.00006
0.00024 0.00001 0.00003
0.00057 0.00001 0.00009
0.00027 0.00003 0.00006
0.00011 0.00002 0.00004
0.00009 0.00002 0.00003
0.00032 0.00002 0.00006
0.00024 0.00004 0.00007
0.00009 0.00003 0.00006
0.00007 0.00004 0.00003
0.00027 0.00003 0.00004
0.00034 0.00006 0.00002
0.00011 0.00004 0.00002
0.00015 0.00008 0.00001
0.00042 0.00005 0.00007
0.00001 0.00040 0.00027
0.00015 0.00017 0.00010
0.00001 0.00037 0.00008
0.00051 0.00021 0.00021
0.00022 0.00007 0.00011
0.00007 0.00004 0.00008
0.00005 0.00003 0.00004
0.00028 0.00007 0.00008
0.00001 0.00015 0.00035
0.00004 0.00012 0.00019
0.00017 0.00016 0.00017
0.00011 0.00010 0.00015
0.00064 0.00037 0.00010
0.00014 0.00010 0.00015
0.00024 0.00040 0.00006
0.00059 0.00023 0.00024
0.00025 0.00035 0.00067
0.00005 0.00013 0.00022
0.00006 0.00036 0.00017
0.00016 0.00014 0.00042
0.00008 0.00004 0.00023
0.00003 0.00002 0.00009
0.00002 0.00003 0.00007
0.00006 0.00003 0.00013
0.00005 0.00006 0.00059
0.00003 0.00003 0.00028
0.00001 0.00003 0.00021
0.00005 0.00004 0.00026
0.00008 0.00023 0.00012
0.00006 0.00009 0.00010
0.00009 0.00020 0.00005
0.00021 0.00012 0.00031
0.00012 0.00016 0.00011
0.00001 0.00007 0.00003
0.00003 0.00017 0.00005
0.00005 0.00008 0.00007
0.00005 0.00005 0.00004
0.00001 0.00002 0.00003
0.00001 0.00002 0.00002
0.00004 0.00003 0.00003
0.00001 0.00003 0.00004
0.00002 0.00002 0.00001
0.00001 0.00003 0.00002
0.00004 0.00001 0.00002
0.00005 0.00013 0.00003
0.00002 0.00007 0.00003
0.00003 0.00013 0.00002
0.00007 0.00011 0.00010
0.00022 0.00008 0.00008
0.00004 0.00002 0.00002
0.00007 0.00006 0.00003
0.00018 0.00003 0.00006
0.00010 0.00003 0.00007
0.00003 0.00001 0.00002
0.00003 0.00002 0.00002
0.00009 0.00002 0.00005
0.00008 0.00001 0.00005
0.00004 0.00001 0.00003
0.00003 0.00001 0.00002
0.00008 0.00001 0.00003
0.00009 0.00009 0.00003
0.00003 0.00004 0.00002
0.00006 0.00010 0.00002
0.00010 0.00007 0.00009
0.00001 0.00019 0.00060
0.00003 0.00008 0.00022
0.00001 0.00018 0.00017
0.00010 0.00011 0.00053
0.00004 0.00008 0.00020
0.00001 0.00002 0.00011
0.00001 0.00004 0.00009
0.00004 0.00003 0.00012
0.00001 0.00016 0.00056
0.00001 0.00006 0.00024
0.00003 0.00013 0.00023
0.00002 0.00008 0.00028
0.00019 0.00045 0.00016
0.00004 0.00020 0.00011
0.00008 0.00051 0.00007
0.00016 0.00032 0.00043
0.00022 0.00031 0.00026
0.00003 0.00010 0.00013
0.00004 0.00024 0.00010
0.00015 0.00012 0.00020
0.00006 0.00003 0.00011
0.00003 0.00001 0.00005
0.00001 0.00001 0.00003
0.00008 0.00002 0.00011
0.00004 0.00004 0.00023
0.00003 0.00004 0.00015
0.00001 0.00004 0.00015
0.00008 0.00004 0.00012
0.00007 0.00012 0.00004
0.00004 0.00005 0.00006
0.00007 0.00008 0.00002
0.00021 0.00009 0.00020
0.00019 0.00016 0.00013
0.00002 0.00006 0.00004
0.00006 0.00014 0.00006
0.00008 0.00008 0.00013
0.00006 0.00002 0.00005
0.00002 0.00001 0.00002
0.00002 0.00001 0.00002
0.00007 0.00002 0.00005
0.00002 0.00003 0.00004
0.00003 0.00002 0.00002
0.00001 0.00003 0.00003
0.00010 0.00001 0.00004
0.00006 0.00011 0.00003
0.00002 0.00004 0.00003
0.00006 0.00010 0.00002
0.00009 0.00009 0.00010
0.00012 0.00003 0.00003
0.00001 0.00001 0.00001
0.00002 0.00002 0.00001
0.00013 0.00001 0.00004
0.00006 0.00002 0.00002
0.00003 0.00001 0.00001
0.00001 0.00001 0.00001
0.00008 0.00002 0.00002
0.00004 0.00001 0.00003
0.00002 0.00001 0.00001
0.00001 0.00001 0.00001
0.00010 0.00001 0.00002
0.00007 0.00009 0.00001
0.00002 0.00004 0.00001
0.00002 0.00009 0.00001
0.00010 0.00007 0.00003
0.00001 0.00015 0.00035
0.00004 0.00007 0.00011
0.00001 0.00012 0.00008
0.00017 0.00009 0.00028
0.00008 0.00006 0.00016
0.00002 0.00001 0.00006
0.00001 0.00001 0.00005
0.00010 0.00004 0.00011
0.00001 0.00007 0.00028
0.00001 0.00003 0.00015
0.00004 0.00011 0.00014
0.00004 0.00004 0.00015
0.00022 0.00020 0.00013
0.00003 0.00008 0.00013
0.00012 0.00025 0.00007
0.00022 0.00018 0.00031
0.00007 0.00033 0.00030
0.00001 0.00011 0.00014
0.00002 0.00032 0.00010
0.00004 0.00014 0.00023
0.00003 0.00005 0.00012
0.00001 0.00001 0.00003
0.00001 0.00002 0.00004
0.00003 0.00003 0.00009
0.00001 0.00005 0.00022
0.00001 0.00005 0.00013
0.00001 0.00003 0.00011
0.00002 0.00004 0.00011
0.00004 0.00032 0.00007
0.00001 0.00009 0.00004
0.00003 0.00025 0.00003
0.00011 0.00018 0.00020
0.00006 0.00024 0.00012
0.00001 0.00008 0.00004
0.00002 0.00021 0.00005
0.00002 0.00010 0.00011
0.00002 0.00005 0.00003
0.00001 0.00002 0.00002
0.00001 0.00001 0.00001
0.00002 0.00003 0.00003
0.00001 0.00004 0.00006
0.00001 0.00003 0.00003
0.00001 0.00005 0.00007
0.00002 0.00002 0.00005
0.00002 0.00019 0.00003
0.00001 0.00008 0.00003
0.00001 0.00017 0.00002
0.00004 0.00016 0.00009
0.00010 0.00015 0.00008
0.00001 0.00005 0.00002
0.00002 0.00012 0.00002
0.00007 0.00007 0.00006
0.00004 0.00004 0.00004
0.00001 0.00001 0.00001
0.00001 0.00003 0.00001
0.00004 0.00003 0.00002
0.00003 0.00006 0.00005
0.00001 0.00002 0.00004
0.00001 0.00004 0.00002
0.00003 0.00002 0.00004
0.00005 0.00018 0.00001
0.00001 0.00005 0.00001
0.00003 0.00016 0.00001
0.00006 0.00010 0.00005
0.00001 0.00023 0.00044
0.00001 0.00008 0.00017
0.00001 0.00020 0.00011
0.00004 0.00013 0.00042
0.00002 0.00006 0.00016
0.00001 0.00001 0.00005
0.00001 0.00002 0.00005
0.00002 0.00002 0.00010
0.00001 0.00007 0.00032
0.00001 0.00003 0.00020
0.00001 0.00007 0.00022
0.00001 0.00003 0.00023
0.00007 0.00025 0.00014
0.00001 0.00010 0.00014
0.00003 0.00027 0.00007
0.00006 0.00019 0.00035
0.00056 0.00001 0.00028
0.00015 0.00001 0.00014
0.00019 0.00001 0.00008
0.00037 0.00001 0.00019
0.00016 0.00002 0.00010
0.00008 0.00001 0.00007
0.00005 0.00001 0.00003
0.00017 0.00001 0.00009
0.00009 0.00001 0.00023
0.00007 0.00001 0.00014
0.00002 0.00001 0.00012
0.00013 0.00001 0.00012
0.00016 0.00013 0.00005
0.00019 0.00006 0.00009
0.00023 0.00012 0.00003
0.00053 0.00011 0.00025
0.00033 0.00008 0.00009
0.00006 0.00003 0.00003
0.00015 0.00007 0.00004
0.00018 0.00005 0.00009
0.00014 0.00002 0.00002
0.00003 0.00001 0.00001
0.00005 0.00001 0.00001
0.00014 0.00001 0.00002
0.00004 0.00001 0.00002
0.00007 0.00001 0.00001
0.00002 0.00001 0.00002
0.00023 0.00001 0.00002
0.00010 0.00008 0.00001
0.00004 0.00003 0.00002
0.00011 0.00008 0.00001
0.00018 0.00006 0.00006
0.00056 0.00001 0.00008
0.00012 0.00001 0.00004
0.00017 0.00001 0.00003
0.00045 0.00001 0.00008
0.00022 0.00001 0.00003
0.00009 0.00001 0.00002
0.00008 0.00001 0.00002
0.00026 0.00001 0.00003
0.00014 0.00003 0.00008
0.00011 0.00002 0.00005
0.00006 0.00003 0.00004
0.00032 0.00002 0.00006
0.00020 0.00003 0.00001
0.00008 0.00001 0.00001
0.00012 0.00003 0.00001
0.00029 0.00002 0.00006
0.00001 0.00032 0.00032
0.00013 0.00014 0.00015
0.00001 0.00028 0.00008
0.00039 0.00020 0.00031
0.00018 0.00003 0.00015
0.00005 0.00002 0.00009
0.00004 0.00001 0.00006
0.00021 0.00003 0.00010
0.00001 0.00010 0.00039
0.00003 0.00006 0.00022
0.00012 0.00009 0.00019
0.00008 0.00006 0.00022
0.00053 0.00025 0.00012
0.00013 0.00007 0.00017
0.00026 0.00026 0.00007
0.00049 0.00018 0.00030
0.00087 0.00185 0.00001
0.00019 0.00049 0.00001
0.00021 0.00150 0.00001
0.00055 0.00079 0.00001
0.00024 0.00027 0.00001
0.00011 0.00018 0.00001
0.00008 0.00024 0.00001
0.00023 0.00023 0.00001
0.00019 0.00045 0.00001
0.00012 0.00028 0.00001
0.00005 0.00040 0.00001
0.00020 0.00025 0.00001
0.00030 0.00103 0.00001
0.00014 0.00042 0.00001
0.00019 0.00080 0.00001
0.00038 0.00063 0.00001
0.00030 0.00050 0.00017
0.00005 0.00018 0.00006
0.00008 0.00046 0.00006
0.00014 0.00022 0.00010
0.00016 0.00015 0.00008
0.00004 0.00008 0.00004
0.00005 0.00013 0.00003
0.00015 0.00010 0.00005
0.00004 0.00010 0.00009
0.00005 0.00008 0.00004
0.00002 0.00012 0.00005
0.00010 0.00005 0.00003
0.00014 0.00050 0.00006
0.00007 0.00022 0.00006
0.00009 0.00042 0.00003
0.00022 0.00037 0.00013
0.00058 0.00041 0.00001
0.00012 0.00011 0.00001
0.00020 0.00034 0.00001
0.00047 0.00018 0.00001
0.00029 0.00015 0.00001
0.00011 0.00009 0.00001
0.00009 0.00013 0.00001
0.00029 0.00013 0.00001
0.00024 0.00007 0.00001
0.00011 0.00004 0.00001
0.00009 0.00007 0.00001
0.00026 0.00004 0.00001
0.00020 0.00034 0.00001
0.00007 0.00015 0.00001
0.00009 0.00034 0.00001
0.00023 0.00025 0.00001
0.00001 0.00083 0.00049
0.00008 0.00026 0.00021
0.00001 0.00080 0.00014
0.00025 0.00047 0.00040
0.00021 0.00038 0.00028
0.00007 0.00018 0.00013
0.00005 0.00035 0.00010
0.00024 0.00023 0.00017
0.00001 0.00045 0.00048
0.00003 0.00028 0.00024
0.00008 0.00050 0.00023
0.00008 0.00025 0.00024
0.00044 0.00108 0.00014
0.00011 0.00051 0.00015
0.00016 0.00109 0.00007
0.00044 0.00094 0.00042
0.00036 0.00087 0.00032
0.00008 0.00026 0.00015
0.00008 0.00074 0.00012
0.00028 0.00037 0.00022
0.00010 0.00011 0.00011
0.00005 0.00008 0.00007
0.00002 0.00010 0.00004
0.00012 0.00009 0.00010
0.00007 0.00015 0.00023
0.00006 0.00016 0.00014
0.00002 0.00020 0.00015
0.00010 0.00013 0.00012
0.00012 0.00035 0.00005
0.00009 0.00019 0.00010
0.00009 0.00032 0.00003
0.00027 0.00025 0.00019
0.00011 0.00033 0.00008
0.00002 0.00010 0.00003
0.00003 0.00031 0.00003
0.00006 0.00016 0.00009
0.00005 0.00007 0.00003
0.00002 0.00004 0.00002
0.00001 0.00006 0.00001
0.00008 0.00005 0.00004
0.00001 0.00006 0.00003
0.00001 0.00005 0.00002
0.00001 0.00008 0.00003
0.00003 0.00004 0.00003
0.00005 0.00031 0.00003
0.00002 0.00015 0.00003
0.00003 0.00032 0.00002
0.00009 0.00026 0.00007
0.00011 0.00008 0.00003
0.00002 0.00003 0.00001
0.00001 0.00008 0.00001
0.00014 0.00004 0.00003
0.00007 0.00007 0.00002
0.00002 0.00006 0.00001
0.00001 0.00006 0.00001
0.00011 0.00008 0.00002
0.00007 0.00002 0.00003
0.00002 0.00001 0.00002
0.00001 0.00002 0.00001
0.00011 0.00001 0.00002
0.00006 0.00021 0.00001
0.00001 0.00013 0.00001
0.00001 0.00024 0.00001
0.00012 0.00018 0.00003
0.00001 0.00027 0.00029
0.00005 0.00011 0.00012
0.00001 0.00026 0.00009
0.00018 0.00016 0.00028
0.00010 0.00012 0.00015
0.00005 0.00005 0.00009
0.00002 0.00007 0.00005
0.00016 0.00009 0.00012
0.00001 0.00011 0.00025
0.00002 0.00010 0.00016
0.00004 0.00014 0.00016
0.00004 0.00007 0.00016
0.00018 0.00042 0.00011
0.00005 0.00021 0.00015
0.00010 0.00049 0.00006
0.00025 0.00039 0.00030
0.00036 0.00136 0.00001
0.00006 0.00044 0.00001
0.00006 0.00109 0.00001
0.00022 0.00057 0.00001
0.00015 0.00025 0.00001
0.00008 0.00014 0.00001
0.00005 0.00019 0.00001
0.00015 0.00020 0.00001
0.00006 0.00032 0.00001
0.00005 0.00028 0.00001
0.00002 0.00026 0.00001
0.00009 0.00022 0.00001
0.00014 0.00099 0.00001
0.00007 0.00034 0.00001
0.00012 0.00094 0.00001
0.00038 0.00065 0.00001
0.00024 0.00061 0.00005
0.00003 0.00024 0.00002
0.00005 0.00049 0.00002
0.00011 0.00030 0.00004
0.00012 0.00023 0.00004
0.00002 0.00010 0.00002
0.00003 0.00019 0.00001
0.00012 0.00014 0.00002
0.00003 0.00015 0.00003
0.00003 0.00010 0.00001
0.00001 0.00018 0.00003
0.00012 0.00008 0.00001
0.00009 0.00063 0.00002
0.00003 0.00028 0.00002
0.00010 0.00066 0.00001
0.00020 0.00045 0.00005
0.00032 0.00059 0.00013
0.00005 0.00018 0.00004
0.00009 0.00049 0.00004
0.00030 0.00031 0.00011
0.00022 0.00021 0.00009
0.00007 0.00008 0.00003
0.00012 0.00024 0.00003
0.00021 0.00017 0.00006
0.00010 0.00015 0.00010
0.00006 0.00009 0.00005
0.00006 0.00015 0.00006
0.00013 0.00007 0.00005
0.00013 0.00064 0.00004
0.00005 0.00025 0.00004
0.00010 0.00072 0.00002
0.00020 0.00043 0.00012
0.00001 0.00060 0.00012
0.00002 0.00021 0.00005
0.00001 0.00056 0.00003
0.00012 0.00035 0.00011
0.00008 0.00021 0.00006
0.00002 0.00007 0.00004
0.00002 0.00014 0.00002
0.00011 0.00011 0.00004
0.00001 0.00022 0.00013
0.00001 0.00013 0.00007
0.00003 0.00021 0.00009
0.00004 0.00011 0.00007
0.00019 0.00062 0.00004
0.00004 0.00029 0.00005
0.00011 0.00075 0.00002
0.00027 0.00053 0.00011
0.00102 0.00001 0.00081
0.00022 0.00001 0.00034
0.00028 0.00001 0.00025
0.00068 0.00001 0.00053
0.00033 0.00026 0.00027
0.00014 0.00014 0.00021
0.00008 0.00021 0.00010
0.00033 0.00019 0.00024
0.00026 0.00001 0.00066
0.00016 0.00001 0.00039
0.00005 0.00001 0.00036
0.00025 0.00001 0.00032
0.00049 0.00080 0.00014
0.00029 0.00042 0.00027
0.00030 0.00083 0.00009
0.00075 0.00059 0.00052
0.00045 0.00055 0.00016
0.00009 0.00018 0.00005
0.00013 0.00043 0.00005
0.00026 0.00025 0.00010
0.00025 0.00015 0.00008
0.00007 0.00007 0.00007
0.00006 0.00012 0.00003
0.00032 0.00010 0.00006
0.00005 0.00008 0.00005
0.00007 0.00006 0.00002
0.00002 0.00010 0.00005
0.00018 0.00005 0.00003
0.00016 0.00056 0.00004
0.00008 0.00026 0.00008
0.00008 0.00052 0.00003
0.00036 0.00044 0.00019
0.00106 0.00001 0.00025
0.00020 0.00001 0.00011
0.00037 0.00001 0.00008
0.00100 0.00001 0.00028
0.00051 0.00007 0.00016
0.00024 0.00005 0.00012
0.00014 0.00007 0.00006
0.00064 0.00007 0.00017
0.00046 0.00026 0.00022
0.00026 0.00015 0.00017
0.00015 0.00026 0.00011
0.00056 0.00020 0.00016
0.00039 0.00021 0.00006
0.00014 0.00010 0.00010
0.00017 0.00025 0.00003
0.00053 0.00016 0.00022
0.00001 0.00156 0.00070
0.00020 0.00045 0.00032
0.00001 0.00139 0.00024
0.00064 0.00079 0.00064
0.00041 0.00023 0.00018
0.00017 0.00016 0.00010
0.00010 0.00015 0.00005
0.00056 0.00024 0.00013
0.00001 0.00046 0.00073
0.00009 0.00031 0.00040
0.00020 0.00046 0.00041
0.00019 0.00025 0.00040
0.00104 0.00103 0.00018
0.00020 0.00033 0.00025
0.00036 0.00108 0.00010
0.00077 0.00079 0.00066
0.00384 0.00102 0.00142
0.00080 0.00032 0.00040
0.00103 0.00083 0.00030
0.00268 0.00051 0.00077
0.00099 0.00016 0.00036
0.00039 0.00007 0.00015
0.00033 0.00011 0.00015
0.00085 0.00012 0.00024
0.00084 0.00025 0.00106
0.00037 0.00013 0.00044
0.00018 0.00015 0.00034
0.00083 0.00014 0.00044
0.00161 0.00067 0.00025
0.00074 0.00024 0.00023
0.00101 0.00049 0.00010
0.00235 0.00038 0.00060
0.00130 0.00033 0.00017
0.00017 0.00012 0.00004
0.00035 0.00031 0.00006
0.00054 0.00015 0.00011
0.00039 0.00010 0.00007
0.00008 0.00004 0.00003
0.00012 0.00006 0.00002
0.00037 0.00006 0.00004
0.00018 0.00009 0.00009
0.00016 0.00005 0.00003
0.00007 0.00008 0.00005
0.00044 0.00004 0.00004
0.00048 0.00026 0.00006
0.00019 0.00012 0.00005
0.00026 0.00022 0.00003
0.00090 0.00022 0.00015
0.00302 0.00034 0.00028
0.00051 0.00010 0.00005
0.00100 0.00026 0.00007
0.00201 0.00016 0.00016
0.00122 0.00010 0.00014
0.00042 0.00004 0.00005
0.00048 0.00008 0.00005
0.00120 0.00007 0.00008
0.00086 0.00005 0.00014
0.00039 0.00003 0.00006
0.00034 0.00005 0.00005
0.00096 0.00003 0.00008
0.00109 0.00025 0.00007
0.00031 0.00009 0.00005
0.00058 0.00023 0.00003
0.00125 0.00018 0.00020
0.00001 0.00052 0.00067
0.00037 0.00015 0.00022
0.00001 0.00044 0.00017
0.00117 0.00028 0.00055
0.00056 0.00018 0.00026
0.00016 0.00006 0.00015
0.00011 0.00012 0.00010
0.00063 0.00008 0.00017
0.00001 0.00031 0.00055
0.00008 0.00014 0.00028
0.00034 0.00027 0.00025
0.00025 0.00015 0.00030
0.00192 0.00062 0.00017
0.00025 0.00023 0.00014
0.00060 0.00056 0.00008
0.00158 0.00045 0.00054
0.00064 0.00039 0.00033
0.00012 0.00014 0.00017
0.00017 0.00030 0.00011
0.00041 0.00017 0.00024
0.00016 0.00005 0.00013
0.00006 0.00002 0.00010
0.00003 0.00004 0.00004
0.00017 0.00004 0.00010
0.00015 0.00007 0.00033
0.00011 0.00006 0.00018
0.00005 0.00007 0.00020
0.00020 0.00006 0.00016
0.00023 0.00017 0.00006
0.00010 0.00008 0.00009
0.00013 0.00014 0.00003
0.00042 0.00011 0.00023
0.00031 0.00015 0.00012
0.00004 0.00004 0.00004
0.00006 0.00013 0.00004
0.00015 0.00007 0.00010
0.00015 0.00002 0.00004
0.00003 0.00001 0.00002
0.00003 0.00001 0.00002
0.00016 0.00001 0.00004
0.00005 0.00003 0.00004
0.00004 0.00001 0.00002
0.00001 0.00003 0.00003
0.00015 0.00001 0.00003
0.00011 0.00013 0.00004
0.00003 0.00005 0.00003
0.00004 0.00011 0.00001
0.00021 0.00009 0.00011
0.00035 0.00005 0.00006
0.00004 0.00002 0.00003
0.00006 0.00005 0.00002
0.00027 0.00003 0.00008
0.00012 0.00004 0.00004
0.00003 0.00002 0.00003
0.00001 0.00002 0.00001
0.00018 0.00003 0.00004
0.00015 0.00002 0.00009
0.00005 0.00001 0.00004
0.00003 0.00002 0.00003
0.00023 0.00001 0.00004
0.00016 0.00011 0.00002
0.00002 0.00004 0.00001
0.00003 0.00010 0.00001
0.00021 0.00009 0.00006
0.00001 0.00013 0.00027
0.00009 0.00005 0.00010
0.00001 0.00012 0.00008
0.00036 0.00008 0.00023
0.00016 0.00006 0.00015
0.00004 0.00002 0.00008
0.00002 0.00003 0.00005
0.00017 0.00004 0.00009
0.00001 0.00006 0.00027
0.00003 0.00003 0.00014
0.00010 0.00006 0.00015
0.00007 0.00003 0.00015
0.00051 0.00024 0.00012
0.00008 0.00009 0.00011
0.00021 0.00028 0.00006
0.00049 0.00019 0.00030
0.00084 0.00084 0.00027
0.00009 0.00023 0.00008
0.00020 0.00066 0.00009
0.00050 0.00037 0.00019
0.00019 0.00013 0.00007
0.00003 0.00005 0.00003
0.00004 0.00008 0.00002
0.00019 0.00009 0.00005
0.00022 0.00020 0.00021
0.00008 0.00014 0.00008
0.00005 0.00015 0.00008
0.00023 0.00014 0.00010
0.00044 0.00062 0.00006
0.00008 0.00018 0.00004
0.00026 0.00047 0.00002
0.00066 0.00039 0.00015
0.00072 0.00038 0.00012
0.00005 0.00010 0.00002
0.00021 0.00033 0.00004
0.00032 0.00017 0.00007
0.00023 0.00010 0.00006
0.00002 0.00003 0.00001
0.00004 0.00006 0.00002
0.00023 0.00007 0.00003
0.00012 0.00010 0.00009
0.00006 0.00004 0.00003
0.00003 0.00008 0.00004
0.00029 0.00004 0.00004
0.00033 0.00035 0.00004
0.00005 0.00011 0.00002
0.00014 0.00028 0.00002
0.00059 0.00025 0.00010
0.00053 0.00033 0.00005
0.00004 0.00010 0.00001
0.00013 0.00026 0.00002
0.00041 0.00017 0.00004
0.00027 0.00009 0.00003
0.00005 0.00003 0.00001
0.00006 0.00007 0.00001
0.00033 0.00007 0.00002
0.00021 0.00009 0.00005
0.00005 0.00005 0.00002
0.00008 0.00007 0.00002
0.00018 0.00005 0.00003
0.00025 0.00023 0.00002
0.00004 0.00008 0.00001
0.00009 0.00017 0.00001
0.00037 0.00015 0.00004
0.00001 0.00033 0.00027
0.00009 0.00010 0.00008
0.00001 0.00029 0.00008
0.00044 0.00017 0.00022
0.00018 0.00008 0.00012
0.00003 0.00002 0.00004
0.00004 0.00005 0.00004
0.00021 0.00004 0.00007
0.00001 0.00013 0.00029
0.00003 0.00006 0.00013
0.00013 0.00011 0.00013
0.00010 0.00005 0.00014
0.00066 0.00033 0.00009
0.00008 0.00013 0.00007
0.00025 0.00031 0.00004
0.00071 0.00023 0.00028
0.00260 0.00001 0.00059
0.00053 0.00001 0.00017
0.00083 0.00001 0.00017
0.00163 0.00001 0.00034
0.00071 0.00010 0.00015
0.00030 0.00004 0.00010
0.00025 0.00007 0.00005
0.00075 0.00007 0.00014
0.00062 0.00001 0.00049
0.00034 0.00001 0.00023
0.00015 0.00001 0.00022
0.00068 0.00001 0.00021
0.00133 0.00039 0.00011
0.00060 0.00013 0.00012
0.00087 0.00033 0.00006
0.00216 0.00027 0.00038
0.00091 0.00016 0.00019
0.00013 0.00005 0.00006
0.00028 0.00013 0.00007
0.00046 0.00008 0.00014
0.00049 0.00003 0.00004
0.00009 0.00001 0.00005
0.00010 0.00002 0.00002
0.00051 0.00002 0.00004
0.00013 0.00002 0.00008
0.00015 0.00002 0.00005
0.00005 0.00002 0.00004
0.00033 0.00001 0.00004
0.00030 0.00015 0.00003
0.00010 0.00005 0.00004
0.00017 0.00013 0.00002
0.00058 0.00011 0.00009
0.00227 0.00001 0.00038
0.00044 0.00001 0.00015
0.00082 0.00001 0.00013
0.00161 0.00001 0.00033
0.00084 0.00003 0.00016
0.00038 0.00001 0.00009
0.00029 0.00002 0.00005
0.00101 0.00002 0.00012
0.00075 0.00010 0.00030
0.00043 0.00005 0.00017
0.00025 0.00007 0.00016
0.00096 0.00006 0.00016
0.00088 0.00009 0.00008
0.00029 0.00003 0.00009
0.00051 0.00008 0.00004
0.00111 0.00006 0.00027
0.00001 0.00064 0.00079
0.00038 0.00022 0.00036
0.00001 0.00050 0.00023
0.00123 0.00034 0.00074
0.00052 0.00009 0.00037
0.00014 0.00005 0.00020
0.00009 0.00005 0.00015
0.00066 0.00008 0.00022
0.00001 0.00018 0.00095
0.00009 0.00010 0.00058
0.00037 0.00015 0.00046
0.00027 0.00009 0.00049
0.00230 0.00054 0.00026
0.00033 0.00013 0.00034
0.00077 0.00046 0.00014
0.00179 0.00038 0.00089
0.00160 0.00053 0.00082
0.00031 0.00021 0.00029
0.00038 0.00047 0.00023
0.00096 0.00019 0.00056
0.00058 0.00009 0.00032
0.00021 0.00004 0.00011
0.00020 0.00004 0.00011
0.00052 0.00005 0.00018
0.00047 0.00009 0.00064
0.00019 0.00006 0.00036
0.00011 0.00008 0.00029
0.00048 0.00006 0.00031
0.00066 0.00035 0.00017
0.00029 0.00014 0.00016
0.00054 0.00028 0.00008
0.00102 0.00014 0.00044
0.00068 0.00015 0.00008
0.00008 0.00007 0.00002
0.00019 0.00014 0.00003
0.00027 0.00007 0.00005
0.00030 0.00006 0.00004
0.00004 0.00003 0.00002
0.00008 0.00003 0.00001
0.00024 0.00003 0.00002
0.00008 0.00003 0.00003
0.00007 0.00002 0.00001
0.00003 0.00003 0.00002
0.00024 0.00001 0.00002
0.00027 0.00013 0.00003
0.00011 0.00007 0.00002
0.00017 0.00012 0.00001
0.00051 0.00011 0.00007
0.00115 0.00012 0.00012
0.00024 0.00004 0.00004
0.00038 0.00009 0.00004
0.00089 0.00004 0.00012
0.00074 0.00008 0.00016
0.00020 0.00004 0.00004
0.00020 0.00005 0.00004
0.00065 0.00004 0.00009
0.00060 0.00002 0.00015
0.00023 0.00002 0.00009
0.00021 0.00003 0.00006
0.00064 0.00001 0.00008
0.00054 0.00015 0.00005
0.00013 0.00006 0.00004
0.00021 0.00016 0.00003
0.00059 0.00009 0.00018
0.00001 0.00019 0.00031
0.00012 0.00008 0.00011
0.00001 0.00019 0.00009
0.00042 0.00010 0.00027
0.00033 0.00013 0.00016
0.00007 0.00003 0.00008
0.00006 0.00004 0.00004
0.00031 0.00004 0.00007
0.00001 0.00015 0.00026
0.00003 0.00006 0.00011
0.00015 0.00013 0.00013
0.00013 0.00007 0.00013
0.00107 0.00037 0.00011
0.00015 0.00016 0.00008
0.00034 0.00038 0.00005
0.00073 0.00021 0.00033
0.00056 0.00026 0.00032
0.00011 0.00011 0.00016
0.00014 0.00025 0.00012
0.00039 0.00013 0.00025
0.00014 0.00003 0.00013
0.00006 0.00002 0.00005
0.00003 0.00002 0.00003
0.00016 0.00003 0.00010
0.00011 0.00005 0.00031
0.00011 0.00006 0.00014
0.00003 0.00004 0.00012
0.00018 0.00005 0.00015
0.00019 0.00013 0.00006
0.00014 0.00006 0.00008
0.00022 0.00011 0.00003
0.00054 0.00008 0.00023
0.00023 0.00010 0.00005
0.00003 0.00004 0.00001
0.00006 0.00010 0.00001
0.00012 0.00005 0.00005
0.00007 0.00003 0.00003
0.00002 0.00001 0.00001
0.00001 0.00001 0.00001
0.00009 0.00002 0.00002
0.00002 0.00002 0.00002
0.00004 0.00001 0.00001
0.00001 0.00002 0.00001
0.00010 0.00001 0.00002
0.00012 0.00010 0.00002
0.00004 0.00004 0.00001
0.00008 0.00011 0.00001
0.00019 0.00007 0.00005
0.00024 0.00004 0.00005
0.00003 0.00001 0.00002
0.00003 0.00004 0.00001
0.00030 0.00002 0.00007
0.00015 0.00003 0.00004
0.00006 0.00002 0.00001
0.00001 0.00002 0.00001
0.00020 0.00002 0.00003
0.00013 0.00001 0.00007
0.00003 0.00001 0.00001
0.00004 0.00002 0.00002
0.00019 0.00001 0.00004
0.00015 0.00012 0.00001
0.00004 0.00005 0.00001
0.00005 0.00011 0.00001
0.00024 0.00009 0.00006
0.00001 0.00010 0.00028
0.00007 0.00005 0.00009
0.00001 0.00009 0.00007
0.00027 0.00006 0.00023
0.00012 0.00004 0.00011
0.00004 0.00001 0.00004
0.00002 0.00001 0.00002
0.00016 0.00002 0.00008
0.00001 0.00007 0.00027
0.00003 0.00005 0.00012
0.00005 0.00005 0.00010
0.00010 0.00003 0.00017
0.00042 0.00013 0.00012
0.00006 0.00005 0.00009
0.00021 0.00017 0.00006
0.00041 0.00010 0.00029
0.00037 0.00033 0.00009
0.00003 0.00012 0.00003
0.00005 0.00030 0.00003
0.00021 0.00014 0.00008
0.00017 0.00005 0.00004
0.00004 0.00002 0.00002
0.00003 0.00002 0.00001
0.00016 0.00004 0.00003
0.00007 0.00005 0.00010
0.00002 0.00004 0.00004
0.00001 0.00003 0.00004
0.00011 0.00004 0.00006
0.00019 0.00036 0.00002
0.00006 0.00013 0.00002
0.00018 0.00029 0.00001
0.00057 0.00017 0.00008
0.00027 0.00015 0.00005
0.00002 0.00006 0.00002
0.00005 0.00014 0.00002
0.00010 0.00007 0.00005
0.00013 0.00006 0.00005
0.00001 0.00002 0.00002
0.00002 0.00002 0.00001
0.00010 0.00003 0.00003
0.00003 0.00003 0.00004
0.00002 0.00002 0.00002
0.00001 0.00002 0.00002
0.00013 0.00001 0.00002
0.00014 0.00016 0.00003
0.00002 0.00006 0.00002
0.00008 0.00014 0.00001
0.00023 0.00012 0.00007
0.00030 0.00018 0.00002
0.00003 0.00006 0.00001
0.00006 0.00014 0.00001
0.00029 0.00008 0.00003
0.00025 0.00007 0.00002
0.00002 0.00001 0.00001
0.00005 0.00006 0.00001
0.00023 0.00004 0.00001
0.00013 0.00004 0.00004
0.00004 0.00002 0.00002
0.00004 0.00004 0.00002
0.00019 0.00002 0.00002
0.00024 0.00028 0.00001
0.00003 0.00007 0.00001
0.00008 0.00022 0.00001
0.00029 0.00015 0.00003
0.00001 0.00016 0.00027
0.00001 0.00007 0.00008
0.00001 0.00015 0.00006
0.00013 0.00009 0.00022
0.00007 0.00005 0.00013
0.00001 0.00001 0.00005
0.00001 0.00002 0.00006
0.00008 0.00002 0.00008
0.00001 0.00007 0.00027
0.00001 0.00003 0.00011
0.00003 0.00007 0.00011
0.00004 0.00003 0.00012
0.00035 0.00019 0.00012
0.00002 0.00008 0.00008
0.00012 0.00021 0.00005
0.00025 0.00014 0.00029
0.00159 0.00001 0.00040
0.00030 0.00001 0.00014
0.00051 0.00001 0.00012
0.00088 0.00001 0.00021
0.00041 0.00008 0.00013
0.00014 0.00004 0.00008
0.00011 0.00004 0.00005
0.00046 0.00005 0.00011
0.00038 0.00001 0.00030
0.00016 0.00001 0.00015
0.00008 0.00001 0.00014
0.00036 0.00001 0.00013
0.00072 0.00029 0.00007
0.00039 0.00014 0.00011
0.00054 0.00028 0.00004
0.00125 0.00018 0.00025
0.00072 0.00018 0.00014
0.00011 0.00007 0.00004
0.00023 0.00013 0.00005
0.00033 0.00008 0.00010
0.00025 0.00004 0.00003
0.00005 0.00002 0.00002
0.00007 0.00002 0.00001
0.00029 0.00002 0.00002
0.00007 0.00002 0.00003
0.00009 0.00001 0.00001
0.00002 0.00001 0.00002
0.00027 0.00001 0.00001
0.00025 0.00017 0.00004
0.00009 0.00007 0.00005
0.00014 0.00015 0.00002
0.00052 0.00012 0.00009
0.00116 0.00001 0.00015
0.00027 0.00001 0.00007
0.00038 0.00001 0.00004
0.00097 0.00001 0.00014
0.00058 0.00002 0.00007
0.00022 0.00002 0.00003
0.00017 0.00002 0.00002
0.00074 0.00002 0.00005
0.00051 0.00007 0.00021
0.00024 0.00005 0.00013
0.00016 0.00006 0.00008
0.00070 0.00005 0.00010
0.00052 0.00007 0.00003
0.00016 0.00003 0.00003
0.00022 0.00008 0.00002
0.00074 0.00005 0.00011
0.00001 0.00042 0.00051
0.00026 0.00018 0.00018
0.00001 0.00036 0.00017
0.00088 0.00022 0.00040
0.00043 0.00005 0.00018
0.00013 0.00004 0.00012
0.00009 0.00002 0.00007
0.00054 0.00005 0.00012
0.00001 0.00018 0.00063
0.00009 0.00011 0.00030
0.00027 0.00015 0.00031
0.00027 0.00010 0.00026
0.00143 0.00045 0.00020
0.00022 0.00008 0.00024
0.00053 0.00044 0.00011
0.00106 0.00026 0.00052
0.00134 0.00047 0.00095
0.00022 0.00014 0.00028
0.00033 0.00033 0.00026
0.00086 0.00019 0.00064
0.00054 0.00006 0.00028
0.00014 0.00003 0.00008
0.00016 0.00004 0.00010
0.00047 0.00005 0.00019
0.00043 0.00009 0.00081
0.00016 0.00005 0.00036
0.00008 0.00006 0.00028
0.00041 0.00006 0.00037
0.00076 0.00027 0.00019
0.00024 0.00011 0.00015
0.00049 0.00022 0.00008
0.00102 0.00016 0.00050
0.00051 0.00014 0.00014
0.00008 0.00005 0.00003
0.00014 0.00012 0.00006
0.00029 0.00006 0.00008
0.00019 0.00002 0.00003
0.00002 0.00001 0.00002
0.00004 0.00001 0.00001
0.00018 0.00002 0.00002
0.00008 0.00003 0.00007
0.00006 0.00002 0.00002
0.00002 0.00003 0.00004
0.00020 0.00002 0.00003
0.00020 0.00009 0.00005
0.00007 0.00005 0.00003
0.00009 0.00009 0.00002
0.00046 0.00009 0.00012
0.00100 0.00010 0.00018
0.00017 0.00003 0.00004
0.00029 0.00007 0.00007
0.00082 0.00004 0.00014
0.00055 0.00004 0.00014
0.00012 0.00002 0.00004
0.00014 0.00003 0.00005
0.00054 0.00003 0.00010
0.00047 0.00002 0.00011
0.00012 0.00001 0.00005
0.00012 0.00001 0.00004
0.00027 0.00001 0.00005
0.00048 0.00009 0.00006
0.00010 0.00004 0.00004
0.00017 0.00009 0.00003
0.00052 0.00007 0.00018
0.00001 0.00022 0.00076
0.00015 0.00007 0.00024
0.00001 0.00019 0.00021
0.00061 0.00012 0.00066
0.00022 0.00007 0.00022
0.00003 0.00002 0.00010
0.00004 0.00003 0.00009
0.00024 0.00003 0.00013
0.00001 0.00015 0.00065
0.00005 0.00006 0.00031
0.00015 0.00011 0.00027
0.00015 0.00007 0.00034
0.00092 0.00035 0.00023
0.00015 0.00013 0.00016
0.00028 0.00037 0.00010
0.00084 0.00026 0.00065
0.00057 0.00031 0.00050
0.00008 0.00011 0.00023
0.00011 0.00024 0.00017
0.00033 0.00013 0.00038
0.00019 0.00003 0.00018
0.00005 0.00001 0.00007
0.00004 0.00001 0.00006
0.00017 0.00002 0.00015
0.00012 0.00006 0.00043
0.00007 0.00005 0.00025
0.00003 0.00006 0.00022
0.00019 0.00005 0.00021
0.00022 0.00014 0.00008
0.00008 0.00006 0.00010
0.00017 0.00011 0.00005
0.00048 0.00010 0.00035
0.00017 0.00009 0.00011
0.00002 0.00003 0.00002
0.00004 0.00007 0.00005
0.00009 0.00004 0.00011
0.00008 0.00001 0.00004
0.00002 0.00001 0.00001
0.00001 0.00001 0.00001
0.00009 0.00001 0.00003
0.00003 0.00001 0.00004
0.00002 0.00001 0.00002
0.00001 0.00002 0.00002
0.00010 0.00001 0.00003
0.00008 0.00007 0.00004
0.00002 0.00002 0.00003
0.00005 0.00007 0.00002
0.00013 0.00005 0.00010
0.00036 0.00004 0.00011
0.00005 0.00002 0.00004
0.00006 0.00004 0.00003
0.00038 0.00002 0.00015
0.00021 0.00002 0.00008
0.00003 0.00001 0.00001
0.00004 0.00001 0.00003
0.00021 0.00002 0.00007
0.00021 0.00001 0.00013
0.00007 0.00001 0.00006
0.00004 0.00002 0.00005
0.00033 0.00001 0.00008
0.00023 0.00009 0.00002
0.00004 0.00004 0.00001
0.00008 0.00008 0.00001
0.00029 0.00009 0.00010
0.00001 0.00014 0.00047
0.00007 0.00005 0.00014
0.00001 0.00010 0.00012
0.00034 0.00008 0.00041
0.00018 0.00004 0.00020
0.00003 0.00001 0.00007
0.00002 0.00001 0.00006
0.00019 0.00002 0.00014
0.00001 0.00006 0.00043
0.00002 0.00002 0.00023
0.00009 0.00007 0.00020
0.00010 0.00002 0.00024
0.00045 0.00020 0.00018
0.00004 0.00006 0.00016
0.00020 0.00022 0.00009
0.00048 0.00015 0.00046
0.00046 0.00036 0.00030
0.00005 0.00010 0.00015
0.00009 0.00029 0.00013
0.00025 0.00016 0.00034
0.00014 0.00005 0.00013
0.00002 0.00001 0.00004
0.00003 0.00002 0.00005
0.00012 0.00003 0.00010
0.00007 0.00007 0.00029
0.00003 0.00005 0.00017
0.00001 0.00004 0.00012
0.00009 0.00005 0.00016
0.00020 0.00031 0.00010
0.00007 0.00009 0.00006
0.00015 0.00025 0.00005
0.00045 0.00020 0.00028
0.00027 0.00020 0.00010
0.00002 0.00005 0.00002
0.00008 0.00015 0.00004
0.00017 0.00009 0.00009
0.00008 0.00004 0.00002
0.00001 0.00001 0.00001
0.00001 0.00001 0.00001
0.00007 0.00002 0.00002
0.00004 0.00005 0.00008
0.00002 0.00002 0.00003
0.00001 0.00004 0.00005
0.00012 0.00002 0.00005
0.00012 0.00017 0.00005
0.00001 0.00005 0.00002
0.00006 0.00015 0.00003
0.00025 0.00013 0.00012
0.00028 0.00016 0.00013
0.00003 0.00006 0.00004
0.00007 0.00013 0.00004
0.00027 0.00010 0.00016
0.00018 0.00005 0.00009
0.00003 0.00001 0.00002
0.00005 0.00004 0.00003
0.00019 0.00004 0.00007
0.00012 0.00005 0.00008
0.00004 0.00003 0.00006
0.00005 0.00003 0.00004
0.00007 0.00002 0.00006
0.00018 0.00011 0.00004
0.00003 0.00002 0.00002
0.00008 0.00010 0.00002
0.00024 0.00006 0.00009
0.00001 0.00019 0.00034
0.00003 0.00006 0.00010
0.00001 0.00016 0.00008
0.00019 0.00010 0.00031
0.00006 0.00005 0.00009
0.00001 0.00001 0.00002
0.00001 0.00002 0.00003
0.00006 0.00002 0.00006
0.00001 0.00007 0.00029
0.00001 0.00003 0.00015
0.00003 0.00006 0.00017
0.00005 0.00004 0.00018
0.00028 0.00020 0.00012
0.00002 0.00007 0.00009
0.00010 0.00020 0.00006
0.00025 0.00014 0.00021
0.00139 0.00001 0.00045
0.00027 0.00001 0.00019
0.00046 0.00001 0.00015
0.00079 0.00001 0.00030
0.00045 0.00004 0.00013
0.00011 0.00001 0.00006
0.00016 0.00002 0.00006
0.00043 0.00003 0.00012
0.00033 0.00001 0.00037
0.00017 0.00001 0.00019
0.00007 0.00001 0.00017
0.00037 0.00001 0.00018
0.00063 0.00017 0.00008
0.00038 0.00008 0.00012
0.00058 0.00017 0.00005
0.00128 0.00014 0.00034
0.00056 0.00009 0.00014
0.00010 0.00003 0.00003
0.00020 0.00008 0.00005
0.00032 0.00005 0.00012
0.00019 0.00001 0.00002
0.00003 0.00001 0.00001
0.00004 0.00001 0.00001
0.00021 0.00001 0.00001
0.00008 0.00001 0.00005
0.00008 0.00001 0.00003
0.00002 0.00001 0.00003
0.00029 0.00001 0.00003
0.00019 0.00008 0.00003
0.00005 0.00003 0.00002
0.00013 0.00008 0.00002
0.00040 0.00007 0.00009
0.00103 0.00001 0.00017
0.00022 0.00001 0.00007
0.00034 0.00001 0.00006
0.00089 0.00001 0.00017
0.00062 0.00001 0.00008
0.00017 0.00001 0.00003
0.00018 0.00001 0.00003
0.00066 0.00001 0.00006
0.00063 0.00005 0.00017
0.00030 0.00002 0.00009
0.00016 0.00004 0.00007
0.00079 0.00003 0.00011
0.00056 0.00005 0.00003
0.00017 0.00002 0.00003
0.00030 0.00005 0.00002
0.00078 0.00003 0.00013
0.00001 0.00031 0.00047
0.00022 0.00013 0.00018
0.00001 0.00027 0.00013
0.00074 0.00018 0.00045
0.00043 0.00004 0.00019
0.00009 0.00002 0.00010
0.00009 0.00001 0.00008
0.00048 0.00003 0.00013
0.00001 0.00010 0.00053
0.00007 0.00006 0.00029
0.00026 0.00009 0.00026
0.00020 0.00006 0.00029
0.00103 0.00028 0.00018
0.00021 0.00007 0.00021
0.00043 0.00029 0.00009
0.00100 0.00019 0.00045
0.00145 0.00120 0.00001
0.00028 0.00037 0.00001
0.00035 0.00097 0.00001
0.00099 0.00058 0.00001
0.00051 0.00019 0.00001
0.00018 0.00013 0.00001
0.00019 0.00018 0.00001
0.00048 0.00018 0.00001
0.00037 0.00033 0.00001
0.00017 0.00022 0.00001
0.00009 0.00028 0.00001
0.00040 0.00021 0.00001
0.00064 0.00076 0.00001
0.00021 0.00031 0.00001
0.00042 0.00064 0.00001
0.00083 0.00045 0.00001
0.00045 0.00033 0.00011
0.00007 0.00014 0.00003
0.00014 0.00035 0.00004
0.00023 0.00019 0.00007
0.00027 0.00011 0.00004
0.00004 0.00005 0.00002
0.00010 0.00010 0.00002
0.00024 0.00007 0.00002
0.00006 0.00010 0.00006
0.00007 0.00008 0.00002
0.00002 0.00011 0.00004
0.00020 0.00005 0.00002
0.00022 0.00030 0.00003
0.00008 0.00013 0.00002
0.00014 0.00031 0.00002
0.00036 0.00024 0.00008
0.00110 0.00027 0.00001
0.00020 0.00008 0.00001
0.00035 0.00023 0.00001
0.00096 0.00014 0.00001
0.00053 0.00012 0.00001
0.00017 0.00008 0.00001
0.00017 0.00012 0.00001
0.00053 0.00010 0.00001
0.00047 0.00005 0.00001
0.00017 0.00003 0.00001
0.00017 0.00005 0.00001
0.00051 0.00004 0.00001
0.00049 0.00031 0.00001
0.00012 0.00011 0.00001
0.00019 0.00030 0.00001
0.00055 0.00020 0.00001
0.00001 0.00050 0.00039
0.00011 0.00016 0.00013
0.00001 0.00052 0.00012
0.00048 0.00032 0.00032
0.00035 0.00030 0.00022
0.00009 0.00013 0.00009
0.00008 0.00030 0.00007
0.00040 0.00016 0.00011
0.00001 0.00038 0.00041
0.00005 0.00023 0.00018
0.00015 0.00042 0.00020
0.00016 0.00021 0.00020
0.00094 0.00086 0.00014
0.00018 0.00042 0.00013
0.00036 0.00093 0.00007
0.00081 0.00067 0.00042
0.00042 0.00053 0.00022
0.00006 0.00019 0.00009
0.00008 0.00044 0.00007
0.00034 0.00027 0.00016
0.00014 0.00007 0.00009
0.00006 0.00005 0.00005
0.00003 0.00007 0.00003
0.00017 0.00007 0.00008
0.00009 0.00013 0.00020
0.00008 0.00015 0.00011
0.00003 0.00018 0.00012
0.00016 0.00013 0.00011
0.00015 0.00027 0.00004
0.00013 0.00015 0.00007
0.00017 0.00026 0.00003
0.00045 0.00019 0.00018
0.00012 0.00020 0.00004
0.00002 0.00007 0.00001
0.00002 0.00019 0.00002
0.00007 0.00011 0.00005
0.00006 0.00004 0.00002
0.00001 0.00002 0.00001
0.00001 0.00002 0.00001
0.00008 0.00003 0.00002
0.00002 0.00005 0.00002
0.00002 0.00003 0.00001
0.00001 0.00005 0.00002
0.00006 0.00003 0.00002
0.00006 0.00019 0.00001
0.00002 0.00007 0.00001
0.00003 0.00021 0.00001
0.00011 0.00015 0.00005
0.00017 0.00007 0.00002
0.00002 0.00002 0.00001
0.00002 0.00007 0.00001
0.00023 0.00004 0.00003
0.00011 0.00006 0.00002
0.00004 0.00005 0.00001
0.00001 0.00005 0.00001
0.00017 0.00007 0.00002
0.00010 0.00002 0.00003
0.00004 0.00001 0.00001
0.00003 0.00003 0.00001
0.00019 0.00001 0.00002
0.00011 0.00021 0.00001
0.00003 0.00013 0.00001
0.00004 0.00024 0.00001
0.00020 0.00018 0.00003
0.00001 0.00017 0.00023
0.00003 0.00007 0.00008
0.00001 0.00016 0.00007
0.00017 0.00011 0.00021
0.00009 0.00007 0.00010
0.00003 0.00002 0.00006
0.00001 0.00003 0.00004
0.00014 0.00005 0.00007
0.00001 0.00011 0.00022
0.00002 0.00008 0.00011
0.00004 0.00014 0.00013
0.00005 0.00006 0.00014
0.00026 0.00025 0.00009
0.00005 0.00012 0.00010
0.00013 0.00034 0.00004
0.00030 0.00022 0.00024
0.00053 0.00100 0.00001
0.00007 0.00033 0.00001
0.00011 0.00090 0.00001
0.00034 0.00047 0.00001
0.00021 0.00019 0.00001
0.00007 0.00010 0.00001
0.00006 0.00014 0.00001
0.00021 0.00016 0.00001
0.00010 0.00025 0.00001
0.00006 0.00023 0.00001
0.00003 0.00020 0.00001
0.00017 0.00020 0.00001
0.00022 0.00082 0.00001
0.00008 0.00026 0.00001
0.00022 0.00082 0.00001
0.00063 0.00054 0.00001
0.00027 0.00048 0.00003
0.00002 0.00016 0.00001
0.00007 0.00046 0.00001
0.00014 0.00024 0.00002
0.00018 0.00018 0.00002
0.00002 0.00006 0.00001
0.00003 0.00012 0.00001
0.00017 0.00011 0.00001
0.00004 0.00014 0.00002
0.00003 0.00008 0.00001
0.00001 0.00016 0.00002
0.00016 0.00007 0.00001
0.00014 0.00048 0.00001
0.00003 0.00017 0.00001
0.00008 0.00051 0.00001
0.00028 0.00038 0.00003
0.00039 0.00047 0.00011
0.00006 0.00017 0.00003
0.00010 0.00041 0.00004
0.00042 0.00025 0.00010
0.00026 0.00021 0.00007
0.00006 0.00007 0.00002
0.00010 0.00023 0.00002
0.00028 0.00017 0.00004
0.00015 0.00013 0.00008
0.00006 0.00008 0.00004
0.00007 0.00013 0.00005
0.00019 0.00006 0.00005
0.00020 0.00057 0.00003
0.00005 0.00022 0.00003
0.00015 0.00061 0.00002
0.00033 0.00041 0.00011
0.00001 0.00041 0.00010
0.00003 0.00017 0.00003
0.00001 0.00040 0.00003
0.00019 0.00026 0.00009
0.00010 0.00016 0.00004
0.00002 0.00005 0.00002
0.00002 0.00011 0.00002
0.00013 0.00009 0.00002
0.00001 0.00023 0.00011
0.00002 0.00012 0.00005
0.00004 0.00022 0.00007
0.00006 0.00010 0.00005
0.00034 0.00049 0.00003
0.00003 0.00022 0.00003
0.00017 0.00062 0.00002
0.00033 0.00038 0.00010
0.00129 0.00001 0.00076
0.00029 0.00001 0.00030
0.00044 0.00001 0.00024
0.00093 0.00001 0.00051
0.00045 0.00017 0.00025
0.00019 0.00010 0.00018
0.00013 0.00014 0.00011
0.00049 0.00013 0.00022
0.00035 0.00001 0.00061
0.00016 0.00001 0.00037
0.00007 0.00001 0.00030
0.00034 0.00001 0.00032
0.00068 0.00054 0.00015
0.00042 0.00032 0.00026
0.00048 0.00057 0.00009
0.00122 0.00043 0.00057
0.00061 0.00036 0.00010
0.00011 0.00012 0.00003
0.00020 0.00032 0.00004
0.00032 0.00019 0.00006
0.00032 0.00008 0.00005
0.00008 0.00004 0.00004
0.00009 0.00007 0.00002
0.00039 0.00005 0.00002
0.00009 0.00006 0.00003
0.00010 0.00004 0.00001
0.00003 0.00007 0.00002
0.00029 0.00004 0.00002
0.00019 0.00036 0.00003
0.00010 0.00015 0.00004
0.00013 0.00035 0.00002
0.00044 0.00029 0.00012
0.00131 0.00001 0.00024
0.00029 0.00001 0.00010
0.00046 0.00001 0.00008
0.00124 0.00001 0.00024
0.00065 0.00004 0.00014
0.00030 0.00003 0.00009
0.00020 0.00004 0.00005
0.00080 0.00004 0.00012
0.00056 0.00017 0.00022
0.00028 0.00011 0.00016
0.00019 0.00017 0.00011
0.00076 0.00014 0.00015
0.00062 0.00014 0.00006
0.00022 0.00006 0.00007
0.00028 0.00017 0.00003
0.00089 0.00011 0.00022
0.00001 0.00090 0.00061
0.00024 0.00034 0.00024
0.00001 0.00087 0.00019
0.00077 0.00053 0.00055
0.00049 0.00016 0.00019
0.00016 0.00012 0.00010
0.00011 0.00010 0.00006
0.00064 0.00018 0.00012
0.00001 0.00036 0.00068
0.00008 0.00023 0.00035
0.00024 0.00034 0.00036
0.00024 0.00020 0.00037
0.00144 0.00081 0.00021
0.00023 0.00026 0.00022
0.00045 0.00091 0.00012
0.00098 0.00059 0.00067
0.00001 0.00318 0.00453
0.00001 0.00101 0.00127
0.00001 0.00271 0.00095
0.00001 0.00125 0.00258
0.00001 0.00053 0.00098
0.00001 0.00026 0.00054
0.00001 0.00040 0.00037
0.00001 0.00032 0.00068
0.00001 0.00065 0.00328
0.00001 0.00043 0.00129
0.00001 0.00056 0.00112
0.00001 0.00029 0.00128
0.00001 0.00215 0.00083
0.00001 0.00075 0.00087
0.00001 0.00160 0.00030
0.00001 0.00109 0.00199
0.00001 0.00080 0.00067
0.00001 0.00031 0.00023
0.00001 0.00078 0.00019
0.00001 0.00035 0.00042
0.00001 0.00029 0.00033
0.00001 0.00014 0.00024
0.00001 0.00026 0.00016
0.00001 0.00018 0.00024
0.00001 0.00023 0.00049
0.00001 0.00017 0.00025
0.00001 0.00025 0.00029
0.00001 0.00010 0.00024
0.00001 0.00072 0.00026
0.00001 0.00034 0.00023
0.00001 0.00066 0.00014
0.00001 0.00052 0.00059
0.00001 0.00076 0.00094
0.00001 0.00025 0.00028
0.00001 0.00066 0.00025
0.00001 0.00030 0.00062
0.00001 0.00030 0.00052
0.00001 0.00016 0.00029
0.00001 0.00026 0.00021
0.00001 0.00022 0.00041
0.00001 0.00013 0.00076
0.00001 0.00009 0.00038
0.00001 0.00014 0.00031
0.00001 0.00008 0.00044
0.00001 0.00066 0.00024
0.00001 0.00024 0.00024
0.00001 0.00066 0.00010
0.00001 0.00043 0.00062
0.00001 0.00129 0.00243
0.00001 0.00038 0.00077
0.00001 0.00114 0.00065
0.00001 0.00071 0.00191
0.00001 0.00044 0.00096
0.00001 0.00016 0.00062
0.00001 0.00036 0.00028
0.00001 0.00021 0.00053
0.00001 0.00066 0.00176
0.00001 0.00037 0.00090
0.00001 0.00061 0.00082
0.00001 0.00034 0.00093
0.00001 0.00142 0.00061
0.00001 0.00053 0.00062
0.00001 0.00132 0.00027
0.00001 0.00095 0.00190
0.00053 0.00094 0.00109
0.00015 0.00037 0.00045
0.00012 0.00078 0.00035
0.00038 0.00037 0.00068
0.00018 0.00013 0.00034
0.00008 0.00007 0.00028
0.00003 0.00010 0.00010
0.00017 0.00007 0.00025
0.00013 0.00018 0.00086
0.00010 0.00019 0.00050
0.00004 0.00020 0.00058
0.00014 0.00013 0.00045
0.00021 0.00040 0.00018
0.00010 0.00021 0.00027
0.00012 0.00035 0.00010
0.00030 0.00025 0.00065
0.00030 0.00051 0.00035
0.00005 0.00020 0.00015
0.00006 0.00046 0.00011
0.00014 0.00026 0.00031
0.00013 0.00010 0.00017
0.00003 0.00004 0.00011
0.00002 0.00009 0.00008
0.00012 0.00006 0.00014
0.00005 0.00015 0.00029
0.00005 0.00010 0.00018
0.00002 0.00014 0.00019
0.00014 0.00007 0.00017
0.00011 0.00047 0.00013
0.00004 0.00017 0.00012
0.00005 0.00042 0.00006
0.00018 0.00032 0.00032
0.00030 0.00011 0.00020
0.00007 0.00005 0.00012
0.00005 0.00011 0.00006
0.00033 0.00005 0.00027
0.00013 0.00011 0.00015
0.00006 0.00008 0.00013
0.00002 0.00008 0.00004
0.00018 0.00009 0.00015
0.00016 0.00003 0.00022
0.00006 0.00002 0.00016
0.00004 0.00005 0.00013
0.00024 0.00002 0.00018
0.00011 0.00026 0.00006
0.00002 0.00014 0.00005
0.00003 0.00027 0.00002
0.00015 0.00018 0.00019
0.00001 0.00042 0.00092
0.00010 0.00017 0.00039
0.00001 0.00036 0.00028
0.00029 0.00023 0.00078
0.00015 0.00020 0.00043
0.00004 0.00006 0.00030
0.00002 0.00014 0.00013
0.00017 0.00011 0.00026
0.00001 0.00019 0.00077
0.00003 0.00014 0.00046
0.00008 0.00021 0.00048
0.00007 0.00009 0.00045
0.00036 0.00054 0.00032
0.00008 0.00023 0.00038
0.00013 0.00066 0.00017
0.00034 0.00042 0.00093
0.00001 0.00240 0.00093
0.00001 0.00068 0.00028
0.00001 0.00192 0.00032
0.00001 0.00086 0.00063
0.00001 0.00039 0.00024
0.00001 0.00018 0.00015
0.00001 0.00029 0.00007
0.00001 0.00023 0.00015
0.00001 0.00054 0.00076
0.00001 0.00044 0.00032
0.00001 0.00047 0.00031
0.00001 0.00033 0.00033
0.00001 0.00180 0.00021
0.00001 0.00054 0.00015
0.00001 0.00156 0.00009
0.00001 0.00099 0.00052
0.00001 0.00100 0.00037
0.00001 0.00040 0.00012
0.00001 0.00090 0.00012
0.00001 0.00045 0.00026
0.00001 0.00033 0.00021
0.00001 0.00014 0.00010
0.00001 0.00024 0.00009
0.00001 0.00020 0.00014
0.00001 0.00027 0.00032
0.00001 0.00018 0.00013
0.00001 0.00027 0.00018
0.00001 0.00012 0.00016
0.00001 0.00097 0.00015
0.00001 0.00038 0.00013
0.00001 0.00083 0.00007
0.00001 0.00062 0.00037
0.00001 0.00097 0.00014
0.00001 0.00033 0.00004
0.00001 0.00074 0.00004
0.00001 0.00052 0.00013
0.00001 0.00031 0.00009
0.00001 0.00010 0.00003
0.00001 0.00031 0.00003
0.00001 0.00025 0.00008
0.00001 0.00027 0.00015
0.00001 0.00019 0.00007
0.00001 0.00025 0.00006
0.00001 0.00015 0.00010
0.00001 0.00086 0.00005
0.00001 0.00029 0.00004
0.00001 0.00083 0.00002
0.00001 0.00056 0.00013
0.00001 0.00083 0.00082
0.00001 0.00028 0.00025
0.00001 0.00081 0.00027
0.00001 0.00043 0.00063
0.00001 0.00024 0.00034
0.00001 0.00007 0.00015
0.00001 0.00020 0.00011
0.00001 0.00012 0.00018
0.00001 0.00029 0.00072
0.00001 0.00018 0.00034
0.00001 0.00029 0.00039
0.00001 0.00014 0.00037
0.00001 0.00084 0.00025
0.00001 0.00031 0.00025
0.00001 0.00094 0.00012
0.00001 0.00058 0.00078
0.00170 0.00001 0.00201
0.00038 0.00001 0.00055
0.00044 0.00001 0.00057
0.00115 0.00001 0.00111
0.00052 0.00023 0.00045
0.00021 0.00010 0.00037
0.00016 0.00018 0.00012
0.00049 0.00013 0.00036
0.00042 0.00001 0.00165
0.00021 0.00001 0.00072
0.00009 0.00001 0.00079
0.00043 0.00001 0.00073
0.00085 0.00085 0.00038
0.00037 0.00035 0.00051
0.00048 0.00075 0.00019
0.00114 0.00055 0.00121
0.00100 0.00074 0.00087
0.00014 0.00028 0.00035
0.00029 0.00061 0.00026
0.00045 0.00035 0.00060
0.00040 0.00018 0.00031
0.00009 0.00008 0.00024
0.00010 0.00013 0.00017
0.00040 0.00012 0.00021
0.00014 0.00013 0.00062
0.00013 0.00010 0.00042
0.00005 0.00014 0.00045
0.00033 0.00007 0.00039
0.00032 0.00076 0.00021
0.00012 0.00031 0.00027
0.00017 0.00064 0.00012
0.00050 0.00051 0.00055
0.00134 0.00001 0.00086
0.00034 0.00001 0.00040
0.00040 0.00001 0.00033
0.00122 0.00001 0.00079
0.00058 0.00008 0.00045
0.00026 0.00005 0.00034
0.00017 0.00007 0.00019
0.00067 0.00006 0.00044
0.00058 0.00024 0.00081
0.00028 0.00014 0.00056
0.00017 0.00019 0.00054
0.00068 0.00014 0.00048
0.00059 0.00028 0.00023
0.00018 0.00009 0.00027
0.00027 0.00025 0.00012
0.00064 0.00017 0.00065
0.00001 0.00177 0.00221
0.00027 0.00065 0.00097
0.00001 0.00142 0.00067
0.00083 0.00092 0.00188
0.00046 0.00028 0.00098
0.00013 0.00017 0.00079
0.00008 0.00020 0.00041
0.00057 0.00026 0.00057
0.00001 0.00047 0.00228
0.00009 0.00033 0.00135
0.00025 0.00043 0.00113
0.00023 0.00027 0.00112
0.00151 0.00135 0.00068
0.00028 0.00039 0.00107
0.00047 0.00121 0.00040
0.00121 0.00102 0.00245
0.00117 0.00082 0.00178
0.00024 0.00037 0.00061
0.00027 0.00082 0.00048
0.00083 0.00028 0.00112
0.00042 0.00017 0.00054
0.00015 0.00011 0.00027
0.00012 0.00010 0.00019
0.00037 0.00011 0.00036
0.00033 0.00015 0.00130
0.00016 0.00012 0.00072
0.00007 0.00014 0.00063
0.00033 0.00008 0.00061
0.00050 0.00058 0.00036
0.00021 0.00032 0.00040
0.00035 0.00056 0.00017
0.00066 0.00025 0.00093
0.00042 0.00025 0.00020
0.00006 0.00012 0.00008
0.00011 0.00026 0.00008
0.00019 0.00011 0.00015
0.00022 0.00013 0.00012
0.00004 0.00006 0.00009
0.00006 0.00006 0.00005
0.00018 0.00007 0.00007
0.00005 0.00004 0.00015
0.00006 0.00004 0.00008
0.00002 0.00005 0.00011
0.00014 0.00002 0.00008
0.00019 0.00024 0.00009
0.00009 0.00016 0.00009
0.00011 0.00026 0.00005
0.00030 0.00020 0.00021
0.00077 0.00016 0.00028
0.00017 0.00006 0.00012
0.00022 0.00015 0.00008
0.00064 0.00006 0.00028
0.00044 0.00013 0.00033
0.00013 0.00009 0.00016
0.00012 0.00010 0.00011
0.00039 0.00008 0.00024
0.00045 0.00004 0.00035
0.00017 0.00003 0.00025
0.00013 0.00005 0.00016
0.00046 0.00002 0.00023
0.00035 0.00020 0.00012
0.00009 0.00011 0.00013
0.00013 0.00023 0.00006
0.00036 0.00014 0.00036
0.00001 0.00025 0.00065
0.00010 0.00011 0.00028
0.00001 0.00027 0.00022
0.00032 0.00014 0.00059
0.00030 0.00027 0.00040
0.00007 0.00008 0.00026
0.00007 0.00016 0.00013
0.00029 0.00011 0.00021
0.00001 0.00022 0.00058
0.00003 0.00014 0.00032
0.00012 0.00020 0.00033
0.00008 0.00011 0.00031
0.00069 0.00052 0.00023
0.00014 0.00029 0.00023
0.00021 0.00061 0.00012
0.00052 0.00037 0.00066
0.00025 0.00034 0.00077
0.00006 0.00014 0.00032
0.00006 0.00032 0.00027
0.00019 0.00014 0.00051
0.00008 0.00004 0.00024
0.00005 0.00003 0.00011
0.00002 0.00003 0.00007
0.00009 0.00003 0.00017
0.00006 0.00005 0.00072
0.00005 0.00005 0.00030
0.00002 0.00004 0.00029
0.00008 0.00004 0.00032
0.00014 0.00015 0.00016
0.00009 0.00009 0.00019
0.00011 0.00014 0.00007
0.00024 0.00010 0.00044
0.00012 0.00017 0.00017
0.00002 0.00007 0.00005
0.00004 0.00018 0.00004
0.00007 0.00009 0.00011
0.00005 0.00005 0.00008
0.00002 0.00002 0.00003
0.00001 0.00003 0.00002
0.00007 0.00003 0.00005
0.00002 0.00003 0.00012
0.00003 0.00003 0.00004
0.00001 0.00003 0.00005
0.00005 0.00002 0.00007
0.00006 0.00019 0.00006
0.00003 0.00009 0.00005
0.00005 0.00020 0.00002
0.00010 0.00014 0.00012
0.00013 0.00004 0.00014
0.00002 0.00002 0.00006
0.00002 0.00004 0.00004
0.00014 0.00002 0.00014
0.00007 0.00004 0.00010
0.00003 0.00004 0.00004
0.00001 0.00003 0.00002
0.00008 0.00004 0.00008
0.00008 0.00001 0.00015
0.00005 0.00001 0.00007
0.00002 0.00002 0.00007
0.00011 0.00001 0.00011
0.00008 0.00013 0.00004
0.00003 0.00008 0.00003
0.00003 0.00014 0.00002
0.00012 0.00009 0.00013
0.00001 0.00012 0.00072
0.00004 0.00006 0.00024
0.00001 0.00012 0.00019
0.00014 0.00008 0.00056
0.00008 0.00006 0.00032
0.00003 0.00002 0.00013
0.00001 0.00003 0.00007
0.00011 0.00005 0.00020
0.00001 0.00006 0.00076
0.00002 0.00004 0.00032
0.00003 0.00004 0.00027
0.00004 0.00003 0.00040
0.00022 0.00016 0.00027
0.00005 0.00008 0.00025
0.00008 0.00022 0.00013
0.00020 0.00015 0.00064
0.00014 0.00037 0.00019
0.00002 0.00012 0.00007
0.00002 0.00033 0.00005
0.00010 0.00012 0.00015
0.00007 0.00006 0.00007
0.00002 0.00003 0.00004
0.00001 0.00002 0.00002
0.00007 0.00004 0.00005
0.00003 0.00004 0.00019
0.00001 0.00004 0.00008
0.00001 0.00003 0.00009
0.00005 0.00004 0.00010
0.00010 0.00040 0.00005
0.00002 0.00013 0.00004
0.00006 0.00035 0.00002
0.00022 0.00021 0.00016
0.00014 0.00021 0.00015
0.00001 0.00008 0.00006
0.00002 0.00019 0.00006
0.00006 0.00009 0.00013
0.00008 0.00011 0.00013
0.00001 0.00005 0.00007
0.00001 0.00003 0.00006
0.00007 0.00006 0.00008
0.00001 0.00002 0.00011
0.00001 0.00001 0.00006
0.00001 0.00002 0.00007
0.00004 0.00001 0.00007
0.00008 0.00027 0.00009
0.00002 0.00013 0.00008
0.00003 0.00024 0.00005
0.00013 0.00020 0.00020
0.00014 0.00019 0.00005
0.00002 0.00008 0.00002
0.00002 0.00015 0.00001
0.00013 0.00009 0.00006
0.00011 0.00008 0.00004
0.00002 0.00002 0.00001
0.00002 0.00005 0.00001
0.00010 0.00005 0.00002
0.00007 0.00005 0.00007
0.00002 0.00002 0.00003
0.00002 0.00004 0.00003
0.00008 0.00002 0.00005
0.00011 0.00033 0.00002
0.00002 0.00011 0.00001
0.00003 0.00030 0.00001
0.00013 0.00022 0.00005
0.00001 0.00018 0.00043
0.00001 0.00008 0.00016
0.00001 0.00017 0.00011
0.00007 0.00012 0.00039
0.00005 0.00007 0.00027
0.00001 0.00002 0.00015
0.00001 0.00002 0.00014
0.00005 0.00003 0.00014
0.00001 0.00005 0.00048
0.00001 0.00002 0.00023
0.00002 0.00006 0.00024
0.00002 0.00002 0.00025
0.00017 0.00025 0.00019
0.00001 0.00013 0.00018
0.00006 0.00033 0.00008
0.00014 0.00020 0.00051
0.00115 0.00001 0.00058
0.00021 0.00001 0.00020
0.00030 0.00001 0.00017
0.00075 0.00001 0.00033
0.00034 0.00009 0.00017
0.00012 0.00005 0.00012
0.00008 0.00005 0.00006
0.00036 0.00006 0.00014
0.00024 0.00001 0.00041
0.00013 0.00001 0.00025
0.00006 0.00001 0.00023
0.00029 0.00001 0.00019
0.00061 0.00029 0.00011
0.00028 0.00017 0.00019
0.00037 0.00029 0.00006
0.00088 0.00019 0.00034
0.00055 0.00025 0.00025
0.00009 0.00010 0.00009
0.00015 0.00021 0.00007
0.00027 0.00011 0.00017
0.00023 0.00007 0.00008
0.00006 0.00004 0.00005
0.00006 0.00004 0.00002
0.00027 0.00005 0.00006
0.00006 0.00002 0.00010
0.00007 0.00002 0.00005
0.00002 0.00003 0.00007
0.00018 0.00001 0.00005
0.00021 0.00024 0.00008
0.00009 0.00014 0.00010
0.00010 0.00025 0.00004
0.00038 0.00020 0.00019
0.00076 0.00001 0.00020
0.00018 0.00001 0.00012
0.00023 0.00001 0.00006
0.00069 0.00001 0.00020
0.00037 0.00003 0.00013
0.00016 0.00003 0.00010
0.00011 0.00002 0.00006
0.00044 0.00003 0.00013
0.00043 0.00008 0.00024
0.00018 0.00005 0.00019
0.00012 0.00007 0.00011
0.00050 0.00005 0.00015
0.00043 0.00008 0.00005
0.00013 0.00004 0.00006
0.00015 0.00010 0.00003
0.00051 0.00006 0.00017
0.00001 0.00051 0.00073
0.00018 0.00022 0.00029
0.00001 0.00049 0.00023
0.00060 0.00028 0.00058
0.00036 0.00011 0.00031
0.00012 0.00007 0.00026
0.00008 0.00005 0.00011
0.00049 0.00011 0.00023
0.00001 0.00019 0.00087
0.00006 0.00014 0.00047
0.00020 0.00018 0.00046
0.00017 0.00011 0.00040
0.00104 0.00052 0.00028
0.00019 0.00014 0.00042
0.00035 0.00054 0.00016
0.00078 0.00038 0.00081
0.00001 0.00103 0.00339
0.00001 0.00036 0.00097
0.00001 0.00091 0.00085
0.00001 0.00040 0.00224
0.00001 0.00017 0.00092
0.00001 0.00008 0.00042
0.00001 0.00012 0.00037
0.00001 0.00012 0.00065
0.00001 0.00020 0.00260
0.00001 0.00014 0.00127
0.00001 0.00014 0.00099
0.00001 0.00012 0.00122
0.00001 0.00060 0.00062
0.00001 0.00029 0.00057
0.00001 0.00059 0.00028
0.00001 0.00035 0.00160
0.00001 0.00033 0.00058
0.00001 0.00017 0.00019
0.00001 0.00039 0.00021
0.00001 0.00016 0.00039
0.00001 0.00016 0.00030
0.00001 0.00006 0.00018
0.00001 0.00008 0.00015
0.00001 0.00009 0.00019
0.00001 0.00008 0.00041
0.00001 0.00007 0.00017
0.00001 0.00011 0.00025
0.00001 0.00004 0.00020
0.00001 0.00028 0.00023
0.00001 0.00017 0.00017
0.00001 0.00033 0.00012
0.00001 0.00024 0.00054
0.00001 0.00024 0.00072
0.00001 0.00007 0.00021
0.00001 0.00019 0.00025
0.00001 0.00009 0.00062
0.00001 0.00012 0.00062
0.00001 0.00006 0.00026
0.00001 0.00011 0.00026
0.00001 0.00008 0.00045
0.00001 0.00004 0.00055
0.00001 0.00003 0.00033
0.00001 0.00005 0.00024
0.00001 0.00003 0.00035
0.00001 0.00026 0.00024
0.00001 0.00013 0.00020
0.00001 0.00031 0.00012
0.00001 0.00021 0.00067
0.00001 0.00041 0.00223
0.00001 0.00015 0.00080
0.00001 0.00042 0.00071
0.00001 0.00023 0.00190
0.00001 0.00019 0.00076
0.00001 0.00007 0.00053
0.00001 0.00011 0.00028
0.00001 0.00008 0.00046
0.00001 0.00042 0.00227
0.00001 0.00020 0.00108
0.00001 0.00038 0.00098
0.00001 0.00021 0.00115
0.00001 0.00079 0.00070
0.00001 0.00037 0.00057
0.00001 0.00103 0.00031
0.00001 0.00064 0.00217
0.00015 0.00060 0.00127
0.00003 0.00024 0.00057
0.00003 0.00052 0.00048
0.00010 0.00025 0.00091
0.00004 0.00006 0.00046
0.00002 0.00003 0.00027
0.00001 0.00004 0.00016
0.00004 0.00004 0.00036
0.00004 0.00010 0.00101
0.00002 0.00011 0.00066
0.00001 0.00014 0.00066
0.00005 0.00009 0.00055
0.00007 0.00024 0.00022
0.00002 0.00012 0.00030
0.00004 0.00022 0.00013
0.00010 0.00016 0.00080
0.00010 0.00035 0.00058
0.00002 0.00014 0.00019
0.00003 0.00031 0.00019
0.00006 0.00016 0.00047
0.00005 0.00005 0.00021
0.00001 0.00003 0.00009
0.00001 0.00003 0.00011
0.00005 0.00004 0.00019
0.00002 0.00007 0.00039
0.00001 0.00004 0.00022
0.00001 0.00006 0.00022
0.00004 0.00004 0.00023
0.00004 0.00027 0.00017
0.00001 0.00012 0.00015
0.00002 0.00028 0.00009
0.00005 0.00023 0.00043
0.00010 0.00007 0.00026
0.00001 0.00003 0.00017
0.00002 0.00008 0.00009
0.00010 0.00004 0.00039
0.00003 0.00005 0.00017
0.00002 0.00004 0.00012
0.00001 0.00004 0.00007
0.00005 0.00004 0.00018
0.00007 0.00002 0.00029
0.00002 0.00001 0.00022
0.00002 0.00004 0.00018
0.00008 0.00001 0.00027
0.00004 0.00023 0.00006
0.00001 0.00012 0.00006
0.00002 0.00024 0.00004
0.00005 0.00018 0.00025
0.00001 0.00027 0.00135
0.00002 0.00012 0.00047
0.00001 0.00024 0.00041
0.00009 0.00015 0.00113
0.00005 0.00012 0.00059
0.00002 0.00004 0.00029
0.00001 0.00004 0.00020
0.00007 0.00008 0.00038
0.00001 0.00014 0.00122
0.00001 0.00007 0.00075
0.00003 0.00021 0.00070
0.00004 0.00007 0.00069
0.00013 0.00040 0.00047
0.00002 0.00018 0.00047
0.00005 0.00053 0.00027
0.00012 0.00037 0.00131
0.00045 0.00080 0.00112
0.00008 0.00026 0.00051
0.00009 0.00072 0.00040
0.00036 0.00032 0.00095
0.00016 0.00013 0.00039
0.00002 0.00004 0.00017
0.00003 0.00009 0.00015
0.00013 0.00009 0.00029
0.00012 0.00016 0.00098
0.00005 0.00014 0.00051
0.00002 0.00011 0.00044
0.00014 0.00011 0.00051
0.00025 0.00072 0.00031
0.00005 0.00024 0.00022
0.00017 0.00068 0.00015
0.00040 0.00043 0.00085
0.00036 0.00052 0.00050
0.00003 0.00021 0.00022
0.00011 0.00049 0.00018
0.00016 0.00023 0.00042
0.00010 0.00012 0.00015
0.00001 0.00005 0.00010
0.00002 0.00007 0.00010
0.00009 0.00008 0.00013
0.00005 0.00017 0.00044
0.00002 0.00012 0.00023
0.00001 0.00016 0.00034
0.00012 0.00008 0.00029
0.00016 0.00044 0.00022
0.00003 0.00021 0.00020
0.00008 0.00048 0.00013
0.00023 0.00034 0.00051
0.00036 0.00035 0.00032
0.00004 0.00015 0.00012
0.00007 0.00030 0.00008
0.00035 0.00021 0.00031
0.00021 0.00012 0.00021
0.00002 0.00003 0.00007
0.00004 0.00012 0.00008
0.00018 0.00011 0.00015
0.00023 0.00015 0.00027
0.00005 0.00011 0.00017
0.00006 0.00012 0.00012
0.00015 0.00008 0.00022
0.00019 0.00034 0.00008
0.00003 0.00009 0.00005
0.00006 0.00036 0.00004
0.00020 0.00021 0.00023
0.00001 0.00035 0.00125
0.00005 0.00014 0.00050
0.00001 0.00033 0.00041
0.00024 0.00020 0.00117
0.00014 0.00014 0.00056
0.00002 0.00002 0.00023
0.00002 0.00008 0.00024
0.00013 0.00007 0.00032
0.00001 0.00020 0.00114
0.00002 0.00011 0.00074
0.00009 0.00022 0.00089
0.00007 0.00009 0.00079
0.00040 0.00043 0.00042
0.00005 0.00020 0.00048
0.00015 0.00055 0.00024
0.00037 0.00034 0.00117
0.00035 0.00001 0.00124
0.00008 0.00001 0.00051
0.00011 0.00001 0.00041
0.00030 0.00001 0.00082
0.00013 0.00008 0.00034
0.00005 0.00004 0.00027
0.00004 0.00005 0.00013
0.00014 0.00005 0.00029
0.00009 0.00001 0.00106
0.00005 0.00001 0.00052
0.00002 0.00001 0.00054
0.00012 0.00001 0.00053
0.00023 0.00031 0.00025
0.00010 0.00018 0.00037
0.00014 0.00034 0.00015
0.00033 0.00024 0.00087
0.00015 0.00020 0.00040
0.00004 0.00011 0.00018
0.00007 0.00023 0.00016
0.00013 0.00012 0.00039
0.00010 0.00005 0.00012
0.00002 0.00002 0.00009
0.00003 0.00003 0.00006
0.00011 0.00003 0.00010
0.00002 0.00003 0.00024
0.00003 0.00003 0.00016
0.00001 0.00003 0.00020
0.00007 0.00002 0.00017
0.00006 0.00025 0.00011
0.00002 0.00012 0.00012
0.00004 0.00026 0.00006
0.00011 0.00019 0.00031
0.00032 0.00001 0.00043
0.00007 0.00001 0.00024
0.00011 0.00001 0.00015
0.00035 0.00001 0.00048
0.00016 0.00003 0.00023
0.00006 0.00002 0.00019
0.00005 0.00002 0.00012
0.00018 0.00002 0.00022
0.00019 0.00008 0.00041
0.00009 0.00005 0.00030
0.00006 0.00007 0.00021
0.00024 0.00006 0.00033
0.00015 0.00010 0.00010
0.00005 0.00004 0.00012
0.00008 0.00011 0.00006
0.00019 0.00007 0.00033
0.00001 0.00058 0.00118
0.00005 0.00025 0.00050
0.00001 0.00055 0.00036
0.00021 0.00035 0.00106
0.00012 0.00009 0.00052
0.00003 0.00005 0.00038
0.00003 0.00004 0.00021
0.00017 0.00008 0.00033
0.00001 0.00025 0.00140
0.00003 0.00017 0.00080
0.00006 0.00026 0.00074
0.00008 0.00015 0.00082
0.00034 0.00053 0.00042
0.00006 0.00015 0.00058
0.00013 0.00065 0.00023
0.00029 0.00043 0.00130
0.00341 0.00278 0.00001
0.00067 0.00082 0.00001
0.00084 0.00227 0.00001
0.00245 0.00109 0.00001
0.00096 0.00048 0.00001
0.00041 0.00033 0.00001
0.00035 0.00043 0.00001
0.00098 0.00038 0.00001
0.00085 0.00060 0.00001
0.00044 0.00044 0.00001
0.00019 0.00058 0.00001
0.00090 0.00033 0.00001
0.00142 0.00182 0.00001
0.00060 0.00081 0.00001
0.00092 0.00148 0.00001
0.00194 0.00106 0.00001
0.00114 0.00087 0.00050
0.00017 0.00032 0.00021
0.00031 0.00085 0.00018
0.00052 0.00037 0.00031
0.00065 0.00034 0.00025
0.00016 0.00021 0.00013
0.00023 0.00036 0.00013
0.00061 0.00023 0.00017
0.00015 0.00022 0.00036
0.00018 0.00017 0.00017
0.00006 0.00024 0.00024
0.00042 0.00010 0.00014
0.00050 0.00077 0.00019
0.00025 0.00039 0.00016
0.00029 0.00077 0.00009
0.00079 0.00060 0.00041
0.00255 0.00072 0.00001
0.00048 0.00020 0.00001
0.00075 0.00058 0.00001
0.00198 0.00028 0.00001
0.00115 0.00029 0.00001
0.00043 0.00019 0.00001
0.00042 0.00028 0.00001
0.00115 0.00024 0.00001
0.00109 0.00012 0.00001
0.00046 0.00008 0.00001
0.00038 0.00012 0.00001
0.00109 0.00007 0.00001
0.00096 0.00060 0.00001
0.00030 0.00026 0.00001
0.00043 0.00058 0.00001
0.00111 0.00044 0.00001
0.00001 0.00127 0.00157
0.00026 0.00037 0.00055
0.00001 0.00122 0.00047
0.00103 0.00069 0.00114
0.00088 0.00070 0.00086
0.00024 0.00033 0.00045
0.00023 0.00071 0.00031
0.00100 0.00040 0.00048
0.00001 0.00073 0.00151
0.00011 0.00046 0.00074
0.00033 0.00075 0.00071
0.00032 0.00038 0.00067
0.00195 0.00174 0.00050
0.00041 0.00087 0.00054
0.00067 0.00197 0.00025
0.00165 0.00145 0.00152
0.00055 0.00118 0.00113
0.00011 0.00039 0.00042
0.00011 0.00097 0.00040
0.00037 0.00050 0.00071
0.00018 0.00016 0.00030
0.00006 0.00011 0.00020
0.00003 0.00013 0.00011
0.00020 0.00013 0.00025
0.00012 0.00022 0.00081
0.00008 0.00024 0.00041
0.00004 0.00029 0.00051
0.00015 0.00018 0.00036
0.00021 0.00052 0.00019
0.00011 0.00032 0.00030
0.00012 0.00049 0.00010
0.00035 0.00035 0.00064
0.00034 0.00062 0.00026
0.00005 0.00020 0.00010
0.00005 0.00056 0.00009
0.00016 0.00028 0.00024
0.00022 0.00013 0.00011
0.00004 0.00006 0.00006
0.00004 0.00011 0.00005
0.00021 0.00009 0.00010
0.00004 0.00012 0.00017
0.00004 0.00009 0.00010
0.00001 0.00015 0.00014
0.00016 0.00007 0.00012
0.00013 0.00056 0.00008
0.00004 0.00025 0.00009
0.00004 0.00062 0.00005
0.00018 0.00046 0.00022
0.00019 0.00014 0.00011
0.00002 0.00006 0.00007
0.00003 0.00016 0.00004
0.00022 0.00007 0.00016
0.00010 0.00013 0.00010
0.00003 0.00011 0.00007
0.00001 0.00011 0.00003
0.00014 0.00012 0.00010
0.00012 0.00005 0.00015
0.00003 0.00003 0.00010
0.00003 0.00006 0.00009
0.00022 0.00002 0.00012
0.00012 0.00032 0.00004
0.00002 0.00023 0.00004
0.00002 0.00039 0.00002
0.00017 0.00027 0.00014
0.00001 0.00037 0.00114
0.00007 0.00014 0.00039
0.00001 0.00032 0.00032
0.00027 0.00021 0.00092
0.00024 0.00019 0.00048
0.00006 0.00007 0.00029
0.00003 0.00011 0.00015
0.00026 0.00014 0.00033
0.00001 0.00017 0.00084
0.00003 0.00013 0.00047
0.00008 0.00020 0.00054
0.00009 0.00009 0.00053
0.00059 0.00053 0.00036
0.00012 0.00029 0.00047
0.00020 0.00068 0.00020
0.00054 0.00051 0.00105
0.00083 0.00260 0.00001
0.00017 0.00083 0.00001
0.00023 0.00220 0.00001
0.00056 0.00094 0.00001
0.00028 0.00044 0.00001
0.00014 0.00034 0.00001
0.00011 0.00040 0.00001
0.00029 0.00035 0.00001
0.00018 0.00063 0.00001
0.00013 0.00057 0.00001
0.00005 0.00053 0.00001
0.00027 0.00037 0.00001
0.00037 0.00207 0.00001
0.00019 0.00080 0.00001
0.00043 0.00214 0.00001
0.00089 0.00132 0.00001
0.00056 0.00117 0.00014
0.00008 0.00046 0.00005
0.00020 0.00107 0.00005
0.00027 0.00048 0.00010
0.00033 0.00057 0.00009
0.00007 0.00026 0.00006
0.00011 0.00048 0.00004
0.00030 0.00033 0.00005
0.00008 0.00034 0.00011
0.00009 0.00020 0.00005
0.00004 0.00034 0.00009
0.00023 0.00013 0.00006
0.00024 0.00121 0.00005
0.00013 0.00057 0.00007
0.00021 0.00124 0.00004
0.00047 0.00087 0.00014
0.00064 0.00097 0.00047
0.00013 0.00035 0.00016
0.00019 0.00086 0.00014
0.00059 0.00051 0.00037
0.00043 0.00043 0.00030
0.00013 0.00019 0.00010
0.00019 0.00049 0.00010
0.00045 0.00038 0.00021
0.00027 0.00029 0.00040
0.00014 0.00018 0.00022
0.00013 0.00028 0.00024
0.00028 0.00015 0.00022
0.00030 0.00109 0.00015
0.00013 0.00048 0.00014
0.00022 0.00126 0.00010
0.00045 0.00082 0.00042
0.00001 0.00099 0.00037
0.00009 0.00032 0.00015
0.00001 0.00090 0.00012
0.00034 0.00051 0.00035
0.00023 0.00040 0.00017
0.00006 0.00015 0.00012
0.00007 0.00034 0.00006
0.00027 0.00023 0.00010
0.00001 0.00042 0.00039
0.00004 0.00026 0.00021
0.00011 0.00043 0.00026
0.00010 0.00019 0.00021
0.00056 0.00101 0.00013
0.00012 0.00049 0.00015
0.00028 0.00134 0.00008
0.00056 0.00084 0.00037
0.00219 0.00001 0.00342
0.00053 0.00001 0.00114
0.00057 0.00001 0.00114
0.00168 0.00001 0.00216
0.00069 0.00037 0.00087
0.00036 0.00022 0.00066
0.00021 0.00030 0.00033
0.00074 0.00026 0.00073
0.00060 0.00001 0.00273
0.00034 0.00001 0.00141
0.00013 0.00001 0.00141
0.00061 0.00001 0.00121
0.00125 0.00123 0.00062
0.00068 0.00069 0.00103
0.00073 0.00118 0.00034
0.00178 0.00083 0.00204
0.00076 0.00102 0.00051
0.00012 0.00034 0.00021
0.00023 0.00082 0.00017
0.00043 0.00044 0.00035
0.00037 0.00027 0.00026
0.00008 0.00014 0.00022
0.00009 0.00022 0.00012
0.00039 0.00018 0.00017
0.00009 0.00015 0.00023
0.00008 0.00012 0.00011
0.00004 0.00018 0.00019
0.00021 0.00009 0.00013
0.00030 0.00106 0.00018
0.00012 0.00051 0.00024
0.00014 0.00093 0.00010
0.00046 0.00078 0.00065
0.00192 0.00001 0.00079
0.00050 0.00001 0.00035
0.00057 0.00001 0.00029
0.00184 0.00001 0.00078
0.00087 0.00013 0.00048
0.00046 0.00009 0.00034
0.00028 0.00012 0.00019
0.00103 0.00011 0.00043
0.00086 0.00036 0.00071
0.00045 0.00024 0.00050
0.00027 0.00036 0.00038
0.00106 0.00023 0.00047
0.00083 0.00035 0.00019
0.00034 0.00016 0.00026
0.00040 0.00040 0.00011
0.00100 0.00026 0.00059
0.00001 0.00275 0.00210
0.00033 0.00091 0.00076
0.00001 0.00246 0.00070
0.00117 0.00136 0.00179
0.00077 0.00044 0.00070
0.00021 0.00028 0.00041
0.00015 0.00025 0.00018
0.00094 0.00042 0.00045
0.00001 0.00070 0.00215
0.00013 0.00047 0.00109
0.00036 0.00068 0.00105
0.00033 0.00036 0.00104
0.00223 0.00168 0.00068
0.00045 0.00055 0.00091
0.00059 0.00171 0.00036
0.00132 0.00094 0.00162

NONC
0.00184
0.00079
0.00079
0.00184
0.00079
0.00034
0.00034
0.00079
0.00079
0.00034
0.00034
0.00079
0.00184
0.00079
0.00079
0.00184
0.00079
0.00034
0.00034
0.00079
0.00034
0.00014
0.00014
0.00034
0.00034
0.00014
0.00014
0.00034
0.00079
0.00034
0.00034
0.00079
0.00079
0.00034
0.00034
0.00079
0.00034
0.00014
0.00014
0.00034
0.00034
0.00014
0.00014
0.00034
0.00079
0.00034
0.00034
0.00079
0.00184
0.00079
0.00079
0.00184
0.00079
0.00034
0.00034
0.00079
0.00079
0.00034
0.00034
0.00079
0.00184
0.00079
0.00079
0.00184
0.00079
0.00034
0.00034
0.00079
0.00034
0.00014
0.00014
0.00034
0.00034
0.00014
0.00014
0.00034
0.00079
0.00034
0.00034
0.00079
0.00034
0.00014
0.00014
0.00034
0.00014
0.00006
0.00006
0.00014
0.00014
0.00006
0.00006
0.00014
0.00034
0.00014
0.00014
0.00034
0.00034
0.00014
0.00014
0.00034
0.00014
0.00006
0.00006
0.00014
0.00014
0.00006
0.00006
0.00014
0.00034
0.00014
0.00014
0.00034
0.00079
0.00034
0.00034
0.00079
0.00034
0.00014
0.00014
0.00034
0.00034
0.00014
0.00014
0.00034
0.00079
0.00034
0.00034
0.00079
0.00079
0.00034
0.00034
0.00079
0.00034
0.00014
0.00014
0.00034
0.00034
0.00014
0.00014
0.00034
0.00079
0.00034
0.00034
0.00079
0.00034
0.00014
0.00014
0.00034
0.00014
0.00006
0.00006
0.00014
0.00014
0.00006
0.00006
0.00014
0.00034
0.00014
0.00014
0.00034
0.00034
0.00014
0.00014
0.00034
0.00014
0.00006
0.00006
0.00014
0.00014
0.00006
0.00006
0.00014
0.00034
0.00014
0.00014
0.00034
0.00079
0.00034
0.00034
0.00079
0.00034
0.00014
0.00014
0.00034
0.00034
0.00014
0.00014
0.00034
0.00079
0.00034
0.00034
0.00079
0.00184
0.00079
0.00079
0.00184
0.00079
0.00034
0.00034
0.00079
0.00079
0.00034
0.00034
0.00079
0.00184
0.00079
0.00079
0.00184
0.00079
0.00034
0.00034
0.00079
0.00034
0.00014
0.00014
0.00034
0.00034
0.00014
0.00014
0.00034
0.00079
0.00034
0.00034
0.00079
0.00079
0.00034
0.00034
0.00079
0.00034
0.00014
0.00014
0.00034
0.00034
0.00014
0.00014
0.00034
0.00079
0.00034
0.00034
0.00079
0.00184
0.00079
0.00079
0.00184
0.00079
0.00034
0.00034
0.00079
0.00079
0.00034
0.00034
0.00079
0.00184
0.00079
0.00079
0.00184
0.00079
0.00034
0.00034
0.00079
0.00034
0.00014
0.00014
0.00034
0.00034
0.00014
0.00014
0.00034
0.00079
0.00034
0.00034
0.00079
0.00034
0.00014
0.00014
0.00034
0.00014
0.00006
0.00006
0.00014
0.00014
0.00006
0.00006
0.00014
0.00034
0.00014
0.00014
0.00034
0.00034
0.00014
0.00014
0.00034
0.00014
0.00006
0.00006
0.00014
0.00014
0.00006
0.00006
0.00014
0.00034
0.00014
0.00014
0.00034
0.00079
0.00034
0.00034
0.00079
0.00034
0.00014
0.00014
0.00034
0.00034
0.00014
0.00014
0.00034
0.00079
0.00034
0.00034
0.00079
0.00034
0.00014
0.00014
0.00034
0.00014
0.00006
0.00006
0.00014
0.00014
0.00006
0.00006
0.00014
0.00034
0.00014
0.00014
0.00034
0.00014
0.00006
0.00006
0.00014
0.00006
0.00003
0.00003
0.00006
0.00006
0.00003
0.00003
0.00006
0.00014
0.00006
0.00006
0.00014
0.00014
0.00006
0.00006
0.00014
0.00006
0.00003
0.00003
0.00006
0.00006
0.00003
0.00003
0.00006
0.00014
0.00006
0.00006
0.00014
0.00034
0.00014
0.00014
0.00034
0.00014
0.00006
0.00006
0.00014
0.00014
0.00006
0.00006
0.00014
0.00034
0.00014
0.00014
0.00034
0.00034
0.00014
0.00014
0.00034
0.00014
0.00006
0.00006
0.00014
0.00014
0.00006
0.00006
0.00014
0.00034
0.00014
0.00014
0.00034
0.00014
0.00006
0.00006
0.00014
0.00006
0.00003
0.00003
0.00006
0.00006
0.00003
0.00003
0.00006
0.00014
0.00006
0.00006
0.00014
0.00014
0.00006
0.00006
0.00014
0.00006
0.00003
0.00003
0.00006
0.00006
0.00003
0.00003
0.00006
0.00014
0.00006
0.00006
0.00014
0.00034
0.00014
0.00014
0.00034
0.00014
0.00006
0.00006
0.00014
0.00014
0.00006
0.00006
0.00014
0.00034
0.00014
0.00014
0.00034
0.00079
0.00034
0.00034
0.00079
0.00034
0.00014
0.00014
0.00034
0.00034
0.00014
0.00014
0.00034
0.00079
0.00034
0.00034
0.00079
0.00034
0.00014
0.00014
0.00034
0.00014
0.00006
0.00006
0.00014
0.00014
0.00006
0.00006
0.00014
0.00034
0.00014
0.00014
0.00034
0.00034
0.00014
0.00014
0.00034
0.00014
0.00006
0.00006
0.00014
0.00014
0.00006
0.00006
0.00014
0.00034
0.00014
0.00014
0.00034
0.00079
0.00034
0.00034
0.00079
0.00034
0.00014
0.00014
0.00034
0.00034
0.00014
0.00014
0.00034
0.00079
0.00034
0.00034
0.00079
0.00079
0.00034
0.00034
0.00079
0.00034
0.00014
0.00014
0.00034
0.00034
0.00014
0.00014
0.00034
0.00079
0.00034
0.00034
0.00079
0.00034
0.00014
0.00014
0.00034
0.00014
0.00006
0.00006
0.00014
0.00014
0.00006
0.00006
0.00014
0.00034
0.00014
0.00014
0.00034
0.00034
0.00014
0.00014
0.00034
0.00014
0.00006
0.00006
0.00014
0.00014
0.00006
0.00006
0.00014
0.00034
0.00014
0.00014
0.00034
0.00079
0.00034
0.00034
0.00079
0.00034
0.00014
0.00014
0.00034
0.00034
0.00014
0.00014
0.00034
0.00079
0.00034
0.00034
0.00079
0.00034
0.00014
0.00014
0.00034
0.00014
0.00006
0.00006
0.00014
0.00014
0.00006
0.00006
0.00014
0.00034
0.00014
0.00014
0.00034
0.00014
0.00006
0.00006
0.00014
0.00006
0.00003
0.00003
0.00006
0.00006
0.00003
0.00003
0.00006
0.00014
0.00006
0.00006
0.00014
0.00014
0.00006
0.00006
0.00014
0.00006
0.00003
0.00003
0.00006
0.00006
0.00003
0.00003
0.00006
0.00014
0.00006
0.00006
0.00014
0.00034
0.00014
0.00014
0.00034
0.00014
0.00006
0.00006
0.00014
0.00014
0.00006
0.00006
0.00014
0.00034
0.00014
0.00014
0.00034
0.00034
0.00014
0.00014
0.00034
0.00014
0.00006
0.00006
0.00014
0.00014
0.00006
0.00006
0.00014
0.00034
0.00014
0.00014
0.00034
0.00014
0.00006
0.00006
0.00014
0.00006
0.00003
0.00003
0.00006
0.00006
0.00003
0.00003
0.00006
0.00014
0.00006
0.00006
0.00014
0.00014
0.00006
0.00006
0.00014
0.00006
0.00003
0.00003
0.00006
0.00006
0.00003
0.00003
0.00006
0.00014
0.00006
0.00006
0.00014
0.00034
0.00014
0.00014
0.00034
0.00014
0.00006
0.00006
0.00014
0.00014
0.00006
0.00006
0.00014
0.00034
0.00014
0.00014
0.00034
0.00079
0.00034
0.00034
0.00079
0.00034
0.00014
0.00014
0.00034
0.00034
0.00014
0.00014
0.00034
0.00079
0.00034
0.00034
0.00079
0.00034
0.00014
0.00014
0.00034
0.00014
0.00006
0.00006
0.00014
0.00014
0.00006
0.00006
0.00014
0.00034
0.00014
0.00014
0.00034
0.00034
0.00014
0.00014
0.00034
0.00014
0.00006
0.00006
0.00014
0.00014
0.00006
0.00006
0.00014
0.00034
0.00014
0.00014
0.00034
0.00079
0.00034
0.00034
0.00079
0.00034
0.00014
0.00014
0.00034
0.00034
0.00014
0.00014
0.00034
0.00079
0.00034
0.00034
0.00079
0.00184
0.00079
0.00079
0.00184
0.00079
0.00034
0.00034
0.00079
0.00079
0.00034
0.00034
0.00079
0.00184
0.00079
0.00079
0.00184
0.00079
0.00034
0.00034
0.00079
0.00034
0.00014
0.00014
0.00034
0.00034
0.00014
0.00014
0.00034
0.00079
0.00034
0.00034
0.00079
0.00079
0.00034
0.00034
0.00079
0.00034
0.00014
0.00014
0.00034
0.00034
0.00014
0.00014
0.00034
0.00079
0.00034
0.00034
0.00079
0.00184
0.00079
0.00079
0.00184
0.00079
0.00034
0.00034
0.00079
0.00079
0.00034
0.00034
0.00079
0.00184
0.00079
0.00079
0.00184
0.00079
0.00034
0.00034
0.00079
0.00034
0.00014
0.00014
0.00034
0.00034
0.00014
0.00014
0.00034
0.00079
0.00034
0.00034
0.00079
0.00034
0.00014
0.00014
0.00034
0.00014
0.00006
0.00006
0.00014
0.00014
0.00006
0.00006
0.00014
0.00034
0.00014
0.00014
0.00034
0.00034
0.00014
0.00014
0.00034
0.00014
0.00006
0.00006
0.00014
0.00014
0.00006
0.00006
0.00014
0.00034
0.00014
0.00014
0.00034
0.00079
0.00034
0.00034
0.00079
0.00034
0.00014
0.00014
0.00034
0.00034
0.00014
0.00014
0.00034
0.00079
0.00034
0.00034
0.00079
0.00079
0.00034
0.00034
0.00079
0.00034
0.00014
0.00014
0.00034
0.00034
0.00014
0.00014
0.00034
0.00079
0.00034
0.00034
0.00079
0.00034
0.00014
0.00014
0.00034
0.00014
0.00006
0.00006
0.00014
0.00014
0.00006
0.00006
0.00014
0.00034
0.00014
0.00014
0.00034
0.00034
0.00014
0.00014
0.00034
0.00014
0.00006
0.00006
0.00014
0.00014
0.00006
0.00006
0.00014
0.00034
0.00014
0.00014
0.00034
0.00079
0.00034
0.00034
0.00079
0.00034
0.00014
0.00014
0.00034
0.00034
0.00014
0.00014
0.00034
0.00079
0.00034
0.00034
0.00079
0.00184
0.00079
0.00079
0.00184
0.00079
0.00034
0.00034
0.00079
0.00079
0.00034
0.00034
0.00079
0.00184
0.00079
0.00079
0.00184
0.00079
0.00034
0.00034
0.00079
0.00034
0.00014
0.00014
0.00034
0.00034
0.00014
0.00014
0.00034
0.00079
0.00034
0.00034
0.00079
0.00079
0.00034
0.00034
0.00079
0.00034
0.00014
0.00014
0.00034
0.00034
0.00014
0.00014
0.00034
0.00079
0.00034
0.00034
0.00079
0.00184
0.00079
0.00079
0.00184
0.00079
0.00034
0.00034
0.00079
0.00079
0.00034
0.00034
0.00079
0.00184
0.00079
0.00079
0.00184
0.00079
0.00034
0.00034
0.00079
0.00034
0.00014
0.00014
0.00034
0.00034
0.00014
0.00014
0.00034
0.00079
0.00034
0.00034
0.00079
0.00034
0.00014
0.00014
0.00034
0.00014
0.00006
0.00006
0.00014
0.00014
0.00006
0.00006
0.00014
0.00034
0.00014
0.00014
0.00034
0.00034
0.00014
0.00014
0.00034
0.00014
0.00006
0.00006
0.00014
0.00014
0.00006
0.00006
0.00014
0.00034
0.00014
0.00014
0.00034
0.00079
0.00034
0.00034
0.00079
0.00034
0.00014
0.00014
0.00034
0.00034
0.00014
0.00014
0.00034
0.00079
0.00034
0.00034
0.00079
0.00034
0.00014
0.00014
0.00034
0.00014
0.00006
0.00006
0.00014
0.00014
0.00006
0.00006
0.00014
0.00034
0.00014
0.00014
0.00034
0.00014
0.00006
0.00006
0.00014
0.00006
0.00003
0.00003
0.00006
0.00006
0.00003
0.00003
0.00006
0.00014
0.00006
0.00006
0.00014
0.00014
0.00006
0.00006
0.00014
0.00006
0.00003
0.00003
0.00006
0.00006
0.00003
0.00003
0.00006
0.00014
0.00006
0.00006
0.00014
0.00034
0.00014
0.00014
0.00034
0.00014
0.00006
0.00006
0.00014
0.00014
0.00006
0.00006
0.00014
0.00034
0.00014
0.00014
0.00034
0.00034
0.00014
0.00014
0.00034
0.00014
0.00006
0.00006
0.00014
0.00014
0.00006
0.00006
0.00014
0.00034
0.00014
0.00014
0.00034
0.00014
0.00006
0.00006
0.00014
0.00006
0.00003
0.00003
0.00006
0.00006
0.00003
0.00003
0.00006
0.00014
0.00006
0.00006
0.00014
0.00014
0.00006
0.00006
0.00014
0.00006
0.00003
0.00003
0.00006
0.00006
0.00003
0.00003
0.00006
0.00014
0.00006
0.00006
0.00014
0.00034
0.00014
0.00014
0.00034
0.00014
0.00006
0.00006
0.00014
0.00014
0.00006
0.00006
0.00014
0.00034
0.00014
0.00014
0.00034
0.00079
0.00034
0.00034
0.00079
0.00034
0.00014
0.00014
0.00034
0.00034
0.00014
0.00014
0.00034
0.00079
0.00034
0.00034
0.00079
0.00034
0.00014
0.00014
0.00034
0.00014
0.00006
0.00006
0.00014
0.00014
0.00006
0.00006
0.00014
0.00034
0.00014
0.00014
0.00034
0.00034
0.00014
0.00014
0.00034
0.00014
0.00006
0.00006
0.00014
0.00014
0.00006
0.00006
0.00014
0.00034
0.00014
0.00014
0.00034
0.00079
0.00034
0.00034
0.00079
0.00034
0.00014
0.00014
0.00034
0.00034
0.00014
0.00014
0.00034
0.00079
0.00034
0.00034
0.00079
0.00034
0.00014
0.00014
0.00034
0.00014
0.00006
0.00006
0.00014
0.00014
0.00006
0.00006
0.00014
0.00034
0.00014
0.00014
0.00034
0.00014
0.00006
0.00006
0.00014
0.00006
0.00003
0.00003
0.00006
0.00006
0.00003
0.00003
0.00006
0.00014
0.00006
0.00006
0.00014
0.00014
0.00006
0.00006
0.00014
0.00006
0.00003
0.00003
0.00006
0.00006
0.00003
0.00003
0.00006
0.00014
0.00006
0.00006
0.00014
0.00034
0.00014
0.00014
0.00034
0.00014
0.00006
0.00006
0.00014
0.00014
0.00006
0.00006
0.00014
0.00034
0.00014
0.00014
0.00034
0.00014
0.00006
0.00006
0.00014
0.00006
0.00003
0.00003
0.00006
0.00006
0.00003
0.00003
0.00006
0.00014
0.00006
0.00006
0.00014
0.00006
0.00003
0.00003
0.00006
0.00003
0.00001
0.00001
0.00003
0.00003
0.00001
0.00001
0.00003
0.00006
0.00003
0.00003
0.00006
0.00006
0.00003
0.00003
0.00006
0.00003
0.00001
0.00001
0.00003
0.00003
0.00001
0.00001
0.00003
0.00006
0.00003
0.00003
0.00006
0.00014
0.00006
0.00006
0.00014
0.00006
0.00003
0.00003
0.00006
0.00006
0.00003
0.00003
0.00006
0.00014
0.00006
0.00006
0.00014
0.00014
0.00006
0.00006
0.00014
0.00006
0.00003
0.00003
0.00006
0.00006
0.00003
0.00003
0.00006
0.00014
0.00006
0.00006
0.00014
0.00006
0.00003
0.00003
0.00006
0.00003
0.00001
0.00001
0.00003
0.00003
0.00001
0.00001
0.00003
0.00006
0.00003
0.00003
0.00006
0.00006
0.00003
0.00003
0.00006
0.00003
0.00001
0.00001
0.00003
0.00003
0.00001
0.00001
0.00003
0.00006
0.00003
0.00003
0.00006
0.00014
0.00006
0.00006
0.00014
0.00006
0.00003
0.00003
0.00006
0.00006
0.00003
0.00003
0.00006
0.00014
0.00006
0.00006
0.00014
0.00034
0.00014
0.00014
0.00034
0.00014
0.00006
0.00006
0.00014
0.00014
0.00006
0.00006
0.00014
0.00034
0.00014
0.00014
0.00034
0.00014
0.00006
0.00006
0.00014
0.00006
0.00003
0.00003
0.00006
0.00006
0.00003
0.00003
0.00006
0.00014
0.00006
0.00006
0.00014
0.00014
0.00006
0.00006
0.00014
0.00006
0.00003
0.00003
0.00006
0.00006
0.00003
0.00003
0.00006
0.00014
0.00006
0.00006
0.00014
0.00034
0.00014
0.00014
0.00034
0.00014
0.00006
0.00006
0.00014
0.00014
0.00006
0.00006
0.00014
0.00034
0.00014
0.00014
0.00034
0.00034
0.00014
0.00014
0.00034
0.00014
0.00006
0.00006
0.00014
0.00014
0.00006
0.00006
0.00014
0.00034
0.00014
0.00014
0.00034
0.00014
0.00006
0.00006
0.00014
0.00006
0.00003
0.00003
0.00006
0.00006
0.00003
0.00003
0.00006
0.00014
0.00006
0.00006
0.00014
0.00014
0.00006
0.00006
0.00014
0.00006
0.00003
0.00003
0.00006
0.00006
0.00003
0.00003
0.00006
0.00014
0.00006
0.00006
0.00014
0.00034
0.00014
0.00014
0.00034
0.00014
0.00006
0.00006
0.00014
0.00014
0.00006
0.00006
0.00014
0.00034
0.00014
0.00014
0.00034
0.00014
0.00006
0.00006
0.00014
0.00006
0.00003
0.00003
0.00006
0.00006
0.00003
0.00003
0.00006
0.00014
0.00006
0.00006
0.00014
0.00006
0.00003
0.00003
0.00006
0.00003
0.00001
0.00001
0.00003
0.00003
0.00001
0.00001
0.00003
0.00006
0.00003
0.00003
0.00006
0.00006
0.00003
0.00003
0.00006
0.00003
0.00001
0.00001
0.00003
0.00003
0.00001
0.00001
0.00003
0.00006
0.00003
0.00003
0.00006
0.00014
0.00006
0.00006
0.00014
0.00006
0.00003
0.00003
0.00006
0.00006
0.00003
0.00003
0.00006
0.00014
0.00006
0.00006
0.00014
0.00014
0.00006
0.00006
0.00014
0.00006
0.00003
0.00003
0.00006
0.00006
0.00003
0.00003
0.00006
0.00014
0.00006
0.00006
0.00014
0.00006
0.00003
0.00003
0.00006
0.00003
0.00001
0.00001
0.00003
0.00003
0.00001
0.00001
0.00003
0.00006
0.00003
0.00003
0.00006
0.00006
0.00003
0.00003
0.00006
0.00003
0.00001
0.00001
0.00003
0.00003
0.00001
0.00001
0.00003
0.00006
0.00003
0.00003
0.00006
0.00014
0.00006
0.00006
0.00014
0.00006
0.00003
0.00003
0.00006
0.00006
0.00003
0.00003
0.00006
0.00014
0.00006
0.00006
0.00014
0.00034
0.00014
0.00014
0.00034
0.00014
0.00006
0.00006
0.00014
0.00014
0.00006
0.00006
0.00014
0.00034
0.00014
0.00014
0.00034
0.00014
0.00006
0.00006
0.00014
0.00006
0.00003
0.00003
0.00006
0.00006
0.00003
0.00003
0.00006
0.00014
0.00006
0.00006
0.00014
0.00014
0.00006
0.00006
0.00014
0.00006
0.00003
0.00003
0.00006
0.00006
0.00003
0.00003
0.00006
0.00014
0.00006
0.00006
0.00014
0.00034
0.00014
0.00014
0.00034
0.00014
0.00006
0.00006
0.00014
0.00014
0.00006
0.00006
0.00014
0.00034
0.00014
0.00014
0.00034
0.00079
0.00034
0.00034
0.00079
0.00034
0.00014
0.00014
0.00034
0.00034
0.00014
0.00014
0.00034
0.00079
0.00034
0.00034
0.00079
0.00034
0.00014
0.00014
0.00034
0.00014
0.00006
0.00006
0.00014
0.00014
0.00006
0.00006
0.00014
0.00034
0.00014
0.00014
0.00034
0.00034
0.00014
0.00014
0.00034
0.00014
0.00006
0.00006
0.00014
0.00014
0.00006
0.00006
0.00014
0.00034
0.00014
0.00014
0.00034
0.00079
0.00034
0.00034
0.00079
0.00034
0.00014
0.00014
0.00034
0.00034
0.00014
0.00014
0.00034
0.00079
0.00034
0.00034
0.00079
0.00034
0.00014
0.00014
0.00034
0.00014
0.00006
0.00006
0.00014
0.00014
0.00006
0.00006
0.00014
0.00034
0.00014
0.00014
0.00034
0.00014
0.00006
0.00006
0.00014
0.00006
0.00003
0.00003
0.00006
0.00006
0.00003
0.00003
0.00006
0.00014
0.00006
0.00006
0.00014
0.00014
0.00006
0.00006
0.00014
0.00006
0.00003
0.00003
0.00006
0.00006
0.00003
0.00003
0.00006
0.00014
0.00006
0.00006
0.00014
0.00034
0.00014
0.00014
0.00034
0.00014
0.00006
0.00006
0.00014
0.00014
0.00006
0.00006
0.00014
0.00034
0.00014
0.00014
0.00034
0.00034
0.00014
0.00014
0.00034
0.00014
0.00006
0.00006
0.00014
0.00014
0.00006
0.00006
0.00014
0.00034
0.00014
0.00014
0.00034
0.00014
0.00006
0.00006
0.00014
0.00006
0.00003
0.00003
0.00006
0.00006
0.00003
0.00003
0.00006
0.00014
0.00006
0.00006
0.00014
0.00014
0.00006
0.00006
0.00014
0.00006
0.00003
0.00003
0.00006
0.00006
0.00003
0.00003
0.00006
0.00014
0.00006
0.00006
0.00014
0.00034
0.00014
0.00014
0.00034
0.00014
0.00006
0.00006
0.00014
0.00014
0.00006
0.00006
0.00014
0.00034
0.00014
0.00014
0.00034
0.00079
0.00034
0.00034
0.00079
0.00034
0.00014
0.00014
0.00034
0.00034
0.00014
0.00014
0.00034
0.00079
0.00034
0.00034
0.00079
0.00034
0.00014
0.00014
0.00034
0.00014
0.00006
0.00006
0.00014
0.00014
0.00006
0.00006
0.00014
0.00034
0.00014
0.00014
0.00034
0.00034
0.00014
0.00014
0.00034
0.00014
0.00006
0.00006
0.00014
0.00014
0.00006
0.00006
0.00014
0.00034
0.00014
0.00014
0.00034
0.00079
0.00034
0.00034
0.00079
0.00034
0.00014
0.00014
0.00034
0.00034
0.00014
0.00014
0.00034
0.00079
0.00034
0.00034
0.00079
0.00079
0.00034
0.00034
0.00079
0.00034
0.00014
0.00014
0.00034
0.00034
0.00014
0.00014
0.00034
0.00079
0.00034
0.00034
0.00079
0.00034
0.00014
0.00014
0.00034
0.00014
0.00006
0.00006
0.00014
0.00014
0.00006
0.00006
0.00014
0.00034
0.00014
0.00014
0.00034
0.00034
0.00014
0.00014
0.00034
0.00014
0.00006
0.00006
0.00014
0.00014
0.00006
0.00006
0.00014
0.00034
0.00014
0.00014
0.00034
0.00079
0.00034
0.00034
0.00079
0.00034
0.00014
0.00014
0.00034
0.00034
0.00014
0.00014
0.00034
0.00079
0.00034
0.00034
0.00079
0.00034
0.00014
0.00014
0.00034
0.00014
0.00006
0.00006
0.00014
0.00014
0.00006
0.00006
0.00014
0.00034
0.00014
0.00014
0.00034
0.00014
0.00006
0.00006
0.00014
0.00006
0.00003
0.00003
0.00006
0.00006
0.00003
0.00003
0.00006
0.00014
0.00006
0.00006
0.00014
0.00014
0.00006
0.00006
0.00014
0.00006
0.00003
0.00003
0.00006
0.00006
0.00003
0.00003
0.00006
0.00014
0.00006
0.00006
0.00014
0.00034
0.00014
0.00014
0.00034
0.00014
0.00006
0.00006
0.00014
0.00014
0.00006
0.00006
0.00014
0.00034
0.00014
0.00014
0.00034
0.00034
0.00014
0.00014
0.00034
0.00014
0.00006
0.00006
0.00014
0.00014
0.00006
0.00006
0.00014
0.00034
0.00014
0.00014
0.00034
0.00014
0.00006
0.00006
0.00014
0.00006
0.00003
0.00003
0.00006
0.00006
0.00003
0.00003
0.00006
0.00014
0.00006
0.00006
0.00014
0.00014
0.00006
0.00006
0.00014
0.00006
0.00003
0.00003
0.00006
0.00006
0.00003
0.00003
0.00006
0.00014
0.00006
0.00006
0.00014
0.00034
0.00014
0.00014
0.00034
0.00014
0.00006
0.00006
0.00014
0.00014
0.00006
0.00006
0.00014
0.00034
0.00014
0.00014
0.00034
0.00079
0.00034
0.00034
0.00079
0.00034
0.00014
0.00014
0.00034
0.00034
0.00014
0.00014
0.00034
0.00079
0.00034
0.00034
0.00079
0.00034
0.00014
0.00014
0.00034
0.00014
0.00006
0.00006
0.00014
0.00014
0.00006
0.00006
0.00014
0.00034
0.00014
0.00014
0.00034
0.00034
0.00014
0.00014
0.00034
0.00014
0.00006
0.00006
0.00014
0.00014
0.00006
0.00006
0.00014
0.00034
0.00014
0.00014
0.00034
0.00079
0.00034
0.00034
0.00079
0.00034
0.00014
0.00014
0.00034
0.00034
0.00014
0.00014
0.00034
0.00079
0.00034
0.00034
0.00079
0.00034
0.00014
0.00014
0.00034
0.00014
0.00006
0.00006
0.00014
0.00014
0.00006
0.00006
0.00014
0.00034
0.00014
0.00014
0.00034
0.00014
0.00006
0.00006
0.00014
0.00006
0.00003
0.00003
0.00006
0.00006
0.00003
0.00003
0.00006
0.00014
0.00006
0.00006
0.00014
0.00014
0.00006
0.00006
0.00014
0.00006
0.00003
0.00003
0.00006
0.00006
0.00003
0.00003
0.00006
0.00014
0.00006
0.00006
0.00014
0.00034
0.00014
0.00014
0.00034
0.00014
0.00006
0.00006
0.00014
0.00014
0.00006
0.00006
0.00014
0.00034
0.00014
0.00014
0.00034
0.00014
0.00006
0.00006
0.00014
0.00006
0.00003
0.00003
0.00006
0.00006
0.00003
0.00003
0.00006
0.00014
0.00006
0.00006
0.00014
0.00006
0.00003
0.00003
0.00006
0.00003
0.00001
0.00001
0.00003
0.00003
0.00001
0.00001
0.00003
0.00006
0.00003
0.00003
0.00006
0.00006
0.00003
0.00003
0.00006
0.00003
0.00001
0.00001
0.00003
0.00003
0.00001
0.00001
0.00003
0.00006
0.00003
0.00003
0.00006
0.00014
0.00006
0.00006
0.00014
0.00006
0.00003
0.00003
0.00006
0.00006
0.00003
0.00003
0.00006
0.00014
0.00006
0.00006
0.00014
0.00014
0.00006
0.00006
0.00014
0.00006
0.00003
0.00003
0.00006
0.00006
0.00003
0.00003
0.00006
0.00014
0.00006
0.00006
0.00014
0.00006
0.00003
0.00003
0.00006
0.00003
0.00001
0.00001
0.00003
0.00003
0.00001
0.00001
0.00003
0.00006
0.00003
0.00003
0.00006
0.00006
0.00003
0.00003
0.00006
0.00003
0.00001
0.00001
0.00003
0.00003
0.00001
0.00001
0.00003
0.00006
0.00003
0.00003
0.00006
0.00014
0.00006
0.00006
0.00014
0.00006
0.00003
0.00003
0.00006
0.00006
0.00003
0.00003
0.00006
0.00014
0.00006
0.00006
0.00014
0.00034
0.00014
0.00014
0.00034
0.00014
0.00006
0.00006
0.00014
0.00014
0.00006
0.00006
0.00014
0.00034
0.00014
0.00014
0.00034
0.00014
0.00006
0.00006
0.00014
0.00006
0.00003
0.00003
0.00006
0.00006
0.00003
0.00003
0.00006
0.00014
0.00006
0.00006
0.00014
0.00014
0.00006
0.00006
0.00014
0.00006
0.00003
0.00003
0.00006
0.00006
0.00003
0.00003
0.00006
0.00014
0.00006
0.00006
0.00014
0.00034
0.00014
0.00014
0.00034
0.00014
0.00006
0.00006
0.00014
0.00014
0.00006
0.00006
0.00014
0.00034
0.00014
0.00014
0.00034
0.00034
0.00014
0.00014
0.00034
0.00014
0.00006
0.00006
0.00014
0.00014
0.00006
0.00006
0.00014
0.00034
0.00014
0.00014
0.00034
0.00014
0.00006
0.00006
0.00014
0.00006
0.00003
0.00003
0.00006
0.00006
0.00003
0.00003
0.00006
0.00014
0.00006
0.00006
0.00014
0.00014
0.00006
0.00006
0.00014
0.00006
0.00003
0.00003
0.00006
0.00006
0.00003
0.00003
0.00006
0.00014
0.00006
0.00006
0.00014
0.00034
0.00014
0.00014
0.00034
0.00014
0.00006
0.00006
0.00014
0.00014
0.00006
0.00006
0.00014
0.00034
0.00014
0.00014
0.00034
0.00014
0.00006
0.00006
0.00014
0.00006
0.00003
0.00003
0.00006
0.00006
0.00003
0.00003
0.00006
0.00014
0.00006
0.00006
0.00014
0.00006
0.00003
0.00003
0.00006
0.00003
0.00001
0.00001
0.00003
0.00003
0.00001
0.00001
0.00003
0.00006
0.00003
0.00003
0.00006
0.00006
0.00003
0.00003
0.00006
0.00003
0.00001
0.00001
0.00003
0.00003
0.00001
0.00001
0.00003
0.00006
0.00003
0.00003
0.00006
0.00014
0.00006
0.00006
0.00014
0.00006
0.00003
0.00003
0.00006
0.00006
0.00003
0.00003
0.00006
0.00014
0.00006
0.00006
0.00014
0.00014
0.00006
0.00006
0.00014
0.00006
0.00003
0.00003
0.00006
0.00006
0.00003
0.00003
0.00006
0.00014
0.00006
0.00006
0.00014
0.00006
0.00003
0.00003
0.00006
0.00003
0.00001
0.00001
0.00003
0.00003
0.00001
0.00001
0.00003
0.00006
0.00003
0.00003
0.00006
0.00006
0.00003
0.00003
0.00006
0.00003
0.00001
0.00001
0.00003
0.00003
0.00001
0.00001
0.00003
0.00006
0.00003
0.00003
0.00006
0.00014
0.00006
0.00006
0.00014
0.00006
0.00003
0.00003
0.00006
0.00006
0.00003
0.00003
0.00006
0.00014
0.00006
0.00006
0.00014
0.00034
0.00014
0.00014
0.00034
0.00014
0.00006
0.00006
0.00014
0.00014
0.00006
0.00006
0.00014
0.00034
0.00014
0.00014
0.00034
0.00014
0.00006
0.00006
0.00014
0.00006
0.00003
0.00003
0.00006
0.00006
0.00003
0.00003
0.00006
0.00014
0.00006
0.00006
0.00014
0.00014
0.00006
0.00006
0.00014
0.00006
0.00003
0.00003
0.00006
0.00006
0.00003
0.00003
0.00006
0.00014
0.00006
0.00006
0.00014
0.00034
0.00014
0.00014
0.00034
0.00014
0.00006
0.00006
0.00014
0.00014
0.00006
0.00006
0.00014
0.00034
0.00014
0.00014
0.00034
0.00079
0.00034
0.00034
0.00079
0.00034
0.00014
0.00014
0.00034
0.00034
0.00014
0.00014
0.00034
0.00079
0.00034
0.00034
0.00079
0.00034
0.00014
0.00014
0.00034
0.00014
0.00006
0.00006
0.00014
0.00014
0.00006
0.00006
0.00014
0.00034
0.00014
0.00014
0.00034
0.00034
0.00014
0.00014
0.00034
0.00014
0.00006
0.00006
0.00014
0.00014
0.00006
0.00006
0.00014
0.00034
0.00014
0.00014
0.00034
0.00079
0.00034
0.00034
0.00079
0.00034
0.00014
0.00014
0.00034
0.00034
0.00014
0.00014
0.00034
0.00079
0.00034
0.00034
0.00079
0.00034
0.00014
0.00014
0.00034
0.00014
0.00006
0.00006
0.00014
0.00014
0.00006
0.00006
0.00014
0.00034
0.00014
0.00014
0.00034
0.00014
0.00006
0.00006
0.00014
0.00006
0.00003
0.00003
0.00006
0.00006
0.00003
0.00003
0.00006
0.00014
0.00006
0.00006
0.00014
0.00014
0.00006
0.00006
0.00014
0.00006
0.00003
0.00003
0.00006
0.00006
0.00003
0.00003
0.00006
0.00014
0.00006
0.00006
0.00014
0.00034
0.00014
0.00014
0.00034
0.00014
0.00006
0.00006
0.00014
0.00014
0.00006
0.00006
0.00014
0.00034
0.00014
0.00014
0.00034
0.00034
0.00014
0.00014
0.00034
0.00014
0.00006
0.00006
0.00014
0.00014
0.00006
0.00006
0.00014
0.00034
0.00014
0.00014
0.00034
0.00014
0.00006
0.00006
0.00014
0.00006
0.00003
0.00003
0.00006
0.00006
0.00003
0.00003
0.00006
0.00014
0.00006
0.00006
0.00014
0.00014
0.00006
0.00006
0.00014
0.00006
0.00003
0.00003
0.00006
0.00006
0.00003
0.00003
0.00006
0.00014
0.00006
0.00006
0.00014
0.00034
0.00014
0.00014
0.00034
0.00014
0.00006
0.00006
0.00014
0.00014
0.00006
0.00006
0.00014
0.00034
0.00014
0.00014
0.00034
0.00079
0.00034
0.00034
0.00079
0.00034
0.00014
0.00014
0.00034
0.00034
0.00014
0.00014
0.00034
0.00079
0.00034
0.00034
0.00079
0.00034
0.00014
0.00014
0.00034
0.00014
0.00006
0.00006
0.00014
0.00014
0.00006
0.00006
0.00014
0.00034
0.00014
0.00014
0.00034
0.00034
0.00014
0.00014
0.00034
0.00014
0.00006
0.00006
0.00014
0.00014
0.00006
0.00006
0.00014
0.00034
0.00014
0.00014
0.00034
0.00079
0.00034
0.00034
0.00079
0.00034
0.00014
0.00014
0.00034
0.00034
0.00014
0.00014
0.00034
0.00079
0.00034
0.00034
0.00079
0.00184
0.00079
0.00079
0.00184
0.00079
0.00034
0.00034
0.00079
0.00079
0.00034
0.00034
0.00079
0.00184
0.00079
0.00079
0.00184
0.00079
0.00034
0.00034
0.00079
0.00034
0.00014
0.00014
0.00034
0.00034
0.00014
0.00014
0.00034
0.00079
0.00034
0.00034
0.00079
0.00079
0.00034
0.00034
0.00079
0.00034
0.00014
0.00014
0.00034
0.00034
0.00014
0.00014
0.00034
0.00079
0.00034
0.00034
0.00079
0.00184
0.00079
0.00079
0.00184
0.00079
0.00034
0.00034
0.00079
0.00079
0.00034
0.00034
0.00079
0.00184
0.00079
0.00079
0.00184
0.00079
0.00034
0.00034
0.00079
0.00034
0.00014
0.00014
0.00034
0.00034
0.00014
0.00014
0.00034
0.00079
0.00034
0.00034
0.00079
0.00034
0.00014
0.00014
0.00034
0.00014
0.00006
0.00006
0.00014
0.00014
0.00006
0.00006
0.00014
0.00034
0.00014
0.00014
0.00034
0.00034
0.00014
0.00014
0.00034
0.00014
0.00006
0.00006
0.00014
0.00014
0.00006
0.00006
0.00014
0.00034
0.00014
0.00014
0.00034
0.00079
0.00034
0.00034
0.00079
0.00034
0.00014
0.00014
0.00034
0.00034
0.00014
0.00014
0.00034
0.00079
0.00034
0.00034
0.00079
0.00079
0.00034
0.00034
0.00079
0.00034
0.00014
0.00014
0.00034
0.00034
0.00014
0.00014
0.00034
0.00079
0.00034
0.00034
0.00079
0.00034
0.00014
0.00014
0.00034
0.00014
0.00006
0.00006
0.00014
0.00014
0.00006
0.00006
0.00014
0.00034
0.00014
0.00014
0.00034
0.00034
0.00014
0.00014
0.00034
0.00014
0.00006
0.00006
0.00014
0.00014
0.00006
0.00006
0.00014
0.00034
0.00014
0.00014
0.00034
0.00079
0.00034
0.00034
0.00079
0.00034
0.00014
0.00014
0.00034
0.00034
0.00014
0.00014
0.00034
0.00079
0.00034
0.00034
0.00079
0.00184
0.00079
0.00079
0.00184
0.00079
0.00034
0.00034
0.00079
0.00079
0.00034
0.00034
0.00079
0.00184
0.00079
0.00079
0.00184
0.00079
0.00034
0.00034
0.00079
0.00034
0.00014
0.00014
0.00034
0.00034
0.00014
0.00014
0.00034
0.00079
0.00034
0.00034
0.00079
0.00079
0.00034
0.00034
0.00079
0.00034
0.00014
0.00014
0.00034
0.00034
0.00014
0.00014
0.00034
0.00079
0.00034
0.00034
0.00079
0.00184
0.00079
0.00079
0.00184
0.00079
0.00034
0.00034
0.00079
0.00079
0.00034
0.00034
0.00079
0.00184
0.00079
0.00079
0.00184
0.00079
0.00034
0.00034
0.00079
0.00034
0.00014
0.00014
0.00034
0.00034
0.00014
0.00014
0.00034
0.00079
0.00034
0.00034
0.00079
0.00034
0.00014
0.00014
0.00034
0.00014
0.00006
0.00006
0.00014
0.00014
0.00006
0.00006
0.00014
0.00034
0.00014
0.00014
0.00034
0.00034
0.00014
0.00014
0.00034
0.00014
0.00006
0.00006
0.00014
0.00014
0.00006
0.00006
0.00014
0.00034
0.00014
0.00014
0.00034
0.00079
0.00034
0.00034
0.00079
0.00034
0.00014
0.00014
0.00034
0.00034
0.00014
0.00014
0.00034
0.00079
0.00034
0.00034
0.00079
0.00034
0.00014
0.00014
0.00034
0.00014
0.00006
0.00006
0.00014
0.00014
0.00006
0.00006
0.00014
0.00034
0.00014
0.00014
0.00034
0.00014
0.00006
0.00006
0.00014
0.00006
0.00003
0.00003
0.00006
0.00006
0.00003
0.00003
0.00006
0.00014
0.00006
0.00006
0.00014
0.00014
0.00006
0.00006
0.00014
0.00006
0.00003
0.00003
0.00006
0.00006
0.00003
0.00003
0.00006
0.00014
0.00006
0.00006
0.00014
0.00034
0.00014
0.00014
0.00034
0.00014
0.00006
0.00006
0.00014
0.00014
0.00006
0.00006
0.00014
0.00034
0.00014
0.00014
0.00034
0.00034
0.00014
0.00014
0.00034
0.00014
0.00006
0.00006
0.00014
0.00014
0.00006
0.00006
0.00014
0.00034
0.00014
0.00014
0.00034
0.00014
0.00006
0.00006
0.00014
0.00006
0.00003
0.00003
0.00006
0.00006
0.00003
0.00003
0.00006
0.00014
0.00006
0.00006
0.00014
0.00014
0.00006
0.00006
0.00014
0.00006
0.00003
0.00003
0.00006
0.00006
0.00003
0.00003
0.00006
0.00014
0.00006
0.00006
0.00014
0.00034
0.00014
0.00014
0.00034
0.00014
0.00006
0.00006
0.00014
0.00014
0.00006
0.00006
0.00014
0.00034
0.00014
0.00014
0.00034
0.00079
0.00034
0.00034
0.00079
0.00034
0.00014
0.00014
0.00034
0.00034
0.00014
0.00014
0.00034
0.00079
0.00034
0.00034
0.00079
0.00034
0.00014
0.00014
0.00034
0.00014
0.00006
0.00006
0.00014
0.00014
0.00006
0.00006
0.00014
0.00034
0.00014
0.00014
0.00034
0.00034
0.00014
0.00014
0.00034
0.00014
0.00006
0.00006
0.00014
0.00014
0.00006
0.00006
0.00014
0.00034
0.00014
0.00014
0.00034
0.00079
0.00034
0.00034
0.00079
0.00034
0.00014
0.00014
0.00034
0.00034
0.00014
0.00014
0.00034
0.00079
0.00034
0.00034
0.00079
0.00079
0.00034
0.00034
0.00079
0.00034
0.00014
0.00014
0.00034
0.00034
0.00014
0.00014
0.00034
0.00079
0.00034
0.00034
0.00079
0.00034
0.00014
0.00014
0.00034
0.00014
0.00006
0.00006
0.00014
0.00014
0.00006
0.00006
0.00014
0.00034
0.00014
0.00014
0.00034
0.00034
0.00014
0.00014
0.00034
0.00014
0.00006
0.00006
0.00014
0.00014
0.00006
0.00006
0.00014
0.00034
0.00014
0.00014
0.00034
0.00079
0.00034
0.00034
0.00079
0.00034
0.00014
0.00014
0.00034
0.00034
0.00014
0.00014
0.00034
0.00079
0.00034
0.00034
0.00079
0.00034
0.00014
0.00014
0.00034
0.00014
0.00006
0.00006
0.00014
0.00014
0.00006
0.00006
0.00014
0.00034
0.00014
0.00014
0.00034
0.00014
0.00006
0.00006
0.00014
0.00006
0.00003
0.00003
0.00006
0.00006
0.00003
0.00003
0.00006
0.00014
0.00006
0.00006
0.00014
0.00014
0.00006
0.00006
0.00014
0.00006
0.00003
0.00003
0.00006
0.00006
0.00003
0.00003
0.00006
0.00014
0.00006
0.00006
0.00014
0.00034
0.00014
0.00014
0.00034
0.00014
0.00006
0.00006
0.00014
0.00014
0.00006
0.00006
0.00014
0.00034
0.00014
0.00014
0.00034
0.00034
0.00014
0.00014
0.00034
0.00014
0.00006
0.00006
0.00014
0.00014
0.00006
0.00006
0.00014
0.00034
0.00014
0.00014
0.00034
0.00014
0.00006
0.00006
0.00014
0.00006
0.00003
0.00003
0.00006
0.00006
0.00003
0.00003
0.00006
0.00014
0.00006
0.00006
0.00014
0.00014
0.00006
0.00006
0.00014
0.00006
0.00003
0.00003
0.00006
0.00006
0.00003
0.00003
0.00006
0.00014
0.00006
0.00006
0.00014
0.00034
0.00014
0.00014
0.00034
0.00014
0.00006
0.00006
0.00014
0.00014
0.00006
0.00006
0.00014
0.00034
0.00014
0.00014
0.00034
0.00079
0.00034
0.00034
0.00079
0.00034
0.00014
0.00014
0.00034
0.00034
0.00014
0.00014
0.00034
0.00079
0.00034
0.00034
0.00079
0.00034
0.00014
0.00014
0.00034
0.00014
0.00006
0.00006
0.00014
0.00014
0.00006
0.00006
0.00014
0.00034
0.00014
0.00014
0.00034
0.00034
0.00014
0.00014
0.00034
0.00014
0.00006
0.00006
0.00014
0.00014
0.00006
0.00006
0.00014
0.00034
0.00014
0.00014
0.00034
0.00079
0.00034
0.00034
0.00079
0.00034
0.00014
0.00014
0.00034
0.00034
0.00014
0.00014
0.00034
0.00079
0.00034
0.00034
0.00079
0.00184
0.00079
0.00079
0.00184
0.00079
0.00034
0.00034
0.00079
0.00079
0.00034
0.00034
0.00079
0.00184
0.00079
0.00079
0.00184
0.00079
0.00034
0.00034
0.00079
0.00034
0.00014
0.00014
0.00034
0.00034
0.00014
0.00014
0.00034
0.00079
0.00034
0.00034
0.00079
0.00079
0.00034
0.00034
0.00079
0.00034
0.00014
0.00014
0.00034
0.00034
0.00014
0.00014
0.00034
0.00079
0.00034
0.00034
0.00079
0.00184
0.00079
0.00079
0.00184
0.00079
0.00034
0.00034
0.00079
0.00079
0.00034
0.00034
0.00079
0.00184
0.00079
0.00079
0.00184
0.00079
0.00034
0.00034
0.00079
0.00034
0.00014
0.00014
0.00034
0.00034
0.00014
0.00014
0.00034
0.00079
0.00034
0.00034
0.00079
0.00034
0.00014
0.00014
0.00034
0.00014
0.00006
0.00006
0.00014
0.00014
0.00006
0.00006
0.00014
0.00034
0.00014
0.00014
0.00034
0.00034
0.00014
0.00014
0.00034
0.00014
0.00006
0.00006
0.00014
0.00014
0.00006
0.00006
0.00014
0.00034
0.00014
0.00014
0.00034
0.00079
0.00034
0.00034
0.00079
0.00034
0.00014
0.00014
0.00034
0.00034
0.00014
0.00014
0.00034
0.00079
0.00034
0.00034
0.00079
0.00079
0.00034
0.00034
0.00079
0.00034
0.00014
0.00014
0.00034
0.00034
0.00014
0.00014
0.00034
0.00079
0.00034
0.00034
0.00079
0.00034
0.00014
0.00014
0.00034
0.00014
0.00006
0.00006
0.00014
0.00014
0.00006
0.00006
0.00014
0.00034
0.00014
0.00014
0.00034
0.00034
0.00014
0.00014
0.00034
0.00014
0.00006
0.00006
0.00014
0.00014
0.00006
0.00006
0.00014
0.00034
0.00014
0.00014
0.00034
0.00079
0.00034
0.00034
0.00079
0.00034
0.00014
0.00014
0.00034
0.00034
0.00014
0.00014
0.00034
0.00079
0.00034
0.00034
0.00079
0.00184
0.00079
0.00079
0.00184
0.00079
0.00034
0.00034
0.00079
0.00079
0.00034
0.00034
0.00079
0.00184
0.00079
0.00079
0.00184
0.00079
0.00034
0.00034
0.00079
0.00034
0.00014
0.00014
0.00034
0.00034
0.00014
0.00014
0.00034
0.00079
0.00034
0.00034
0.00079
0.00079
0.00034
0.00034
0.00079
0.00034
0.00014
0.00014
0.00034
0.00034
0.00014
0.00014
0.00034
0.00079
0.00034
0.00034
0.00079
0.00184
0.00079
0.00079
0.00184
0.00079
0.00034
0.00034
0.00079
0.00079
0.00034
0.00034
0.00079
0.00184
0.00079
0.00079
0.00184
COD2
0.00463 0.00348 0.00358
0.00135 0.00136 0.00181
0.00151 0.00359 0.00151
0.00358 0.00253 0.00428
0.00180 0.00116 0.00127
0.00064 0.00044 0.00103
0.00026 0.00068 0.00020
0.00112 0.00061 0.00127
0.00146 0.00114 0.00504
0.00043 0.00048 0.00169
0.00053 0.00101 0.00165
0.00074 0.00051 0.00189
0.00381 0.00321 0.00181
0.00094 0.00082 0.00123
0.00131 0.00212 0.00062
0.00259 0.00141 0.00261
0.00088 0.00132 0.00125
0.00030 0.00040 0.00045
0.00048 0.00087 0.00050
0.00062 0.00068 0.00112
0.00100 0.00042 0.00037
0.00022 0.00021 0.00040
0.00017 0.00027 0.00007
0.00064 0.00022 0.00043
0.00015 0.00016 0.00080
0.00004 0.00007 0.00027
0.00006 0.00015 0.00047
0.00015 0.00008 0.00048
0.00080 0.00069 0.00042
0.00038 0.00032 0.00030
0.00029 0.00086 0.00026
0.00107 0.00046 0.00068
0.00465 0.00122 0.00144
0.00090 0.00031 0.00035
0.00134 0.00084 0.00055
0.00254 0.00059 0.00111
0.00144 0.00034 0.00037
0.00040 0.00016 0.00035
0.00021 0.00025 0.00006
0.00112 0.00021 0.00058
0.00163 0.00034 0.00145
0.00040 0.00020 0.00059
0.00039 0.00043 0.00051
0.00087 0.00019 0.00068
0.00143 0.00061 0.00037
0.00031 0.00017 0.00022
0.00033 0.00058 0.00013
0.00167 0.00035 0.00063
0.00001 0.00309 0.00335
0.00112 0.00071 0.00106
0.00001 0.00206 0.00080
0.00221 0.00140 0.00269
0.00105 0.00065 0.00065
0.00041 0.00030 0.00094
0.00016 0.00047 0.00009
0.00070 0.00037 0.00067
0.00001 0.00089 0.00240
0.00024 0.00040 0.00117
0.00046 0.00101 0.00117
0.00050 0.00041 0.00125
0.00282 0.00192 0.00090
0.00076 0.00072 0.00090
0.00070 0.00200 0.00025
0.00144 0.00115 0.00154
0.00098 0.00068 0.00140
0.00034 0.00019 0.00065
0.00032 0.00046 0.00052
0.00081 0.00041 0.00144
0.00038 0.00019 0.00038
0.00012 0.00008 0.00039
0.00009 0.00012 0.00005
0.00030 0.00013 0.00047
0.00030 0.00030 0.00100
0.00017 0.00012 0.00048
0.00028 0.00031 0.00064
0.00026 0.00019 0.00067
0.00077 0.00042 0.00047
0.00021 0.00015 0.00037
0.00042 0.00041 0.00018
0.00063 0.00027 0.00101
0.00023 0.00065 0.00035
0.00008 0.00016 0.00019
0.00018 0.00048 0.00017
0.00018 0.00043 0.00041
0.00031 0.00012 0.00018
0.00007 0.00006 0.00018
0.00007 0.00010 0.00003
0.00027 0.00009 0.00026
0.00003 0.00008 0.00029
0.00001 0.00004 0.00012
0.00003 0.00008 0.00023
0.00006 0.00005 0.00021
0.00025 0.00034 0.00017
0.00010 0.00013 0.00015
0.00015 0.00047 0.00010
0.00041 0.00025 0.00027
0.00068 0.00011 0.00016
0.00011 0.00002 0.00006
0.00017 0.00007 0.00009
0.00057 0.00006 0.00026
0.00025 0.00002 0.00007
0.00005 0.00001 0.00009
0.00002 0.00001 0.00001
0.00022 0.00002 0.00012
0.00041 0.00003 0.00019
0.00010 0.00001 0.00010
0.00011 0.00005 0.00012
0.00029 0.00002 0.00015
0.00031 0.00008 0.00008
0.00004 0.00003 0.00007
0.00012 0.00012 0.00003
0.00048 0.00007 0.00017
0.00001 0.00065 0.00077
0.00028 0.00016 0.00043
0.00001 0.00037 0.00024
0.00055 0.00033 0.00070
0.00028 0.00024 0.00029
0.00011 0.00010 0.00045
0.00005 0.00017 0.00003
0.00023 0.00019 0.00032
0.00001 0.00019 0.00095
0.00009 0.00007 0.00067
0.00021 0.00020 0.00063
0.00019 0.00008 0.00064
0.00057 0.00071 0.00032
0.00030 0.00037 0.00042
0.00016 0.00107 0.00010
0.00051 0.00055 0.00062
0.00136 0.00337 0.00137
0.00036 0.00096 0.00052
0.00068 0.00276 0.00064
0.00069 0.00193 0.00119
0.00029 0.00064 0.00033
0.00015 0.00031 0.00032
0.00007 0.00036 0.00005
0.00024 0.00036 0.00033
0.00055 0.00089 0.00110
0.00018 0.00040 0.00046
0.00039 0.00073 0.00050
0.00025 0.00052 0.00059
0.00105 0.00189 0.00045
0.00028 0.00039 0.00024
0.00042 0.00175 0.00022
0.00072 0.00113 0.00087
0.00023 0.00108 0.00035
0.00010 0.00034 0.00014
0.00018 0.00094 0.00020
0.00024 0.00065 0.00038
0.00033 0.00025 0.00015
0.00012 0.00016 0.00014
0.00007 0.00015 0.00002
0.00025 0.00015 0.00020
0.00004 0.00012 0.00036
0.00001 0.00004 0.00008
0.00001 0.00010 0.00024
0.00005 0.00009 0.00018
0.00030 0.00081 0.00018
0.00021 0.00033 0.00012
0.00015 0.00079 0.00009
0.00058 0.00052 0.00027
0.00133 0.00151 0.00051
0.00032 0.00028 0.00014
0.00063 0.00092 0.00025
0.00105 0.00063 0.00048
0.00063 0.00031 0.00023
0.00020 0.00009 0.00019
0.00010 0.00022 0.00004
0.00044 0.00018 0.00032
0.00059 0.00025 0.00075
0.00018 0.00014 0.00037
0.00018 0.00033 0.00030
0.00036 0.00013 0.00031
0.00053 0.00064 0.00018
0.00018 0.00020 0.00012
0.00018 0.00054 0.00005
0.00079 0.00047 0.00034
0.00001 0.00126 0.00078
0.00029 0.00023 0.00027
0.00001 0.00086 0.00031
0.00059 0.00070 0.00065
0.00022 0.00021 0.00017
0.00008 0.00012 0.00018
0.00003 0.00013 0.00002
0.00015 0.00014 0.00016
0.00001 0.00020 0.00076
0.00005 0.00010 0.00037
0.00015 0.00023 0.00048
0.00010 0.00012 0.00039
0.00059 0.00125 0.00024
0.00029 0.00050 0.00027
0.00020 0.00124 0.00008
0.00051 0.00086 0.00050
0.00293 0.00001 0.00349
0.00072 0.00001 0.00120
0.00074 0.00001 0.00099
0.00217 0.00001 0.00266
0.00080 0.00087 0.00053
0.00029 0.00029 0.00068
0.00018 0.00056 0.00008
0.00081 0.00047 0.00087
0.00064 0.00001 0.00243
0.00018 0.00001 0.00115
0.00035 0.00001 0.00100
0.00050 0.00001 0.00122
0.00182 0.00143 0.00087
0.00062 0.00052 0.00090
0.00069 0.00139 0.00032
0.00208 0.00105 0.00209
0.00054 0.00085 0.00062
0.00012 0.00019 0.00023
0.00028 0.00049 0.00028
0.00036 0.00048 0.00054
0.00088 0.00029 0.00026
0.00020 0.00012 0.00026
0.00017 0.00018 0.00004
0.00064 0.00015 0.00031
0.00006 0.00011 0.00064
0.00002 0.00005 0.00016
0.00003 0.00007 0.00036
0.00008 0.00005 0.00033
0.00044 0.00044 0.00025
0.00019 0.00017 0.00027
0.00019 0.00049 0.00015
0.00063 0.00029 0.00042
0.00242 0.00001 0.00107
0.00048 0.00001 0.00041
0.00075 0.00001 0.00051
0.00157 0.00001 0.00098
0.00111 0.00017 0.00034
0.00036 0.00008 0.00040
0.00020 0.00013 0.00006
0.00075 0.00008 0.00055
0.00110 0.00034 0.00124
0.00032 0.00013 0.00067
0.00034 0.00033 0.00069
0.00090 0.00020 0.00066
0.00102 0.00030 0.00031
0.00026 0.00011 0.00030
0.00036 0.00037 0.00015
0.00123 0.00016 0.00060
0.00001 0.00278 0.00204
0.00060 0.00051 0.00093
0.00001 0.00142 0.00070
0.00133 0.00111 0.00182
0.00083 0.00056 0.00064
0.00027 0.00026 0.00099
0.00016 0.00033 0.00010
0.00054 0.00039 0.00062
0.00001 0.00045 0.00260
0.00010 0.00022 0.00127
0.00023 0.00062 0.00120
0.00024 0.00025 0.00116
0.00190 0.00133 0.00070
0.00044 0.00025 0.00115
0.00047 0.00126 0.00022
0.00101 0.00077 0.00163
0.00143 0.00115 0.00073
0.00044 0.00029 0.00026
0.00042 0.00073 0.00023
0.00089 0.00052 0.00057
0.00075 0.00039 0.00020
0.00020 0.00012 0.00013
0.00013 0.00017 0.00002
0.00040 0.00018 0.00017
0.00048 0.00030 0.00046
0.00016 0.00012 0.00023
0.00025 0.00031 0.00023
0.00031 0.00015 0.00028
0.00130 0.00086 0.00022
0.00027 0.00022 0.00014
0.00053 0.00069 0.00008
0.00090 0.00039 0.00044
0.00028 0.00043 0.00019
0.00008 0.00011 0.00007
0.00012 0.00024 0.00010
0.00020 0.00022 0.00018
0.00037 0.00011 0.00007
0.00006 0.00005 0.00007
0.00005 0.00005 0.00001
0.00023 0.00007 0.00007
0.00003 0.00008 0.00010
0.00001 0.00002 0.00005
0.00001 0.00006 0.00009
0.00006 0.00003 0.00008
0.00025 0.00024 0.00007
0.00012 0.00013 0.00006
0.00010 0.00027 0.00006
0.00045 0.00018 0.00013
0.00083 0.00041 0.00027
0.00022 0.00011 0.00009
0.00025 0.00023 0.00012
0.00071 0.00021 0.00030
0.00047 0.00019 0.00011
0.00011 0.00007 0.00008
0.00006 0.00008 0.00001
0.00032 0.00009 0.00014
0.00062 0.00030 0.00027
0.00021 0.00015 0.00016
0.00017 0.00031 0.00015
0.00044 0.00013 0.00016
0.00058 0.00027 0.00011
0.00010 0.00007 0.00007
0.00013 0.00027 0.00005
0.00058 0.00015 0.00021
0.00001 0.00088 0.00047
0.00030 0.00025 0.00017
0.00001 0.00059 0.00015
0.00059 0.00043 0.00041
0.00040 0.00021 0.00011
0.00012 0.00007 0.00017
0.00007 0.00010 0.00001
0.00024 0.00015 0.00012
0.00001 0.00044 0.00041
0.00007 0.00017 0.00021
0.00018 0.00040 0.00026
0.00013 0.00020 0.00023
0.00095 0.00064 0.00014
0.00025 0.00025 0.00012
0.00025 0.00069 0.00006
0.00068 0.00037 0.00033
0.00029 0.00027 0.00067
0.00008 0.00005 0.00030
0.00010 0.00014 0.00024
0.00025 0.00016 0.00064
0.00019 0.00010 0.00016
0.00004 0.00004 0.00013
0.00003 0.00006 0.00002
0.00012 0.00006 0.00017
0.00011 0.00018 0.00059
0.00004 0.00006 0.00018
0.00008 0.00010 0.00022
0.00010 0.00010 0.00034
0.00035 0.00021 0.00024
0.00006 0.00006 0.00019
0.00017 0.00023 0.00010
0.00029 0.00013 0.00063
0.00011 0.00038 0.00010
0.00004 0.00007 0.00005
0.00007 0.00024 0.00005
0.00012 0.00023 0.00014
0.00013 0.00007 0.00006
0.00003 0.00003 0.00005
0.00003 0.00003 0.00001
0.00013 0.00006 0.00008
0.00001 0.00007 0.00009
0.00001 0.00002 0.00003
0.00001 0.00003 0.00006
0.00003 0.00003 0.00007
0.00010 0.00020 0.00007
0.00006 0.00008 0.00006
0.00007 0.00038 0.00003
0.00026 0.00013 0.00011
0.00023 0.00003 0.00006
0.00002 0.00001 0.00002
0.00005 0.00001 0.00003
0.00023 0.00002 0.00010
0.00016 0.00001 0.00005
0.00001 0.00001 0.00004
0.00001 0.00001 0.00001
0.00008 0.00001 0.00005
0.00023 0.00002 0.00011
0.00003 0.00001 0.00003
0.00005 0.00002 0.00005
0.00015 0.00001 0.00008
0.00016 0.00004 0.00003
0.00001 0.00001 0.00002
0.00005 0.00006 0.00001
0.00022 0.00004 0.00008
0.00001 0.00025 0.00037
0.00009 0.00006 0.00019
0.00001 0.00015 0.00012
0.00024 0.00014 0.00032
0.00016 0.00012 0.00015
0.00004 0.00004 0.00014
0.00002 0.00005 0.00001
0.00012 0.00008 0.00014
0.00001 0.00016 0.00053
0.00005 0.00005 0.00025
0.00008 0.00010 0.00024
0.00009 0.00006 0.00032
0.00022 0.00032 0.00017
0.00009 0.00015 0.00019
0.00007 0.00060 0.00006
0.00021 0.00026 0.00031
0.00015 0.00083 0.00012
0.00003 0.00015 0.00003
0.00005 0.00056 0.00003
0.00013 0.00043 0.00009
0.00006 0.00012 0.00002
0.00001 0.00005 0.00001
0.00001 0.00004 0.00001
0.00006 0.00008 0.00002
0.00009 0.00017 0.00007
0.00001 0.00004 0.00002
0.00005 0.00008 0.00003
0.00005 0.00007 0.00004
0.00025 0.00056 0.00004
0.00004 0.00017 0.00002
0.00006 0.00054 0.00002
0.00019 0.00038 0.00007
0.00004 0.00027 0.00003
0.00002 0.00005 0.00001
0.00003 0.00020 0.00002
0.00005 0.00018 0.00002
0.00009 0.00006 0.00001
0.00001 0.00002 0.00001
0.00001 0.00001 0.00001
0.00008 0.00004 0.00001
0.00001 0.00001 0.00001
0.00001 0.00001 0.00001
0.00001 0.00002 0.00002
0.00001 0.00001 0.00001
0.00007 0.00018 0.00001
0.00002 0.00006 0.00001
0.00002 0.00020 0.00001
0.00013 0.00015 0.00002
0.00017 0.00061 0.00002
0.00002 0.00008 0.00001
0.00003 0.00026 0.00001
0.00019 0.00022 0.00003
0.00012 0.00011 0.00001
0.00001 0.00004 0.00001
0.00001 0.00005 0.00001
0.00007 0.00006 0.00001
0.00014 0.00010 0.00004
0.00003 0.00004 0.00002
0.00003 0.00008 0.00002
0.00008 0.00003 0.00002
0.00013 0.00030 0.00001
0.00001 0.00008 0.00001
0.00002 0.00027 0.00001
0.00017 0.00020 0.00002
0.00001 0.00038 0.00012
0.00003 0.00006 0.00002
0.00001 0.00019 0.00003
0.00011 0.00019 0.00008
0.00007 0.00005 0.00003
0.00001 0.00002 0.00002
0.00001 0.00001 0.00001
0.00005 0.00003 0.00003
0.00001 0.00010 0.00013
0.00001 0.00002 0.00007
0.00002 0.00010 0.00007
0.00002 0.00003 0.00007
0.00015 0.00045 0.00003
0.00002 0.00016 0.00004
0.00004 0.00055 0.00001
0.00014 0.00029 0.00008
0.00085 0.00001 0.00072
0.00018 0.00001 0.00021
0.00023 0.00001 0.00020
0.00052 0.00001 0.00049
0.00038 0.00033 0.00012
0.00012 0.00009 0.00013
0.00008 0.00016 0.00002
0.00034 0.00017 0.00018
0.00021 0.00001 0.00033
0.00006 0.00001 0.00018
0.00013 0.00001 0.00018
0.00015 0.00001 0.00024
0.00049 0.00052 0.00018
0.00015 0.00018 0.00020
0.00019 0.00055 0.00007
0.00065 0.00038 0.00046
0.00025 0.00036 0.00022
0.00009 0.00008 0.00008
0.00013 0.00017 0.00012
0.00018 0.00017 0.00023
0.00043 0.00011 0.00010
0.00011 0.00005 0.00007
0.00009 0.00003 0.00001
0.00035 0.00007 0.00013
0.00003 0.00003 0.00020
0.00001 0.00001 0.00006
0.00001 0.00003 0.00010
0.00005 0.00002 0.00010
0.00015 0.00018 0.00014
0.00011 0.00009 0.00012
0.00009 0.00022 0.00007
0.00036 0.00014 0.00019
0.00099 0.00001 0.00021
0.00020 0.00001 0.00006
0.00024 0.00001 0.00009
0.00074 0.00001 0.00019
0.00078 0.00010 0.00006
0.00014 0.00006 0.00007
0.00009 0.00006 0.00001
0.00041 0.00005 0.00009
0.00081 0.00025 0.00024
0.00014 0.00007 0.00012
0.00015 0.00016 0.00011
0.00049 0.00012 0.00013
0.00049 0.00019 0.00005
0.00009 0.00005 0.00005
0.00014 0.00018 0.00002
0.00067 0.00009 0.00013
0.00001 0.00071 0.00082
0.00024 0.00016 0.00030
0.00001 0.00041 0.00029
0.00046 0.00026 0.00057
0.00042 0.00034 0.00032
0.00013 0.00009 0.00035
0.00008 0.00011 0.00005
0.00032 0.00021 0.00030
0.00001 0.00017 0.00113
0.00003 0.00005 0.00063
0.00009 0.00014 0.00065
0.00008 0.00007 0.00052
0.00068 0.00053 0.00031
0.00019 0.00011 0.00050
0.00019 0.00066 0.00010
0.00046 0.00031 0.00067
0.00155 0.00122 0.00341
0.00043 0.00027 0.00096
0.00054 0.00075 0.00096
0.00082 0.00056 0.00267
0.00046 0.00027 0.00073
0.00018 0.00010 0.00046
0.00009 0.00016 0.00012
0.00037 0.00017 0.00102
0.00067 0.00055 0.00264
0.00020 0.00019 0.00109
0.00031 0.00044 0.00112
0.00036 0.00026 0.00134
0.00107 0.00056 0.00109
0.00026 0.00018 0.00060
0.00045 0.00047 0.00037
0.00086 0.00032 0.00220
0.00024 0.00027 0.00058
0.00009 0.00006 0.00019
0.00015 0.00016 0.00028
0.00019 0.00013 0.00067
0.00028 0.00010 0.00025
0.00007 0.00005 0.00027
0.00006 0.00005 0.00004
0.00025 0.00006 0.00030
0.00004 0.00004 0.00042
0.00002 0.00001 0.00013
0.00001 0.00002 0.00022
0.00004 0.00002 0.00025
0.00018 0.00016 0.00024
0.00011 0.00008 0.00012
0.00008 0.00020 0.00014
0.00034 0.00011 0.00043
0.00113 0.00053 0.00090
0.00026 0.00011 0.00020
0.00041 0.00034 0.00039
0.00077 0.00025 0.00090
0.00044 0.00015 0.00029
0.00010 0.00005 0.00021
0.00006 0.00009 0.00004
0.00039 0.00008 0.00046
0.00057 0.00030 0.00098
0.00012 0.00013 0.00037
0.00017 0.00032 0.00035
0.00031 0.00013 0.00042
0.00047 0.00019 0.00027
0.00011 0.00005 0.00012
0.00012 0.00020 0.00008
0.00064 0.00012 0.00070
0.00001 0.00103 0.00206
0.00034 0.00026 0.00072
0.00001 0.00066 0.00062
0.00060 0.00044 0.00200
0.00024 0.00024 0.00031
0.00011 0.00010 0.00043
0.00005 0.00015 0.00005
0.00016 0.00013 0.00045
0.00001 0.00037 0.00191
0.00008 0.00014 0.00094
0.00019 0.00029 0.00086
0.00017 0.00016 0.00115
0.00075 0.00062 0.00072
0.00025 0.00020 0.00056
0.00027 0.00062 0.00021
0.00061 0.00039 0.00166
0.00032 0.00023 0.00104
0.00010 0.00005 0.00041
0.00015 0.00014 0.00044
0.00025 0.00015 0.00118
0.00014 0.00009 0.00030
0.00004 0.00003 0.00020
0.00003 0.00004 0.00004
0.00010 0.00005 0.00042
0.00015 0.00017 0.00089
0.00006 0.00004 0.00048
0.00013 0.00012 0.00057
0.00013 0.00007 0.00066
0.00033 0.00018 0.00040
0.00007 0.00007 0.00034
0.00015 0.00019 0.00018
0.00027 0.00013 0.00096
0.00009 0.00028 0.00024
0.00004 0.00005 0.00010
0.00007 0.00019 0.00014
0.00010 0.00016 0.00030
0.00011 0.00008 0.00014
0.00004 0.00004 0.00009
0.00002 0.00004 0.00002
0.00010 0.00005 0.00023
0.00001 0.00004 0.00015
0.00001 0.00001 0.00008
0.00001 0.00004 0.00010
0.00002 0.00002 0.00011
0.00010 0.00013 0.00011
0.00005 0.00006 0.00011
0.00006 0.00021 0.00007
0.00021 0.00011 0.00023
0.00030 0.00003 0.00012
0.00004 0.00001 0.00003
0.00008 0.00002 0.00008
0.00028 0.00002 0.00016
0.00008 0.00001 0.00004
0.00001 0.00001 0.00003
0.00001 0.00001 0.00001
0.00006 0.00001 0.00005
0.00024 0.00001 0.00012
0.00003 0.00001 0.00007
0.00005 0.00001 0.00007
0.00018 0.00001 0.00010
0.00012 0.00003 0.00005
0.00001 0.00001 0.00004
0.00003 0.00005 0.00002
0.00020 0.00004 0.00016
0.00001 0.00033 0.00100
0.00012 0.00005 0.00036
0.00001 0.00014 0.00029
0.00025 0.00015 0.00085
0.00011 0.00017 0.00028
0.00006 0.00009 0.00034
0.00002 0.00008 0.00004
0.00010 0.00011 0.00034
0.00001 0.00014 0.00082
0.00003 0.00003 0.00053
0.00010 0.00011 0.00044
0.00007 0.00004 0.00049
0.00022 0.00040 0.00033
0.00009 0.00017 0.00036
0.00006 0.00057 0.00010
0.00027 0.00029 0.00076
0.00054 0.00111 0.00139
0.00017 0.00025 0.00057
0.00035 0.00081 0.00052
0.00033 0.00062 0.00151
0.00017 0.00024 0.00032
0.00005 0.00004 0.00017
0.00004 0.00009 0.00004
0.00014 0.00016 0.00036
0.00031 0.00048 0.00107
0.00010 0.00015 0.00043
0.00024 0.00033 0.00041
0.00015 0.00022 0.00067
0.00054 0.00077 0.00056
0.00014 0.00023 0.00021
0.00021 0.00069 0.00021
0.00039 0.00049 0.00101
0.00015 0.00058 0.00031
0.00008 0.00012 0.00012
0.00016 0.00038 0.00017
0.00017 0.00031 0.00035
0.00018 0.00014 0.00012
0.00006 0.00007 0.00010
0.00005 0.00004 0.00002
0.00014 0.00008 0.00015
0.00003 0.00006 0.00023
0.00002 0.00002 0.00009
0.00002 0.00004 0.00022
0.00005 0.00002 0.00016
0.00016 0.00032 0.00016
0.00013 0.00012 0.00012
0.00011 0.00035 0.00010
0.00038 0.00020 0.00023
0.00079 0.00055 0.00031
0.00020 0.00008 0.00010
0.00042 0.00037 0.00012
0.00063 0.00023 0.00033
0.00039 0.00014 0.00018
0.00014 0.00003 0.00010
0.00007 0.00005 0.00002
0.00030 0.00010 0.00021
0.00039 0.00013 0.00045
0.00012 0.00005 0.00021
0.00012 0.00012 0.00015
0.00023 0.00004 0.00022
0.00026 0.00029 0.00012
0.00009 0.00006 0.00005
0.00010 0.00024 0.00003
0.00044 0.00019 0.00022
0.00001 0.00053 0.00074
0.00016 0.00008 0.00028
0.00001 0.00026 0.00030
0.00030 0.00023 0.00076
0.00013 0.00014 0.00024
0.00003 0.00003 0.00018
0.00002 0.00004 0.00002
0.00010 0.00009 0.00028
0.00001 0.00011 0.00049
0.00003 0.00003 0.00041
0.00008 0.00013 0.00040
0.00004 0.00005 0.00044
0.00034 0.00057 0.00034
0.00016 0.00022 0.00040
0.00012 0.00054 0.00013
0.00032 0.00035 0.00071
0.00074 0.00001 0.00133
0.00017 0.00001 0.00056
0.00026 0.00001 0.00047
0.00049 0.00001 0.00123
0.00022 0.00021 0.00019
0.00007 0.00007 0.00020
0.00005 0.00011 0.00003
0.00023 0.00015 0.00031
0.00024 0.00001 0.00092
0.00007 0.00001 0.00045
0.00016 0.00001 0.00043
0.00024 0.00001 0.00062
0.00046 0.00040 0.00042
0.00014 0.00017 0.00041
0.00023 0.00045 0.00020
0.00061 0.00033 0.00106
0.00016 0.00021 0.00020
0.00003 0.00005 0.00008
0.00007 0.00012 0.00011
0.00011 0.00010 0.00023
0.00016 0.00006 0.00011
0.00004 0.00003 0.00010
0.00003 0.00002 0.00001
0.00014 0.00003 0.00016
0.00002 0.00001 0.00016
0.00001 0.00001 0.00005
0.00001 0.00001 0.00008
0.00002 0.00001 0.00010
0.00010 0.00010 0.00010
0.00004 0.00005 0.00010
0.00005 0.00013 0.00007
0.00019 0.00008 0.00017
0.00081 0.00001 0.00026
0.00017 0.00001 0.00008
0.00029 0.00001 0.00012
0.00063 0.00001 0.00023
0.00038 0.00005 0.00009
0.00009 0.00002 0.00010
0.00005 0.00003 0.00001
0.00025 0.00002 0.00013
0.00050 0.00012 0.00034
0.00010 0.00003 0.00016
0.00016 0.00008 0.00015
0.00038 0.00006 0.00018
0.00032 0.00007 0.00008
0.00007 0.00002 0.00007
0.00011 0.00007 0.00004
0.00044 0.00005 0.00021
0.00001 0.00072 0.00137
0.00015 0.00013 0.00054
0.00001 0.00039 0.00055
0.00041 0.00028 0.00123
0.00024 0.00024 0.00043
0.00008 0.00007 0.00057
0.00004 0.00007 0.00004
0.00021 0.00015 0.00043
0.00001 0.00019 0.00136
0.00003 0.00006 0.00072
0.00009 0.00013 0.00077
0.00007 0.00008 0.00082
0.00057 0.00045 0.00054
0.00013 0.00014 0.00066
0.00016 0.00049 0.00019
0.00041 0.00031 0.00111
0.00336 0.00354 0.00001
0.00098 0.00077 0.00001
0.00112 0.00192 0.00001
0.00219 0.00160 0.00001
0.00102 0.00075 0.00001
0.00042 0.00026 0.00001
0.00024 0.00043 0.00001
0.00093 0.00042 0.00001
0.00085 0.00072 0.00001
0.00038 0.00029 0.00001
0.00062 0.00085 0.00001
0.00061 0.00036 0.00001
0.00229 0.00217 0.00001
0.00066 0.00061 0.00001
0.00098 0.00153 0.00001
0.00190 0.00126 0.00001
0.00043 0.00105 0.00096
0.00016 0.00021 0.00033
0.00024 0.00049 0.00033
0.00038 0.00050 0.00072
0.00058 0.00026 0.00024
0.00017 0.00013 0.00019
0.00015 0.00020 0.00006
0.00049 0.00018 0.00029
0.00007 0.00015 0.00053
0.00003 0.00009 0.00018
0.00003 0.00016 0.00034
0.00009 0.00008 0.00027
0.00049 0.00065 0.00032
0.00027 0.00030 0.00022
0.00026 0.00083 0.00018
0.00083 0.00042 0.00051
0.00202 0.00087 0.00001
0.00052 0.00017 0.00001
0.00090 0.00055 0.00001
0.00177 0.00042 0.00001
0.00096 0.00018 0.00001
0.00040 0.00007 0.00001
0.00020 0.00015 0.00001
0.00095 0.00016 0.00001
0.00084 0.00033 0.00001
0.00039 0.00015 0.00001
0.00039 0.00050 0.00001
0.00076 0.00018 0.00001
0.00085 0.00047 0.00001
0.00028 0.00012 0.00001
0.00034 0.00049 0.00001
0.00125 0.00030 0.00001
0.00001 0.00217 0.00159
0.00055 0.00047 0.00053
0.00001 0.00129 0.00044
0.00119 0.00101 0.00124
0.00077 0.00051 0.00036
0.00032 0.00025 0.00044
0.00018 0.00049 0.00008
0.00068 0.00037 0.00048
0.00001 0.00066 0.00143
0.00012 0.00028 0.00065
0.00029 0.00079 0.00081
0.00027 0.00029 0.00074
0.00166 0.00185 0.00061
0.00062 0.00078 0.00056
0.00069 0.00215 0.00018
0.00149 0.00132 0.00123
0.00060 0.00058 0.00118
0.00017 0.00014 0.00037
0.00021 0.00033 0.00038
0.00046 0.00026 0.00097
0.00025 0.00013 0.00021
0.00007 0.00007 0.00016
0.00004 0.00010 0.00003
0.00020 0.00009 0.00027
0.00024 0.00025 0.00061
0.00010 0.00010 0.00026
0.00019 0.00026 0.00033
0.00018 0.00013 0.00034
0.00046 0.00032 0.00031
0.00016 0.00015 0.00032
0.00027 0.00034 0.00011
0.00044 0.00020 0.00079
0.00016 0.00093 0.00028
0.00008 0.00018 0.00013
0.00012 0.00057 0.00013
0.00017 0.00049 0.00032
0.00027 0.00018 0.00013
0.00007 0.00009 0.00009
0.00005 0.00012 0.00003
0.00022 0.00013 0.00017
0.00003 0.00013 0.00018
0.00001 0.00007 0.00007
0.00003 0.00016 0.00015
0.00004 0.00008 0.00011
0.00016 0.00048 0.00011
0.00011 0.00021 0.00012
0.00013 0.00074 0.00006
0.00035 0.00033 0.00021
0.00056 0.00007 0.00013
0.00008 0.00001 0.00003
0.00011 0.00006 0.00005
0.00060 0.00004 0.00018
0.00025 0.00002 0.00006
0.00003 0.00001 0.00004
0.00001 0.00002 0.00001
0.00015 0.00002 0.00008
0.00035 0.00003 0.00012
0.00006 0.00001 0.00006
0.00010 0.00004 0.00006
0.00025 0.00001 0.00008
0.00024 0.00007 0.00004
0.00003 0.00002 0.00004
0.00007 0.00011 0.00001
0.00037 0.00005 0.00011
0.00001 0.00060 0.00067
0.00017 0.00013 0.00022
0.00001 0.00028 0.00014
0.00039 0.00031 0.00049
0.00029 0.00018 0.00019
0.00010 0.00009 0.00020
0.00005 0.00013 0.00003
0.00023 0.00015 0.00020
0.00001 0.00021 0.00065
0.00008 0.00010 0.00035
0.00013 0.00022 0.00036
0.00015 0.00010 0.00031
0.00038 0.00052 0.00018
0.00015 0.00026 0.00025
0.00011 0.00081 0.00006
0.00037 0.00044 0.00046
0.00110 0.00318 0.00001
0.00033 0.00075 0.00001
0.00045 0.00206 0.00001
0.00072 0.00145 0.00001
0.00033 0.00051 0.00001
0.00014 0.00027 0.00001
0.00007 0.00036 0.00001
0.00036 0.00033 0.00001
0.00042 0.00086 0.00001
0.00017 0.00035 0.00001
0.00025 0.00083 0.00001
0.00034 0.00039 0.00001
0.00075 0.00178 0.00001
0.00020 0.00047 0.00001
0.00047 0.00171 0.00001
0.00082 0.00125 0.00001
0.00024 0.00137 0.00017
0.00011 0.00037 0.00007
0.00019 0.00104 0.00010
0.00022 0.00072 0.00013
0.00031 0.00036 0.00007
0.00011 0.00022 0.00012
0.00007 0.00026 0.00001
0.00033 0.00022 0.00005
0.00003 0.00019 0.00014
0.00001 0.00006 0.00003
0.00001 0.00019 0.00014
0.00006 0.00011 0.00005
0.00023 0.00076 0.00007
0.00016 0.00029 0.00005
0.00012 0.00092 0.00004
0.00062 0.00047 0.00008
0.00115 0.00169 0.00040
0.00024 0.00024 0.00014
0.00037 0.00086 0.00019
0.00099 0.00064 0.00036
0.00065 0.00032 0.00013
0.00013 0.00013 0.00008
0.00007 0.00026 0.00002
0.00052 0.00021 0.00017
0.00059 0.00036 0.00040
0.00021 0.00016 0.00018
0.00018 0.00040 0.00020
0.00057 0.00015 0.00022
0.00043 0.00091 0.00016
0.00011 0.00022 0.00008
0.00013 0.00088 0.00006
0.00073 0.00055 0.00028
0.00001 0.00137 0.00037
0.00019 0.00024 0.00011
0.00001 0.00074 0.00013
0.00048 0.00067 0.00030
0.00027 0.00024 0.00007
0.00010 0.00014 0.00020
0.00003 0.00015 0.00001
0.00024 0.00018 0.00008
0.00001 0.00035 0.00034
0.00006 0.00016 0.00019
0.00015 0.00043 0.00028
0.00013 0.00018 0.00022
0.00051 0.00126 0.00010
0.00021 0.00046 0.00012
0.00015 0.00144 0.00004
0.00054 0.00096 0.00024
0.00241 0.00001 0.00343
0.00057 0.00001 0.00101
0.00070 0.00001 0.00092
0.00139 0.00001 0.00205
0.00089 0.00069 0.00040
0.00027 0.00025 0.00042
0.00016 0.00044 0.00006
0.00074 0.00037 0.00055
0.00069 0.00001 0.00168
0.00018 0.00001 0.00074
0.00039 0.00001 0.00071
0.00045 0.00001 0.00068
0.00134 0.00141 0.00067
0.00048 0.00048 0.00079
0.00054 0.00132 0.00026
0.00163 0.00108 0.00162
0.00061 0.00116 0.00063
0.00022 0.00022 0.00023
0.00032 0.00056 0.00029
0.00044 0.00051 0.00060
0.00104 0.00031 0.00027
0.00021 0.00015 0.00025
0.00017 0.00018 0.00004
0.00069 0.00018 0.00031
0.00010 0.00015 0.00035
0.00003 0.00006 0.00014
0.00003 0.00013 0.00021
0.00012 0.00008 0.00023
0.00036 0.00057 0.00029
0.00023 0.00023 0.00025
0.00019 0.00065 0.00015
0.00069 0.00039 0.00056
0.00295 0.00001 0.00068
0.00062 0.00001 0.00014
0.00083 0.00001 0.00025
0.00214 0.00001 0.00055
0.00164 0.00011 0.00019
0.00034 0.00004 0.00023
0.00021 0.00008 0.00002
0.00079 0.00005 0.00024
0.00144 0.00029 0.00074
0.00031 0.00009 0.00034
0.00039 0.00025 0.00036
0.00095 0.00012 0.00032
0.00113 0.00024 0.00018
0.00023 0.00006 0.00017
0.00031 0.00027 0.00006
0.00138 0.00014 0.00048
0.00001 0.00288 0.00188
0.00058 0.00053 0.00063
0.00001 0.00164 0.00060
0.00108 0.00107 0.00140
0.00133 0.00056 0.00031
0.00030 0.00024 0.00033
0.00018 0.00028 0.00004
0.00077 0.00039 0.00033
0.00001 0.00057 0.00164
0.00010 0.00026 0.00072
0.00017 0.00072 0.00099
0.00024 0.00028 0.00081
0.00216 0.00120 0.00054
0.00039 0.00031 0.00066
0.00057 0.00135 0.00018
0.00095 0.00066 0.00144
0.00111 0.00236 0.00122
0.00028 0.00075 0.00034
0.00028 0.00210 0.00029
0.00064 0.00121 0.00076
0.00036 0.00066 0.00019
0.00009 0.00025 0.00020
0.00004 0.00039 0.00003
0.00022 0.00032 0.00025
0.00036 0.00068 0.00080
0.00009 0.00027 0.00027
0.00013 0.00067 0.00033
0.00020 0.00028 0.00035
0.00064 0.00129 0.00034
0.00015 0.00043 0.00023
0.00025 0.00107 0.00013
0.00044 0.00059 0.00051
0.00024 0.00104 0.00030
0.00004 0.00034 0.00010
0.00007 0.00078 0.00013
0.00011 0.00049 0.00026
0.00017 0.00022 0.00007
0.00004 0.00014 0.00007
0.00002 0.00017 0.00001
0.00011 0.00014 0.00011
0.00002 0.00015 0.00014
0.00001 0.00007 0.00004
0.00001 0.00014 0.00010
0.00003 0.00009 0.00008
0.00016 0.00041 0.00009
0.00005 0.00020 0.00008
0.00004 0.00055 0.00005
0.00021 0.00026 0.00017
0.00059 0.00085 0.00035
0.00012 0.00024 0.00007
0.00016 0.00066 0.00017
0.00037 0.00040 0.00026
0.00030 0.00022 0.00007
0.00005 0.00011 0.00008
0.00003 0.00016 0.00001
0.00023 0.00013 0.00014
0.00028 0.00033 0.00038
0.00006 0.00019 0.00014
0.00008 0.00042 0.00015
0.00022 0.00018 0.00022
0.00029 0.00041 0.00011
0.00004 0.00011 0.00005
0.00006 0.00043 0.00004
0.00033 0.00022 0.00018
0.00001 0.00201 0.00075
0.00019 0.00054 0.00028
0.00001 0.00136 0.00018
0.00042 0.00098 0.00062
0.00021 0.00031 0.00012
0.00007 0.00018 0.00020
0.00002 0.00026 0.00002
0.00013 0.00022 0.00017
0.00001 0.00079 0.00065
0.00003 0.00036 0.00031
0.00011 0.00080 0.00034
0.00008 0.00038 0.00040
0.00056 0.00106 0.00021
0.00015 0.00048 0.00020
0.00016 0.00127 0.00007
0.00035 0.00080 0.00038
0.00024 0.00045 0.00036
0.00008 0.00013 0.00021
0.00007 0.00030 0.00014
0.00016 0.00017 0.00038
0.00011 0.00012 0.00007
0.00003 0.00005 0.00010
0.00001 0.00006 0.00001
0.00007 0.00007 0.00011
0.00012 0.00018 0.00024
0.00004 0.00007 0.00013
0.00011 0.00016 0.00021
0.00006 0.00010 0.00018
0.00019 0.00027 0.00013
0.00005 0.00009 0.00013
0.00013 0.00023 0.00005
0.00016 0.00013 0.00027
0.00006 0.00045 0.00009
0.00005 0.00014 0.00004
0.00005 0.00032 0.00004
0.00008 0.00027 0.00011
0.00011 0.00006 0.00004
0.00002 0.00003 0.00003
0.00002 0.00003 0.00001
0.00011 0.00005 0.00006
0.00001 0.00004 0.00004
0.00001 0.00003 0.00002
0.00001 0.00007 0.00004
0.00001 0.00003 0.00002
0.00004 0.00019 0.00004
0.00002 0.00008 0.00004
0.00003 0.00025 0.00003
0.00012 0.00013 0.00007
0.00018 0.00005 0.00005
0.00003 0.00002 0.00002
0.00002 0.00003 0.00002
0.00016 0.00003 0.00008
0.00009 0.00002 0.00001
0.00001 0.00001 0.00002
0.00001 0.00001 0.00001
0.00006 0.00001 0.00003
0.00013 0.00001 0.00005
0.00003 0.00001 0.00003
0.00003 0.00002 0.00004
0.00011 0.00001 0.00005
0.00010 0.00007 0.00002
0.00001 0.00002 0.00001
0.00003 0.00007 0.00001
0.00016 0.00004 0.00004
0.00001 0.00036 0.00020
0.00008 0.00013 0.00011
0.00001 0.00020 0.00007
0.00014 0.00022 0.00018
0.00009 0.00014 0.00008
0.00002 0.00007 0.00012
0.00001 0.00009 0.00001
0.00006 0.00012 0.00009
0.00001 0.00014 0.00023
0.00004 0.00006 0.00017
0.00006 0.00015 0.00016
0.00006 0.00006 0.00015
0.00015 0.00043 0.00010
0.00007 0.00025 0.00012
0.00004 0.00067 0.00003
0.00013 0.00037 0.00018
0.00039 0.00145 0.00043
0.00011 0.00050 0.00014
0.00017 0.00123 0.00019
0.00022 0.00079 0.00034
0.00014 0.00038 0.00009
0.00004 0.00018 0.00009
0.00002 0.00021 0.00002
0.00010 0.00019 0.00010
0.00019 0.00044 0.00028
0.00006 0.00017 0.00011
0.00012 0.00044 0.00014
0.00009 0.00021 0.00016
0.00034 0.00109 0.00013
0.00011 0.00026 0.00010
0.00018 0.00096 0.00006
0.00031 0.00061 0.00023
0.00011 0.00069 0.00015
0.00004 0.00024 0.00005
0.00008 0.00064 0.00010
0.00008 0.00044 0.00015
0.00011 0.00014 0.00004
0.00002 0.00010 0.00004
0.00001 0.00009 0.00001
0.00008 0.00011 0.00007
0.00001 0.00008 0.00007
0.00001 0.00003 0.00002
0.00001 0.00008 0.00007
0.00003 0.00006 0.00004
0.00008 0.00041 0.00005
0.00005 0.00017 0.00004
0.00004 0.00038 0.00003
0.00025 0.00029 0.00009
0.00046 0.00103 0.00027
0.00007 0.00027 0.00010
0.00012 0.00062 0.00013
0.00031 0.00049 0.00029
0.00029 0.00027 0.00012
0.00004 0.00011 0.00008
0.00002 0.00019 0.00003
0.00017 0.00016 0.00016
0.00023 0.00022 0.00042
0.00005 0.00013 0.00015
0.00005 0.00024 0.00014
0.00014 0.00009 0.00017
0.00020 0.00052 0.00008
0.00005 0.00020 0.00006
0.00005 0.00045 0.00003
0.00026 0.00042 0.00015
0.00001 0.00092 0.00025
0.00010 0.00022 0.00010
0.00001 0.00060 0.00009
0.00024 0.00056 0.00022
0.00011 0.00014 0.00005
0.00003 0.00009 0.00006
0.00001 0.00007 0.00001
0.00008 0.00010 0.00006
0.00001 0.00018 0.00027
0.00003 0.00007 0.00012
0.00005 0.00019 0.00015
0.00004 0.00009 0.00015
0.00025 0.00082 0.00008
0.00008 0.00034 0.00011
0.00007 0.00080 0.00002
0.00024 0.00056 0.00017
0.00055 0.00001 0.00093
0.00014 0.00001 0.00038
0.00016 0.00001 0.00033
0.00035 0.00001 0.00074
0.00021 0.00054 0.00015
0.00006 0.00017 0.00021
0.00004 0.00025 0.00003
0.00017 0.00027 0.00028
0.00021 0.00001 0.00070
0.00004 0.00001 0.00036
0.00011 0.00001 0.00038
0.00011 0.00001 0.00037
0.00039 0.00085 0.00024
0.00014 0.00030 0.00028
0.00016 0.00065 0.00008
0.00041 0.00051 0.00057
0.00013 0.00076 0.00019
0.00005 0.00019 0.00006
0.00007 0.00044 0.00010
0.00012 0.00039 0.00016
0.00025 0.00018 0.00005
0.00005 0.00010 0.00007
0.00004 0.00010 0.00001
0.00018 0.00009 0.00009
0.00001 0.00010 0.00009
0.00001 0.00004 0.00003
0.00001 0.00008 0.00005
0.00002 0.00005 0.00005
0.00011 0.00032 0.00008
0.00005 0.00014 0.00009
0.00006 0.00035 0.00005
0.00018 0.00018 0.00012
0.00058 0.00001 0.00042
0.00015 0.00001 0.00016
0.00020 0.00001 0.00020
0.00040 0.00001 0.00037
0.00034 0.00011 0.00012
0.00010 0.00006 0.00014
0.00005 0.00007 0.00002
0.00019 0.00005 0.00018
0.00035 0.00028 0.00042
0.00010 0.00010 0.00021
0.00010 0.00025 0.00024
0.00023 0.00013 0.00023
0.00024 0.00020 0.00010
0.00007 0.00008 0.00011
0.00010 0.00021 0.00005
0.00030 0.00010 0.00025
0.00001 0.00172 0.00061
0.00013 0.00036 0.00024
0.00001 0.00091 0.00020
0.00034 0.00078 0.00046
0.00018 0.00041 0.00017
0.00007 0.00020 0.00023
0.00003 0.00019 0.00003
0.00014 0.00029 0.00017
0.00001 0.00043 0.00081
0.00003 0.00014 0.00036
0.00006 0.00034 0.00035
0.00007 0.00021 0.00036
0.00043 0.00117 0.00019
0.00012 0.00026 0.00026
0.00015 0.00092 0.00006
0.00026 0.00066 0.00036
0.00128 0.00042 0.00036
0.00032 0.00010 0.00009
0.00038 0.00030 0.00009
0.00067 0.00023 0.00023
0.00052 0.00011 0.00005
0.00013 0.00004 0.00005
0.00009 0.00005 0.00001
0.00027 0.00007 0.00005
0.00042 0.00016 0.00017
0.00012 0.00004 0.00006
0.00021 0.00016 0.00010
0.00022 0.00007 0.00010
0.00096 0.00031 0.00011
0.00018 0.00008 0.00008
0.00039 0.00027 0.00004
0.00063 0.00016 0.00021
0.00023 0.00024 0.00010
0.00005 0.00005 0.00004
0.00009 0.00018 0.00008
0.00013 0.00013 0.00011
0.00023 0.00006 0.00004
0.00003 0.00002 0.00004
0.00003 0.00002 0.00001
0.00011 0.00003 0.00003
0.00002 0.00003 0.00005
0.00001 0.00001 0.00002
0.00001 0.00003 0.00003
0.00003 0.00002 0.00003
0.00016 0.00010 0.00004
0.00008 0.00006 0.00002
0.00006 0.00013 0.00002
0.00025 0.00008 0.00007
0.00095 0.00020 0.00017
0.00019 0.00004 0.00005
0.00034 0.00013 0.00009
0.00059 0.00009 0.00020
0.00033 0.00006 0.00005
0.00007 0.00002 0.00004
0.00004 0.00003 0.00001
0.00019 0.00003 0.00008
0.00041 0.00012 0.00015
0.00009 0.00005 0.00006
0.00012 0.00014 0.00007
0.00024 0.00005 0.00009
0.00051 0.00011 0.00007
0.00007 0.00002 0.00003
0.00011 0.00013 0.00003
0.00047 0.00007 0.00011
0.00001 0.00051 0.00025
0.00027 0.00013 0.00010
0.00001 0.00039 0.00008
0.00050 0.00026 0.00023
0.00034 0.00009 0.00005
0.00008 0.00003 0.00009
0.00005 0.00003 0.00001
0.00019 0.00005 0.00006
0.00001 0.00023 0.00025
0.00005 0.00009 0.00015
0.00016 0.00023 0.00014
0.00011 0.00009 0.00014
0.00086 0.00030 0.00008
0.00026 0.00011 0.00009
0.00025 0.00036 0.00002
0.00061 0.00017 0.00017
0.00015 0.00020 0.00033
0.00004 0.00004 0.00017
0.00008 0.00009 0.00016
0.00013 0.00011 0.00036
0.00009 0.00008 0.00007
0.00002 0.00002 0.00006
0.00001 0.00003 0.00001
0.00006 0.00004 0.00008
0.00007 0.00011 0.00029
0.00002 0.00003 0.00009
0.00008 0.00010 0.00015
0.00004 0.00005 0.00017
0.00020 0.00016 0.00014
0.00003 0.00005 0.00010
0.00008 0.00015 0.00005
0.00012 0.00009 0.00033
0.00008 0.00020 0.00008
0.00003 0.00004 0.00003
0.00004 0.00012 0.00003
0.00009 0.00011 0.00007
0.00009 0.00004 0.00004
0.00001 0.00002 0.00002
0.00001 0.00002 0.00001
0.00004 0.00003 0.00005
0.00001 0.00002 0.00003
0.00001 0.00001 0.00001
0.00001 0.00003 0.00002
0.00001 0.00001 0.00002
0.00008 0.00009 0.00005
0.00005 0.00005 0.00003
0.00005 0.00014 0.00002
0.00012 0.00007 0.00007
0.00018 0.00002 0.00005
0.00002 0.00001 0.00001
0.00004 0.00001 0.00003
0.00013 0.00001 0.00008
0.00005 0.00001 0.00003
0.00001 0.00001 0.00001
0.00001 0.00001 0.00001
0.00003 0.00001 0.00002
0.00012 0.00001 0.00004
0.00001 0.00001 0.00002
0.00002 0.00001 0.00003
0.00005 0.00001 0.00004
0.00010 0.00003 0.00002
0.00001 0.00001 0.00001
0.00003 0.00003 0.00001
0.00009 0.00002 0.00003
0.00001 0.00019 0.00021
0.00007 0.00005 0.00010
0.00001 0.00012 0.00005
0.00017 0.00011 0.00018
0.00010 0.00012 0.00009
0.00003 0.00005 0.00007
0.00001 0.00004 0.00001
0.00007 0.00008 0.00009
0.00001 0.00012 0.00040
0.00002 0.00005 0.00018
0.00005 0.00011 0.00016
0.00004 0.00004 0.00019
0.00013 0.00025 0.00010
0.00009 0.00013 0.00011
0.00004 0.00041 0.00003
0.00014 0.00017 0.00011
0.00012 0.00034 0.00005
0.00002 0.00006 0.00001
0.00005 0.00024 0.00002
0.00009 0.00017 0.00002
0.00007 0.00004 0.00001
0.00001 0.00001 0.00001
0.00001 0.00001 0.00001
0.00003 0.00002 0.00001
0.00006 0.00006 0.00002
0.00001 0.00002 0.00001
0.00004 0.00005 0.00001
0.00003 0.00002 0.00001
0.00019 0.00023 0.00001
0.00002 0.00007 0.00001
0.00005 0.00026 0.00001
0.00013 0.00014 0.00002
0.00005 0.00017 0.00001
0.00002 0.00003 0.00001
0.00004 0.00016 0.00002
0.00005 0.00010 0.00001
0.00007 0.00002 0.00001
0.00001 0.00001 0.00001
0.00001 0.00001 0.00001
0.00005 0.00002 0.00001
0.00001 0.00001 0.00001
0.00001 0.00001 0.00001
0.00001 0.00001 0.00001
0.00001 0.00001 0.00001
0.00004 0.00006 0.00001
0.00002 0.00003 0.00001
0.00001 0.00009 0.00001
0.00011 0.00006 0.00002
0.00021 0.00032 0.00002
0.00002 0.00005 0.00001
0.00006 0.00020 0.00001
0.00017 0.00013 0.00003
0.00010 0.00004 0.00001
0.00001 0.00001 0.00001
0.00001 0.00002 0.00001
0.00004 0.00002 0.00001
0.00012 0.00005 0.00002
0.00001 0.00002 0.00001
0.00002 0.00005 0.00001
0.00006 0.00002 0.00001
0.00012 0.00012 0.00001
0.00002 0.00004 0.00001
0.00002 0.00014 0.00001
0.00015 0.00010 0.00001
0.00001 0.00024 0.00005
0.00002 0.00003 0.00001
0.00001 0.00013 0.00002
0.00009 0.00011 0.00004
0.00005 0.00002 0.00001
0.00001 0.00001 0.00001
0.00001 0.00001 0.00001
0.00003 0.00001 0.00002
0.00001 0.00006 0.00006
0.00001 0.00001 0.00003
0.00002 0.00007 0.00003
0.00001 0.00002 0.00004
0.00014 0.00019 0.00002
0.00002 0.00006 0.00003
0.00003 0.00024 0.00001
0.00012 0.00012 0.00005
0.00061 0.00001 0.00030
0.00014 0.00001 0.00011
0.00020 0.00001 0.00011
0.00032 0.00001 0.00023
0.00028 0.00014 0.00005
0.00006 0.00004 0.00006
0.00004 0.00005 0.00001
0.00017 0.00008 0.00008
0.00018 0.00001 0.00017
0.00004 0.00001 0.00010
0.00008 0.00001 0.00010
0.00009 0.00001 0.00013
0.00036 0.00024 0.00009
0.00010 0.00010 0.00011
0.00015 0.00032 0.00004
0.00037 0.00018 0.00019
0.00021 0.00024 0.00016
0.00008 0.00006 0.00004
0.00009 0.00017 0.00010
0.00014 0.00012 0.00014
0.00026 0.00006 0.00004
0.00005 0.00004 0.00004
0.00004 0.00003 0.00001
0.00014 0.00004 0.00009
0.00001 0.00001 0.00005
0.00001 0.00001 0.00002
0.00001 0.00002 0.00004
0.00003 0.00001 0.00003
0.00011 0.00011 0.00007
0.00008 0.00006 0.00007
0.00007 0.00014 0.00004
0.00023 0.00010 0.00011
0.00112 0.00001 0.00021
0.00021 0.00001 0.00006
0.00028 0.00001 0.00009
0.00057 0.00001 0.00015
0.00056 0.00005 0.00005
0.00009 0.00003 0.00005
0.00006 0.00003 0.00001
0.00022 0.00002 0.00006
0.00046 0.00008 0.00014
0.00010 0.00003 0.00007
0.00012 0.00008 0.00011
0.00023 0.00004 0.00007
0.00039 0.00007 0.00004
0.00009 0.00004 0.00004
0.00014 0.00011 0.00002
0.00051 0.00005 0.00007
0.00001 0.00035 0.00040
0.00019 0.00008 0.00016
0.00001 0.00022 0.00013
0.00039 0.00015 0.00030
0.00036 0.00016 0.00015
0.00008 0.00005 0.00016
0.00004 0.00007 0.00002
0.00020 0.00009 0.00017
0.00001 0.00009 0.00075
0.00004 0.00003 0.00034
0.00009 0.00008 0.00037
0.00007 0.00003 0.00029
0.00043 0.00024 0.00016
0.00015 0.00007 0.00025
0.00014 0.00036 0.00004
0.00028 0.00014 0.00028
0.00018 0.00027 0.00094
0.00003 0.00004 0.00018
0.00004 0.00014 0.00026
0.00009 0.00012 0.00061
0.00003 0.00005 0.00010
0.00001 0.00001 0.00010
0.00001 0.00001 0.00001
0.00002 0.00003 0.00015
0.00004 0.00009 0.00064
0.00001 0.00002 0.00018
0.00002 0.00006 0.00023
0.00003 0.00003 0.00031
0.00007 0.00015 0.00024
0.00001 0.00005 0.00014
0.00003 0.00012 0.00009
0.00007 0.00009 0.00049
0.00001 0.00010 0.00011
0.00001 0.00002 0.00002
0.00001 0.00005 0.00006
0.00001 0.00005 0.00012
0.00002 0.00002 0.00003
0.00001 0.00001 0.00003
0.00001 0.00001 0.00001
0.00001 0.00001 0.00003
0.00001 0.00001 0.00003
0.00001 0.00001 0.00001
0.00001 0.00001 0.00001
0.00001 0.00001 0.00002
0.00001 0.00005 0.00004
0.00001 0.00003 0.00002
0.00001 0.00005 0.00003
0.00004 0.00004 0.00009
0.00012 0.00016 0.00019
0.00001 0.00003 0.00003
0.00002 0.00010 0.00010
0.00007 0.00006 0.00019
0.00003 0.00003 0.00003
0.00001 0.00001 0.00003
0.00001 0.00001 0.00001
0.00002 0.00002 0.00009
0.00004 0.00007 0.00011
0.00001 0.00003 0.00004
0.00001 0.00007 0.00003
0.00002 0.00003 0.00007
0.00004 0.00005 0.00004
0.00001 0.00001 0.00002
0.00001 0.00006 0.00001
0.00005 0.00004 0.00009
0.00001 0.00043 0.00059
0.00002 0.00009 0.00020
0.00001 0.00022 0.00018
0.00007 0.00017 0.00055
0.00003 0.00005 0.00008
0.00001 0.00002 0.00015
0.00001 0.00002 0.00001
0.00002 0.00004 0.00016
0.00001 0.00009 0.00065
0.00001 0.00002 0.00027
0.00001 0.00005 0.00025
0.00002 0.00005 0.00035
0.00007 0.00018 0.00020
0.00002 0.00007 0.00017
0.00002 0.00020 0.00005
0.00007 0.00015 0.00048
0.00003 0.00007 0.00026
0.00001 0.00002 0.00010
0.00001 0.00005 0.00011
0.00003 0.00004 0.00031
0.00001 0.00002 0.00003
0.00001 0.00001 0.00004
0.00001 0.00001 0.00001
0.00001 0.00001 0.00007
0.00003 0.00005 0.00022
0.00001 0.00001 0.00010
0.00003 0.00003 0.00015
0.00001 0.00002 0.00016
0.00004 0.00006 0.00009
0.00001 0.00003 0.00011
0.00002 0.00006 0.00005
0.00002 0.00004 0.00022
0.00001 0.00012 0.00004
0.00001 0.00002 0.00002
0.00001 0.00007 0.00002
0.00001 0.00007 0.00005
0.00001 0.00002 0.00002
0.00001 0.00001 0.00001
0.00001 0.00001 0.00001
0.00001 0.00001 0.00004
0.00001 0.00001 0.00001
0.00001 0.00001 0.00001
0.00001 0.00001 0.00001
0.00001 0.00001 0.00001
0.00001 0.00005 0.00002
0.00001 0.00003 0.00002
0.00001 0.00009 0.00001
0.00003 0.00005 0.00006
0.00002 0.00001 0.00001
0.00001 0.00001 0.00001
0.00001 0.00001 0.00001
0.00002 0.00001 0.00002
0.00001 0.00001 0.00001
0.00001 0.00001 0.00001
0.00001 0.00001 0.00001
0.00001 0.00001 0.00001
0.00003 0.00001 0.00001
0.00001 0.00001 0.00001
0.00001 0.00001 0.00001
0.00001 0.00001 0.00001
0.00001 0.00001 0.00001
0.00001 0.00001 0.00001
0.00001 0.00001 0.00001
0.00002 0.00001 0.00001
0.00001 0.00010 0.00017
0.00001 0.00002 0.00006
0.00001 0.00004 0.00006
0.00004 0.00005 0.00012
0.00002 0.00002 0.00004
0.00001 0.00001 0.00005
0.00001 0.00001 0.00001
0.00001 0.00003 0.00006
0.00001 0.00003 0.00019
0.00001 0.00001 0.00010
0.00001 0.00002 0.00010
0.00001 0.00001 0.00010
0.00002 0.00011 0.00007
0.00001 0.00006 0.00008
0.00001 0.00017 0.00002
0.00004 0.00012 0.00017
0.00004 0.00035 0.00066
0.00001 0.00005 0.00023
0.00001 0.00017 0.00024
0.00003 0.00016 0.00055
0.00002 0.00005 0.00009
0.00001 0.00001 0.00006
0.00001 0.00001 0.00001
0.00001 0.00003 0.00011
0.00002 0.00005 0.00035
0.00001 0.00002 0.00015
0.00001 0.00005 0.00018
0.00001 0.00002 0.00022
0.00004 0.00025 0.00018
0.00001 0.00007 0.00010
0.00001 0.00020 0.00008
0.00004 0.00016 0.00031
0.00001 0.00018 0.00007
0.00001 0.00003 0.00003
0.00001 0.00011 0.00005
0.00001 0.00012 0.00009
0.00001 0.00002 0.00002
0.00001 0.00001 0.00002
0.00001 0.00001 0.00001
0.00001 0.00002 0.00004
0.00001 0.00001 0.00003
0.00001 0.00001 0.00001
0.00001 0.00001 0.00004
0.00001 0.00001 0.00003
0.00001 0.00007 0.00003
0.00001 0.00003 0.00003
0.00001 0.00008 0.00003
0.00003 0.00007 0.00006
0.00007 0.00023 0.00009
0.00001 0.00003 0.00003
0.00001 0.00013 0.00004
0.00005 0.00009 0.00011
0.00004 0.00003 0.00004
0.00001 0.00001 0.00003
0.00001 0.00001 0.00001
0.00002 0.00002 0.00005
0.00003 0.00002 0.00010
0.00001 0.00001 0.00004
0.00001 0.00004 0.00004
0.00001 0.00001 0.00006
0.00002 0.00008 0.00003
0.00001 0.00002 0.00001
0.00001 0.00006 0.00001
0.00003 0.00007 0.00004
0.00001 0.00024 0.00030
0.00001 0.00003 0.00011
0.00001 0.00010 0.00011
0.00003 0.00012 0.00022
0.00002 0.00003 0.00008
0.00001 0.00001 0.00006
0.00001 0.00001 0.00001
0.00001 0.00003 0.00010
0.00001 0.00004 0.00022
0.00001 0.00001 0.00019
0.00001 0.00003 0.00018
0.00001 0.00001 0.00017
0.00003 0.00018 0.00012
0.00001 0.00007 0.00017
0.00001 0.00018 0.00005
0.00004 0.00016 0.00024
0.00014 0.00001 0.00043
0.00002 0.00001 0.00015
0.00003 0.00001 0.00014
0.00007 0.00001 0.00036
0.00004 0.00004 0.00004
0.00001 0.00001 0.00005
0.00001 0.00001 0.00001
0.00002 0.00003 0.00008
0.00005 0.00001 0.00023
0.00001 0.00001 0.00009
0.00001 0.00001 0.00010
0.00002 0.00001 0.00015
0.00007 0.00012 0.00009
0.00002 0.00005 0.00012
0.00004 0.00011 0.00005
0.00008 0.00012 0.00025
0.00002 0.00011 0.00004
0.00001 0.00002 0.00001
0.00002 0.00006 0.00003
0.00002 0.00006 0.00005
0.00003 0.00002 0.00001
0.00001 0.00001 0.00001
0.00001 0.00001 0.00001
0.00002 0.00001 0.00003
0.00001 0.00001 0.00001
0.00001 0.00001 0.00001
0.00001 0.00001 0.00001
0.00001 0.00001 0.00001
0.00001 0.00004 0.00002
0.00001 0.00003 0.00001
0.00002 0.00006 0.00001
0.00005 0.00005 0.00004
0.00021 0.00001 0.00011
0.00002 0.00001 0.00002
0.00005 0.00001 0.00006
0.00012 0.00001 0.00010
0.00011 0.00001 0.00002
0.00001 0.00001 0.00002
0.00001 0.00001 0.00001
0.00005 0.00001 0.00003
0.00011 0.00004 0.00011
0.00002 0.00001 0.00005
0.00001 0.00002 0.00005
0.00006 0.00001 0.00006
0.00008 0.00002 0.00003
0.00002 0.00001 0.00002
0.00002 0.00001 0.00001
0.00009 0.00001 0.00005
0.00001 0.00029 0.00043
0.00002 0.00005 0.00016
0.00001 0.00015 0.00015
0.00007 0.00012 0.00031
0.00007 0.00004 0.00011
0.00002 0.00002 0.00014
0.00001 0.00001 0.00001
0.00004 0.00003 0.00013
0.00001 0.00006 0.00059
0.00001 0.00001 0.00022
0.00002 0.00004 0.00027
0.00001 0.00003 0.00028
0.00010 0.00018 0.00016
0.00003 0.00004 0.00021
0.00002 0.00015 0.00004
0.00009 0.00012 0.00029
0.00098 0.00170 0.00001
0.00022 0.00032 0.00001
0.00031 0.00098 0.00001
0.00053 0.00062 0.00001
0.00028 0.00022 0.00001
0.00009 0.00011 0.00001
0.00007 0.00017 0.00001
0.00021 0.00017 0.00001
0.00027 0.00037 0.00001
0.00011 0.00014 0.00001
0.00016 0.00041 0.00001
0.00017 0.00016 0.00001
0.00055 0.00055 0.00001
0.00015 0.00021 0.00001
0.00023 0.00065 0.00001
0.00043 0.00041 0.00001
0.00012 0.00065 0.00031
0.00004 0.00013 0.00012
0.00005 0.00034 0.00014
0.00010 0.00024 0.00028
0.00016 0.00011 0.00007
0.00004 0.00007 0.00005
0.00002 0.00009 0.00001
0.00012 0.00008 0.00011
0.00002 0.00007 0.00014
0.00001 0.00004 0.00007
0.00001 0.00008 0.00008
0.00002 0.00003 0.00010
0.00013 0.00027 0.00010
0.00007 0.00013 0.00008
0.00005 0.00045 0.00006
0.00021 0.00021 0.00017
0.00035 0.00039 0.00001
0.00010 0.00009 0.00001
0.00015 0.00027 0.00001
0.00032 0.00016 0.00001
0.00019 0.00007 0.00001
0.00009 0.00002 0.00001
0.00003 0.00006 0.00001
0.00019 0.00005 0.00001
0.00023 0.00017 0.00001
0.00008 0.00007 0.00001
0.00006 0.00019 0.00001
0.00016 0.00008 0.00001
0.00021 0.00016 0.00001
0.00006 0.00005 0.00001
0.00009 0.00020 0.00001
0.00027 0.00012 0.00001
0.00001 0.00078 0.00055
0.00016 0.00019 0.00020
0.00001 0.00057 0.00017
0.00035 0.00033 0.00041
0.00025 0.00016 0.00013
0.00009 0.00010 0.00020
0.00004 0.00013 0.00002
0.00019 0.00012 0.00018
0.00001 0.00030 0.00067
0.00004 0.00012 0.00031
0.00011 0.00033 0.00033
0.00007 0.00010 0.00031
0.00049 0.00062 0.00022
0.00017 0.00030 0.00025
0.00016 0.00094 0.00007
0.00036 0.00049 0.00046
0.00026 0.00049 0.00045
0.00009 0.00010 0.00018
0.00016 0.00026 0.00017
0.00018 0.00018 0.00036
0.00014 0.00010 0.00007
0.00003 0.00006 0.00008
0.00002 0.00009 0.00002
0.00007 0.00007 0.00010
0.00012 0.00014 0.00023
0.00006 0.00007 0.00014
0.00015 0.00019 0.00017
0.00008 0.00007 0.00014
0.00029 0.00017 0.00010
0.00006 0.00010 0.00014
0.00016 0.00026 0.00005
0.00018 0.00012 0.00024
0.00008 0.00058 0.00010
0.00003 0.00013 0.00005
0.00006 0.00041 0.00006
0.00007 0.00024 0.00012
0.00011 0.00009 0.00005
0.00003 0.00006 0.00004
0.00001 0.00007 0.00001
0.00009 0.00007 0.00009
0.00001 0.00008 0.00004
0.00001 0.00004 0.00002
0.00001 0.00010 0.00003
0.00002 0.00004 0.00003
0.00010 0.00021 0.00003
0.00010 0.00014 0.00005
0.00007 0.00039 0.00002
0.00021 0.00020 0.00008
0.00019 0.00004 0.00003
0.00003 0.00001 0.00001
0.00007 0.00002 0.00002
0.00020 0.00002 0.00005
0.00012 0.00001 0.00001
0.00002 0.00001 0.00001
0.00001 0.00001 0.00001
0.00006 0.00001 0.00002
0.00016 0.00001 0.00003
0.00003 0.00001 0.00002
0.00003 0.00001 0.00002
0.00009 0.00001 0.00003
0.00013 0.00004 0.00001
0.00001 0.00002 0.00001
0.00003 0.00006 0.00001
0.00017 0.00003 0.00002
0.00001 0.00027 0.00021
0.00015 0.00008 0.00009
0.00001 0.00015 0.00007
0.00024 0.00012 0.00017
0.00020 0.00012 0.00008
0.00007 0.00008 0.00010
0.00002 0.00009 0.00001
0.00013 0.00010 0.00011
0.00001 0.00011 0.00026
0.00004 0.00006 0.00016
0.00009 0.00014 0.00017
0.00006 0.00005 0.00013
0.00017 0.00028 0.00009
0.00014 0.00019 0.00013
0.00006 0.00059 0.00002
0.00024 0.00027 0.00021
0.00033 0.00204 0.00001
0.00009 0.00040 0.00001
0.00016 0.00132 0.00001
0.00020 0.00058 0.00001
0.00010 0.00029 0.00001
0.00004 0.00015 0.00001
0.00001 0.00020 0.00001
0.00007 0.00017 0.00001
0.00012 0.00042 0.00001
0.00007 0.00014 0.00001
0.00010 0.00042 0.00001
0.00006 0.00016 0.00001
0.00025 0.00073 0.00001
0.00009 0.00025 0.00001
0.00011 0.00107 0.00001
0.00021 0.00060 0.00001
0.00006 0.00122 0.00009
0.00003 0.00028 0.00003
0.00006 0.00075 0.00006
0.00007 0.00046 0.00008
0.00010 0.00015 0.00005
0.00002 0.00010 0.00007
0.00002 0.00010 0.00001
0.00010 0.00011 0.00004
0.00001 0.00010 0.00005
0.00001 0.00004 0.00002
0.00001 0.00012 0.00009
0.00002 0.00005 0.00003
0.00006 0.00035 0.00003
0.00003 0.00017 0.00003
0.00003 0.00056 0.00003
0.00020 0.00026 0.00004
0.00034 0.00130 0.00026
0.00007 0.00019 0.00007
0.00010 0.00076 0.00011
0.00028 0.00035 0.00019
0.00019 0.00014 0.00006
0.00003 0.00007 0.00004
0.00002 0.00013 0.00001
0.00013 0.00010 0.00007
0.00018 0.00016 0.00018
0.00005 0.00008 0.00007
0.00005 0.00018 0.00008
0.00011 0.00007 0.00009
0.00014 0.00040 0.00006
0.00004 0.00013 0.00004
0.00004 0.00059 0.00004
0.00020 0.00033 0.00014
0.00001 0.00080 0.00018
0.00004 0.00013 0.00007
0.00001 0.00046 0.00004
0.00012 0.00028 0.00016
0.00009 0.00012 0.00004
0.00002 0.00007 0.00009
0.00001 0.00007 0.00001
0.00007 0.00008 0.00004
0.00001 0.00018 0.00017
0.00001 0.00007 0.00010
0.00002 0.00021 0.00014
0.00001 0.00007 0.00011
0.00013 0.00062 0.00004
0.00005 0.00025 0.00007
0.00003 0.00091 0.00002
0.00016 0.00048 0.00010
0.00104 0.00001 0.00075
0.00028 0.00001 0.00027
0.00038 0.00001 0.00025
0.00050 0.00001 0.00048
0.00039 0.00029 0.00010
0.00013 0.00011 0.00014
0.00008 0.00025 0.00001
0.00024 0.00019 0.00015
0.00038 0.00001 0.00050
0.00010 0.00001 0.00024
0.00017 0.00001 0.00022
0.00016 0.00001 0.00021
0.00056 0.00044 0.00012
0.00024 0.00023 0.00020
0.00027 0.00072 0.00006
0.00054 0.00040 0.00032
0.00031 0.00080 0.00029
0.00014 0.00016 0.00012
0.00020 0.00046 0.00016
0.00020 0.00030 0.00030
0.00051 0.00014 0.00007
0.00011 0.00010 0.00008
0.00010 0.00010 0.00001
0.00026 0.00010 0.00014
0.00004 0.00009 0.00009
0.00002 0.00004 0.00005
0.00002 0.00008 0.00009
0.00005 0.00005 0.00010
0.00019 0.00026 0.00010
0.00017 0.00015 0.00012
0.00014 0.00041 0.00005
0.00042 0.00025 0.00023
0.00169 0.00001 0.00018
0.00039 0.00001 0.00004
0.00052 0.00001 0.00007
0.00102 0.00001 0.00015
0.00110 0.00004 0.00003
0.00023 0.00003 0.00005
0.00010 0.00004 0.00001
0.00038 0.00003 0.00006
0.00107 0.00015 0.00015
0.00025 0.00004 0.00008
0.00021 0.00011 0.00008
0.00051 0.00006 0.00007
0.00059 0.00009 0.00003
0.00016 0.00003 0.00004
0.00019 0.00015 0.00002
0.00062 0.00005 0.00009
0.00001 0.00118 0.00056
0.00036 0.00022 0.00021
0.00001 0.00081 0.00018
0.00053 0.00047 0.00045
0.00080 0.00024 0.00010
0.00020 0.00013 0.00011
0.00010 0.00016 0.00001
0.00033 0.00017 0.00013
0.00001 0.00027 0.00080
0.00005 0.00010 0.00031
0.00010 0.00025 0.00043
0.00011 0.00015 0.00034
0.00098 0.00049 0.00016
0.00024 0.00018 0.00024
0.00025 0.00073 0.00005
0.00044 0.00032 0.00038
0.00510 0.00154 0.00148
0.00122 0.00052 0.00037
0.00136 0.00125 0.00041
0.00318 0.00082 0.00094
0.00109 0.00044 0.00020
0.00039 0.00019 0.00018
0.00016 0.00026 0.00003
0.00097 0.00025 0.00028
0.00112 0.00049 0.00087
0.00042 0.00020 0.00035
0.00051 0.00041 0.00037
0.00076 0.00019 0.00044
0.00270 0.00089 0.00039
0.00069 0.00029 0.00020
0.00116 0.00064 0.00015
0.00270 0.00044 0.00062
0.00059 0.00049 0.00024
0.00018 0.00018 0.00008
0.00037 0.00034 0.00014
0.00051 0.00027 0.00026
0.00053 0.00015 0.00006
0.00012 0.00009 0.00006
0.00007 0.00011 0.00001
0.00044 0.00010 0.00012
0.00009 0.00007 0.00014
0.00002 0.00004 0.00005
0.00003 0.00007 0.00008
0.00011 0.00005 0.00009
0.00053 0.00030 0.00009
0.00026 0.00018 0.00008
0.00023 0.00048 0.00006
0.00139 0.00027 0.00019
0.00379 0.00063 0.00050
0.00062 0.00017 0.00010
0.00104 0.00044 0.00029
0.00216 0.00029 0.00045
0.00123 0.00017 0.00011
0.00026 0.00008 0.00010
0.00012 0.00014 0.00002
0.00111 0.00010 0.00020
0.00135 0.00022 0.00044
0.00033 0.00012 0.00017
0.00039 0.00024 0.00020
0.00076 0.00010 0.00024
0.00131 0.00034 0.00016
0.00024 0.00008 0.00006
0.00028 0.00031 0.00005
0.00178 0.00019 0.00029
0.00001 0.00109 0.00066
0.00081 0.00032 0.00020
0.00001 0.00075 0.00019
0.00167 0.00055 0.00056
0.00072 0.00021 0.00012
0.00025 0.00011 0.00020
0.00010 0.00020 0.00002
0.00053 0.00014 0.00018
0.00001 0.00044 0.00053
0.00019 0.00020 0.00027
0.00043 0.00044 0.00028
0.00036 0.00018 0.00031
0.00235 0.00081 0.00022
0.00061 0.00038 0.00020
0.00067 0.00091 0.00007
0.00179 0.00062 0.00046
0.00065 0.00021 0.00031
0.00015 0.00007 0.00012
0.00022 0.00014 0.00013
0.00047 0.00010 0.00027
0.00020 0.00008 0.00005
0.00004 0.00003 0.00005
0.00003 0.00005 0.00001
0.00017 0.00005 0.00008
0.00025 0.00011 0.00019
0.00009 0.00005 0.00008
0.00023 0.00010 0.00014
0.00020 0.00006 0.00011
0.00058 0.00017 0.00009
0.00012 0.00006 0.00007
0.00030 0.00016 0.00004
0.00058 0.00010 0.00020
0.00013 0.00019 0.00007
0.00006 0.00004 0.00004
0.00009 0.00015 0.00004
0.00018 0.00013 0.00010
0.00028 0.00003 0.00003
0.00003 0.00002 0.00002
0.00003 0.00003 0.00001
0.00024 0.00002 0.00006
0.00001 0.00002 0.00003
0.00001 0.00001 0.00001
0.00001 0.00003 0.00004
0.00004 0.00001 0.00002
0.00013 0.00012 0.00003
0.00005 0.00005 0.00003
0.00007 0.00017 0.00002
0.00041 0.00010 0.00008
0.00050 0.00003 0.00003
0.00004 0.00001 0.00001
0.00008 0.00002 0.00002
0.00038 0.00002 0.00004
0.00013 0.00001 0.00001
0.00001 0.00001 0.00001
0.00001 0.00001 0.00001
0.00012 0.00001 0.00001
0.00028 0.00001 0.00002
0.00004 0.00001 0.00001
0.00005 0.00001 0.00001
0.00017 0.00001 0.00001
0.00018 0.00003 0.00001
0.00003 0.00001 0.00001
0.00004 0.00004 0.00001
0.00039 0.00002 0.00002
0.00001 0.00016 0.00017
0.00015 0.00005 0.00009
0.00001 0.00011 0.00008
0.00040 0.00009 0.00015
0.00015 0.00007 0.00006
0.00004 0.00003 0.00010
0.00002 0.00005 0.00001
0.00014 0.00005 0.00009
0.00001 0.00005 0.00022
0.00005 0.00002 0.00014
0.00015 0.00005 0.00015
0.00011 0.00002 0.00014
0.00043 0.00026 0.00008
0.00016 0.00013 0.00010
0.00011 0.00038 0.00002
0.00052 0.00023 0.00017
0.00104 0.00100 0.00052
0.00023 0.00031 0.00015
0.00056 0.00080 0.00027
0.00060 0.00052 0.00044
0.00020 0.00026 0.00008
0.00007 0.00013 0.00008
0.00002 0.00016 0.00002
0.00019 0.00014 0.00012
0.00048 0.00032 0.00035
0.00013 0.00013 0.00015
0.00036 0.00028 0.00019
0.00022 0.00016 0.00022
0.00098 0.00078 0.00015
0.00023 0.00017 0.00008
0.00036 0.00058 0.00007
0.00077 0.00045 0.00031
0.00020 0.00040 0.00013
0.00006 0.00011 0.00004
0.00013 0.00034 0.00009
0.00023 0.00025 0.00015
0.00023 0.00008 0.00004
0.00006 0.00005 0.00003
0.00003 0.00005 0.00001
0.00018 0.00005 0.00006
0.00003 0.00004 0.00009
0.00001 0.00002 0.00002
0.00001 0.00004 0.00006
0.00004 0.00003 0.00005
0.00026 0.00034 0.00005
0.00018 0.00019 0.00006
0.00011 0.00030 0.00003
0.00059 0.00024 0.00011
0.00099 0.00056 0.00025
0.00014 0.00012 0.00007
0.00046 0.00043 0.00019
0.00082 0.00029 0.00026
0.00046 0.00011 0.00009
0.00008 0.00004 0.00007
0.00002 0.00007 0.00002
0.00038 0.00007 0.00014
0.00040 0.00013 0.00030
0.00010 0.00007 0.00016
0.00012 0.00013 0.00015
0.00027 0.00005 0.00017
0.00037 0.00024 0.00008
0.00007 0.00009 0.00004
0.00012 0.00014 0.00003
0.00063 0.00019 0.00016
0.00001 0.00052 0.00023
0.00014 0.00010 0.00007
0.00001 0.00036 0.00010
0.00050 0.00027 0.00021
0.00014 0.00009 0.00004
0.00004 0.00005 0.00004
0.00001 0.00005 0.00001
0.00013 0.00006 0.00006
0.00001 0.00009 0.00025
0.00004 0.00003 0.00010
0.00009 0.00011 0.00014
0.00006 0.00005 0.00014
0.00066 0.00060 0.00008
0.00016 0.00025 0.00007
0.00019 0.00049 0.00003
0.00063 0.00040 0.00019
0.00271 0.00001 0.00109
0.00052 0.00001 0.00035
0.00080 0.00001 0.00045
0.00166 0.00001 0.00089
0.00077 0.00035 0.00016
0.00025 0.00013 0.00018
0.00015 0.00021 0.00003
0.00069 0.00019 0.00030
0.00069 0.00001 0.00066
0.00020 0.00001 0.00036
0.00040 0.00001 0.00033
0.00047 0.00001 0.00038
0.00171 0.00054 0.00024
0.00051 0.00018 0.00024
0.00073 0.00050 0.00011
0.00228 0.00035 0.00060
0.00029 0.00024 0.00018
0.00011 0.00007 0.00006
0.00020 0.00014 0.00011
0.00027 0.00014 0.00021
0.00054 0.00007 0.00006
0.00014 0.00004 0.00006
0.00011 0.00005 0.00001
0.00045 0.00004 0.00012
0.00005 0.00004 0.00013
0.00002 0.00002 0.00005
0.00003 0.00004 0.00008
0.00007 0.00002 0.00008
0.00038 0.00012 0.00007
0.00017 0.00006 0.00009
0.00020 0.00015 0.00004
0.00062 0.00009 0.00014
0.00286 0.00001 0.00037
0.00045 0.00001 0.00009
0.00094 0.00001 0.00018
0.00168 0.00001 0.00033
0.00126 0.00008 0.00011
0.00034 0.00004 0.00009
0.00017 0.00007 0.00001
0.00084 0.00004 0.00014
0.00112 0.00016 0.00031
0.00027 0.00005 0.00013
0.00031 0.00015 0.00017
0.00070 0.00009 0.00014
0.00113 0.00015 0.00010
0.00022 0.00006 0.00008
0.00039 0.00014 0.00005
0.00160 0.00009 0.00019
0.00001 0.00089 0.00067
0.00062 0.00019 0.00023
0.00001 0.00047 0.00024
0.00142 0.00041 0.00059
0.00072 0.00022 0.00017
0.00024 0.00011 0.00020
0.00010 0.00012 0.00002
0.00054 0.00015 0.00020
0.00001 0.00021 0.00072
0.00008 0.00008 0.00036
0.00026 0.00021 0.00035
0.00022 0.00010 0.00037
0.00224 0.00062 0.00024
0.00047 0.00015 0.00029
0.00070 0.00062 0.00006
0.00131 0.00043 0.00054
0.00180 0.00035 0.00029
0.00043 0.00009 0.00008
0.00060 0.00022 0.00010
0.00090 0.00019 0.00021
0.00075 0.00008 0.00006
0.00019 0.00003 0.00004
0.00011 0.00003 0.00001
0.00041 0.00006 0.00006
0.00072 0.00012 0.00015
0.00017 0.00003 0.00007
0.00036 0.00011 0.00008
0.00036 0.00005 0.00010
0.00159 0.00024 0.00009
0.00031 0.00007 0.00005
0.00082 0.00023 0.00003
0.00121 0.00013 0.00019
0.00028 0.00014 0.00008
0.00009 0.00004 0.00003
0.00015 0.00010 0.00006
0.00022 0.00008 0.00008
0.00032 0.00003 0.00003
0.00004 0.00001 0.00003
0.00004 0.00001 0.00001
0.00018 0.00002 0.00004
0.00004 0.00002 0.00004
0.00001 0.00001 0.00001
0.00002 0.00002 0.00003
0.00007 0.00001 0.00003
0.00030 0.00007 0.00003
0.00013 0.00004 0.00002
0.00014 0.00010 0.00003
0.00064 0.00007 0.00007
0.00128 0.00018 0.00016
0.00031 0.00004 0.00004
0.00040 0.00011 0.00010
0.00097 0.00009 0.00018
0.00075 0.00007 0.00005
0.00015 0.00001 0.00002
0.00008 0.00002 0.00001
0.00044 0.00003 0.00006
0.00091 0.00012 0.00016
0.00026 0.00006 0.00007
0.00024 0.00013 0.00007
0.00058 0.00005 0.00008
0.00077 0.00011 0.00005
0.00014 0.00003 0.00002
0.00019 0.00012 0.00002
0.00097 0.00007 0.00011
0.00001 0.00036 0.00021
0.00038 0.00011 0.00007
0.00001 0.00027 0.00008
0.00070 0.00019 0.00019
0.00057 0.00005 0.00006
0.00015 0.00002 0.00009
0.00008 0.00002 0.00001
0.00032 0.00004 0.00007
0.00001 0.00014 0.00022
0.00010 0.00005 0.00011
0.00024 0.00014 0.00013
0.00024 0.00007 0.00013
0.00117 0.00021 0.00008
0.00032 0.00009 0.00008
0.00036 0.00026 0.00003
0.00098 0.00014 0.00018
0.00028 0.00009 0.00031
0.00005 0.00002 0.00012
0.00015 0.00005 0.00013
0.00019 0.00006 0.00028
0.00014 0.00004 0.00005
0.00002 0.00002 0.00005
0.00002 0.00002 0.00001
0.00009 0.00002 0.00008
0.00015 0.00007 0.00025
0.00003 0.00002 0.00006
0.00013 0.00005 0.00012
0.00009 0.00003 0.00013
0.00042 0.00011 0.00010
0.00004 0.00003 0.00009
0.00020 0.00009 0.00004
0.00027 0.00006 0.00027
0.00011 0.00014 0.00006
0.00003 0.00003 0.00003
0.00008 0.00010 0.00004
0.00013 0.00010 0.00008
0.00012 0.00003 0.00004
0.00002 0.00002 0.00003
0.00001 0.00001 0.00001
0.00008 0.00002 0.00005
0.00001 0.00002 0.00003
0.00001 0.00001 0.00001
0.00001 0.00002 0.00002
0.00002 0.00001 0.00003
0.00015 0.00009 0.00003
0.00007 0.00004 0.00003
0.00009 0.00014 0.00002
0.00032 0.00006 0.00006
0.00016 0.00001 0.00003
0.00001 0.00001 0.00001
0.00005 0.00001 0.00003
0.00017 0.00001 0.00004
0.00013 0.00001 0.00002
0.00001 0.00001 0.00001
0.00001 0.00001 0.00001
0.00007 0.00001 0.00002
0.00017 0.00001 0.00004
0.00002 0.00001 0.00001
0.00003 0.00001 0.00001
0.00009 0.00001 0.00002
0.00014 0.00002 0.00001
0.00001 0.00001 0.00001
0.00006 0.00003 0.00001
0.00017 0.00001 0.00003
0.00001 0.00009 0.00017
0.00007 0.00003 0.00007
0.00001 0.00006 0.00006
0.00021 0.00005 0.00013
0.00015 0.00005 0.00007
0.00004 0.00001 0.00007
0.00001 0.00001 0.00001
0.00011 0.00002 0.00008
0.00001 0.00006 0.00031
0.00003 0.00002 0.00013
0.00006 0.00004 0.00013
0.00007 0.00002 0.00018
0.00025 0.00014 0.00009
0.00009 0.00007 0.00011
0.00007 0.00025 0.00003
0.00025 0.00011 0.00017
0.00014 0.00028 0.00005
0.00002 0.00004 0.00001
0.00007 0.00019 0.00002
0.00008 0.00014 0.00003
0.00004 0.00005 0.00001
0.00001 0.00001 0.00001
0.00001 0.00001 0.00001
0.00004 0.00003 0.00001
0.00011 0.00006 0.00003
0.00001 0.00001 0.00001
0.00007 0.00003 0.00001
0.00004 0.00002 0.00001
0.00024 0.00026 0.00001
0.00003 0.00005 0.00001
0.00004 0.00022 0.00001
0.00014 0.00015 0.00003
0.00003 0.00008 0.00001
0.00001 0.00001 0.00001
0.00002 0.00007 0.00001
0.00005 0.00006 0.00001
0.00005 0.00002 0.00001
0.00001 0.00001 0.00001
0.00001 0.00001 0.00001
0.00005 0.00002 0.00001
0.00001 0.00001 0.00001
0.00001 0.00001 0.00001
0.00001 0.00001 0.00001
0.00001 0.00001 0.00001
0.00004 0.00005 0.00001
0.00001 0.00001 0.00001
0.00001 0.00005 0.00001
0.00010 0.00004 0.00001
0.00014 0.00037 0.00001
0.00001 0.00006 0.00001
0.00003 0.00019 0.00001
0.00016 0.00015 0.00001
0.00012 0.00003 0.00001
0.00001 0.00001 0.00001
0.00001 0.00002 0.00001
0.00008 0.00002 0.00001
0.00011 0.00004 0.00001
0.00001 0.00002 0.00001
0.00002 0.00004 0.00001
0.00006 0.00002 0.00001
0.00012 0.00016 0.00001
0.00001 0.00004 0.00001
0.00002 0.00015 0.00001
0.00015 0.00012 0.00001
0.00001 0.00016 0.00003
0.00002 0.00003 0.00001
0.00001 0.00008 0.00002
0.00011 0.00007 0.00003
0.00006 0.00001 0.00001
0.00001 0.00001 0.00001
0.00001 0.00001 0.00001
0.00005 0.00001 0.00001
0.00001 0.00003 0.00005
0.00001 0.00001 0.00002
0.00001 0.00003 0.00003
0.00001 0.00001 0.00003
0.00018 0.00016 0.00002
0.00001 0.00005 0.00002
0.00005 0.00018 0.00001
0.00013 0.00011 0.00005
0.00124 0.00001 0.00038
0.00019 0.00001 0.00010
0.00042 0.00001 0.00012
0.00052 0.00001 0.00026
0.00042 0.00012 0.00003
0.00009 0.00003 0.00004
0.00006 0.00004 0.00001
0.00032 0.00006 0.00006
0.00035 0.00001 0.00012
0.00005 0.00001 0.00007
0.00020 0.00001 0.00008
0.00017 0.00001 0.00008
0.00060 0.00020 0.00008
0.00015 0.00008 0.00009
0.00032 0.00025 0.00003
0.00079 0.00016 0.00020
0.00030 0.00015 0.00014
0.00009 0.00003 0.00003
0.00014 0.00008 0.00010
0.00019 0.00007 0.00011
0.00035 0.00004 0.00003
0.00007 0.00002 0.00003
0.00006 0.00002 0.00001
0.00023 0.00003 0.00008
0.00002 0.00001 0.00005
0.00001 0.00001 0.00001
0.00001 0.00001 0.00003
0.00004 0.00001 0.00002
0.00017 0.00007 0.00007
0.00012 0.00005 0.00005
0.00012 0.00010 0.00003
0.00042 0.00007 0.00011
0.00116 0.00001 0.00014
0.00020 0.00001 0.00002
0.00040 0.00001 0.00008
0.00074 0.00001 0.00012
0.00079 0.00003 0.00002
0.00011 0.00002 0.00002
0.00008 0.00002 0.00001
0.00042 0.00001 0.00003
0.00070 0.00009 0.00009
0.00010 0.00002 0.00004
0.00012 0.00006 0.00005
0.00039 0.00005 0.00004
0.00048 0.00008 0.00002
0.00009 0.00002 0.00001
0.00016 0.00009 0.00001
0.00065 0.00004 0.00004
0.00001 0.00024 0.00043
0.00023 0.00005 0.00014
0.00001 0.00017 0.00020
0.00056 0.00010 0.00032
0.00047 0.00011 0.00016
0.00012 0.00003 0.00015
0.00006 0.00003 0.00002
0.00027 0.00006 0.00017
0.00001 0.00005 0.00066
0.00004 0.00002 0.00031
0.00010 0.00004 0.00039
0.00010 0.00002 0.00029
0.00093 0.00022 0.00020
0.00020 0.00006 0.00026
0.00028 0.00026 0.00005
0.00054 0.00014 0.00038
0.00242 0.00061 0.00145
0.00066 0.00014 0.00035
0.00071 0.00040 0.00045
0.00130 0.00026 0.00105
0.00080 0.00014 0.00021
0.00028 0.00004 0.00012
0.00014 0.00007 0.00003
0.00084 0.00009 0.00034
0.00078 0.00027 0.00100
0.00029 0.00007 0.00036
0.00035 0.00021 0.00038
0.00054 0.00011 0.00051
0.00153 0.00032 0.00037
0.00040 0.00011 0.00023
0.00079 0.00028 0.00015
0.00180 0.00020 0.00084
0.00026 0.00018 0.00024
0.00013 0.00005 0.00005
0.00017 0.00013 0.00014
0.00029 0.00009 0.00024
0.00020 0.00004 0.00004
0.00004 0.00002 0.00003
0.00003 0.00002 0.00001
0.00017 0.00003 0.00005
0.00004 0.00002 0.00012
0.00001 0.00001 0.00002
0.00001 0.00001 0.00004
0.00006 0.00001 0.00006
0.00021 0.00012 0.00009
0.00010 0.00006 0.00005
0.00007 0.00015 0.00005
0.00062 0.00010 0.00023
0.00133 0.00030 0.00043
0.00041 0.00006 0.00005
0.00047 0.00021 0.00026
0.00111 0.00014 0.00044
0.00062 0.00008 0.00011
0.00012 0.00003 0.00005
0.00007 0.00004 0.00001
0.00064 0.00006 0.00022
0.00076 0.00017 0.00036
0.00016 0.00006 0.00014
0.00020 0.00015 0.00013
0.00031 0.00006 0.00016
0.00073 0.00014 0.00011
0.00014 0.00003 0.00003
0.00017 0.00014 0.00004
0.00103 0.00008 0.00028
0.00001 0.00055 0.00090
0.00051 0.00014 0.00025
0.00001 0.00036 0.00033
0.00091 0.00024 0.00085
0.00032 0.00011 0.00018
0.00009 0.00004 0.00018
0.00006 0.00006 0.00003
0.00023 0.00006 0.00027
0.00001 0.00019 0.00090
0.00014 0.00007 0.00038
0.00025 0.00013 0.00037
0.00025 0.00007 0.00052
0.00113 0.00037 0.00036
0.00033 0.00012 0.00026
0.00032 0.00036 0.00011
0.00111 0.00023 0.00079
0.00035 0.00015 0.00060
0.00005 0.00004 0.00019
0.00013 0.00009 0.00025
0.00026 0.00008 0.00065
0.00015 0.00006 0.00010
0.00002 0.00002 0.00005
0.00002 0.00003 0.00001
0.00011 0.00004 0.00017
0.00016 0.00013 0.00040
0.00004 0.00003 0.00017
0.00014 0.00009 0.00028
0.00012 0.00006 0.00029
0.00043 0.00015 0.00018
0.00004 0.00005 0.00019
0.00016 0.00016 0.00010
0.00029 0.00009 0.00050
0.00007 0.00016 0.00011
0.00003 0.00003 0.00003
0.00006 0.00011 0.00008
0.00012 0.00009 0.00017
0.00013 0.00004 0.00005
0.00002 0.00002 0.00002
0.00001 0.00002 0.00001
0.00011 0.00003 0.00012
0.00001 0.00002 0.00003
0.00001 0.00001 0.00002
0.00001 0.00002 0.00002
0.00002 0.00001 0.00003
0.00009 0.00008 0.00005
0.00003 0.00004 0.00004
0.00004 0.00015 0.00002
0.00025 0.00007 0.00012
0.00023 0.00003 0.00004
0.00002 0.00001 0.00001
0.00004 0.00002 0.00004
0.00025 0.00001 0.00006
0.00010 0.00001 0.00002
0.00004 0.00001 0.00002
0.00001 0.00001 0.00001
0.00006 0.00001 0.00001
0.00034 0.00001 0.00003
0.00003 0.00001 0.00002
0.00004 0.00001 0.00002
0.00016 0.00001 0.00003
0.00016 0.00003 0.00001
0.00001 0.00001 0.00001
0.00003 0.00003 0.00001
0.00022 0.00002 0.00004
0.00001 0.00017 0.00040
0.00009 0.00004 0.00011
0.00001 0.00008 0.00013
0.00029 0.00008 0.00031
0.00016 0.00007 0.00011
0.00003 0.00003 0.00008
0.00001 0.00003 0.00001
0.00013 0.00005 0.00015
0.00001 0.00007 0.00040
0.00004 0.00001 0.00021
0.00009 0.00005 0.00019
0.00010 0.00002 0.00023
0.00024 0.00026 0.00014
0.00010 0.00010 0.00014
0.00006 0.00037 0.00003
0.00029 0.00021 0.00035
0.00038 0.00074 0.00056
0.00006 0.00017 0.00024
0.00017 0.00054 0.00029
0.00022 0.00034 0.00067
0.00013 0.00016 0.00010
0.00003 0.00003 0.00005
0.00001 0.00006 0.00001
0.00014 0.00011 0.00013
0.00016 0.00027 0.00048
0.00004 0.00008 0.00018
0.00010 0.00017 0.00019
0.00009 0.00009 0.00029
0.00038 0.00051 0.00019
0.00007 0.00015 0.00008
0.00012 0.00048 0.00008
0.00035 0.00036 0.00042
0.00011 0.00038 0.00013
0.00005 0.00007 0.00004
0.00009 0.00026 0.00008
0.00018 0.00021 0.00015
0.00012 0.00009 0.00004
0.00003 0.00005 0.00004
0.00002 0.00002 0.00001
0.00010 0.00005 0.00007
0.00002 0.00003 0.00005
0.00001 0.00001 0.00002
0.00001 0.00002 0.00005
0.00002 0.00001 0.00005
0.00010 0.00022 0.00006
0.00004 0.00008 0.00004
0.00004 0.00024 0.00004
0.00034 0.00016 0.00013
0.00054 0.00038 0.00012
0.00011 0.00007 0.00003
0.00015 0.00028 0.00008
0.00044 0.00016 0.00013
0.00029 0.00008 0.00006
0.00004 0.00003 0.00004
0.00002 0.00004 0.00001
0.00020 0.00005 0.00007
0.00023 0.00008 0.00015
0.00005 0.00004 0.00007
0.00005 0.00006 0.00004
0.00010 0.00003 0.00007
0.00021 0.00018 0.00004
0.00003 0.00004 0.00001
0.00005 0.00014 0.00001
0.00030 0.00013 0.00007
0.00001 0.00030 0.00034
0.00006 0.00005 0.00009
0.00001 0.00017 0.00015
0.00021 0.00014 0.00030
0.00008 0.00006 0.00008
0.00001 0.00002 0.00005
0.00001 0.00001 0.00001
0.00007 0.00004 0.00009
0.00001 0.00006 0.00023
0.00002 0.00002 0.00017
0.00004 0.00005 0.00016
0.00003 0.00003 0.00019
0.00028 0.00035 0.00016
0.00004 0.00013 0.00015
0.00006 0.00035 0.00006
0.00024 0.00022 0.00030
0.00118 0.00001 0.00062
0.00019 0.00001 0.00018
0.00039 0.00001 0.00022
0.00056 0.00001 0.00050
0.00034 0.00012 0.00005
0.00008 0.00003 0.00005
0.00006 0.00006 0.00001
0.00030 0.00007 0.00010
0.00039 0.00001 0.00030
0.00009 0.00001 0.00013
0.00020 0.00001 0.00014
0.00029 0.00001 0.00019
0.00066 0.00024 0.00012
0.00017 0.00009 0.00015
0.00036 0.00027 0.00007
0.00086 0.00018 0.00035
0.00023 0.00012 0.00009
0.00006 0.00003 0.00003
0.00015 0.00008 0.00007
0.00017 0.00007 0.00013
0.00023 0.00003 0.00002
0.00004 0.00001 0.00002
0.00004 0.00001 0.00001
0.00018 0.00002 0.00005
0.00002 0.00001 0.00003
0.00001 0.00001 0.00001
0.00001 0.00001 0.00002
0.00004 0.00001 0.00002
0.00013 0.00006 0.00004
0.00007 0.00004 0.00005
0.00008 0.00009 0.00003
0.00043 0.00006 0.00010
0.00085 0.00001 0.00011
0.00015 0.00001 0.00002
0.00028 0.00001 0.00007
0.00056 0.00001 0.00011
0.00082 0.00003 0.00003
0.00009 0.00001 0.00002
0.00006 0.00002 0.00001
0.00048 0.00001 0.00004
0.00085 0.00008 0.00016
0.00013 0.00002 0.00006
0.00015 0.00007 0.00007
0.00042 0.00004 0.00007
0.00048 0.00004 0.00003
0.00009 0.00001 0.00002
0.00015 0.00004 0.00001
0.00079 0.00002 0.00007
0.00001 0.00043 0.00063
0.00028 0.00008 0.00020
0.00001 0.00023 0.00024
0.00069 0.00017 0.00051
0.00059 0.00010 0.00020
0.00013 0.00003 0.00019
0.00007 0.00002 0.00001
0.00041 0.00007 0.00023
0.00001 0.00010 0.00064
0.00007 0.00003 0.00029
0.00014 0.00006 0.00031
0.00017 0.00004 0.00037
0.00093 0.00029 0.00025
0.00025 0.00007 0.00026
0.00024 0.00031 0.00007
0.00069 0.00018 0.00048
0.00181 0.00116 0.00001
0.00047 0.00023 0.00001
0.00057 0.00061 0.00001
0.00135 0.00051 0.00001
0.00058 0.00016 0.00001
0.00021 0.00007 0.00001
0.00011 0.00010 0.00001
0.00060 0.00012 0.00001
0.00049 0.00026 0.00001
0.00020 0.00009 0.00001
0.00030 0.00029 0.00001
0.00040 0.00014 0.00001
0.00107 0.00043 0.00001
0.00035 0.00015 0.00001
0.00061 0.00048 0.00001
0.00133 0.00032 0.00001
0.00016 0.00030 0.00017
0.00006 0.00007 0.00005
0.00009 0.00019 0.00012
0.00014 0.00014 0.00017
0.00021 0.00006 0.00005
0.00005 0.00003 0.00004
0.00004 0.00005 0.00001
0.00021 0.00005 0.00008
0.00002 0.00004 0.00009
0.00001 0.00002 0.00003
0.00001 0.00004 0.00005
0.00005 0.00002 0.00005
0.00017 0.00017 0.00007
0.00010 0.00008 0.00006
0.00009 0.00029 0.00005
0.00041 0.00014 0.00015
0.00098 0.00035 0.00001
0.00020 0.00006 0.00001
0.00032 0.00023 0.00001
0.00096 0.00015 0.00001
0.00049 0.00006 0.00001
0.00012 0.00002 0.00001
0.00007 0.00006 0.00001
0.00051 0.00005 0.00001
0.00047 0.00012 0.00001
0.00013 0.00006 0.00001
0.00017 0.00018 0.00001
0.00043 0.00006 0.00001
0.00051 0.00019 0.00001
0.00012 0.00005 0.00001
0.00015 0.00027 0.00001
0.00077 0.00014 0.00001
0.00001 0.00056 0.00044
0.00024 0.00014 0.00013
0.00001 0.00040 0.00018
0.00065 0.00028 0.00034
0.00045 0.00014 0.00012
0.00017 0.00007 0.00015
0.00009 0.00011 0.00002
0.00041 0.00010 0.00015
0.00001 0.00025 0.00046
0.00008 0.00010 0.00021
0.00020 0.00029 0.00028
0.00022 0.00011 0.00025
0.00082 0.00048 0.00018
0.00035 0.00022 0.00021
0.00034 0.00075 0.00007
0.00100 0.00041 0.00040
0.00021 0.00022 0.00025
0.00004 0.00005 0.00009
0.00013 0.00013 0.00011
0.00019 0.00009 0.00022
0.00011 0.00004 0.00004
0.00002 0.00002 0.00003
0.00001 0.00003 0.00001
0.00008 0.00002 0.00007
0.00012 0.00009 0.00015
0.00004 0.00004 0.00006
0.00012 0.00011 0.00010
0.00008 0.00004 0.00009
0.00027 0.00010 0.00007
0.00004 0.00005 0.00007
0.00014 0.00016 0.00003
0.00022 0.00007 0.00018
0.00006 0.00027 0.00006
0.00002 0.00005 0.00002
0.00005 0.00018 0.00004
0.00008 0.00012 0.00007
0.00012 0.00004 0.00002
0.00002 0.00002 0.00001
0.00002 0.00002 0.00001
0.00009 0.00003 0.00005
0.00001 0.00003 0.00003
0.00001 0.00001 0.00001
0.00001 0.00004 0.00002
0.00002 0.00002 0.00001
0.00007 0.00012 0.00002
0.00004 0.00005 0.00002
0.00006 0.00022 0.00001
0.00019 0.00010 0.00006
0.00014 0.00002 0.00002
0.00001 0.00001 0.00001
0.00003 0.00001 0.00001
0.00017 0.00001 0.00002
0.00007 0.00001 0.00001
0.00001 0.00001 0.00001
0.00001 0.00001 0.00001
0.00005 0.00001 0.00001
0.00012 0.00001 0.00001
0.00001 0.00001 0.00001
0.00002 0.00001 0.00001
0.00008 0.00001 0.00001
0.00008 0.00002 0.00001
0.00001 0.00001 0.00001
0.00002 0.00004 0.00001
0.00013 0.00002 0.00001
0.00001 0.00011 0.00014
0.00006 0.00003 0.00005
0.00001 0.00008 0.00004
0.00020 0.00006 0.00012
0.00014 0.00005 0.00006
0.00002 0.00002 0.00006
0.00001 0.00003 0.00001
0.00010 0.00004 0.00007
0.00001 0.00006 0.00018
0.00004 0.00003 0.00010
0.00006 0.00005 0.00010
0.00006 0.00002 0.00009
0.00016 0.00017 0.00005
0.00008 0.00010 0.00008
0.00005 0.00033 0.00002
0.00022 0.00018 0.00016
0.00032 0.00096 0.00001
0.00008 0.00020 0.00001
0.00019 0.00074 0.00001
0.00024 0.00040 0.00001
0.00009 0.00016 0.00001
0.00003 0.00005 0.00001
0.00001 0.00010 0.00001
0.00009 0.00010 0.00001
0.00014 0.00026 0.00001
0.00005 0.00009 0.00001
0.00014 0.00024 0.00001
0.00009 0.00010 0.00001
0.00028 0.00053 0.00001
0.00008 0.00014 0.00001
0.00011 0.00064 0.00001
0.00026 0.00034 0.00001
0.00006 0.00063 0.00004
0.00002 0.00013 0.00001
0.00005 0.00054 0.00004
0.00009 0.00026 0.00004
0.00011 0.00009 0.00002
0.00002 0.00005 0.00003
0.00002 0.00005 0.00001
0.00011 0.00005 0.00002
0.00001 0.00005 0.00003
0.00001 0.00001 0.00001
0.00001 0.00005 0.00003
0.00001 0.00002 0.00001
0.00007 0.00025 0.00001
0.00003 0.00010 0.00001
0.00003 0.00040 0.00001
0.00024 0.00019 0.00002
0.00041 0.00087 0.00014
0.00008 0.00012 0.00002
0.00021 0.00057 0.00009
0.00043 0.00029 0.00011
0.00021 0.00008 0.00003
0.00006 0.00004 0.00002
0.00003 0.00009 0.00001
0.00016 0.00007 0.00003
0.00019 0.00012 0.00009
0.00006 0.00006 0.00005
0.00008 0.00016 0.00006
0.00015 0.00005 0.00005
0.00016 0.00031 0.00004
0.00004 0.00009 0.00002
0.00008 0.00044 0.00002
0.00028 0.00025 0.00008
0.00001 0.00046 0.00008
0.00004 0.00008 0.00002
0.00001 0.00033 0.00003
0.00017 0.00021 0.00007
0.00008 0.00008 0.00001
0.00002 0.00003 0.00003
0.00001 0.00004 0.00001
0.00008 0.00005 0.00001
0.00001 0.00010 0.00009
0.00001 0.00004 0.00003
0.00004 0.00013 0.00005
0.00002 0.00005 0.00004
0.00018 0.00042 0.00003
0.00006 0.00017 0.00002
0.00006 0.00062 0.00001
0.00021 0.00034 0.00005
0.00179 0.00001 0.00081
0.00035 0.00001 0.00022
0.00069 0.00001 0.00032
0.00102 0.00001 0.00062
0.00058 0.00019 0.00009
0.00017 0.00007 0.00011
0.00011 0.00014 0.00001
0.00045 0.00011 0.00014
0.00064 0.00001 0.00043
0.00017 0.00001 0.00021
0.00034 0.00001 0.00023
0.00034 0.00001 0.00022
0.00103 0.00040 0.00015
0.00033 0.00016 0.00019
0.00044 0.00049 0.00007
0.00116 0.00031 0.00040
0.00043 0.00044 0.00017
0.00016 0.00009 0.00005
0.00026 0.00030 0.00012
0.00033 0.00021 0.00018
0.00077 0.00010 0.00006
0.00012 0.00005 0.00005
0.00011 0.00006 0.00001
0.00041 0.00006 0.00007
0.00004 0.00004 0.00004
0.00001 0.00001 0.00002
0.00001 0.00005 0.00004
0.00006 0.00002 0.00003
0.00025 0.00022 0.00006
0.00018 0.00010 0.00007
0.00015 0.00031 0.00005
0.00059 0.00015 0.00019
0.00201 0.00001 0.00020
0.00041 0.00001 0.00002
0.00071 0.00001 0.00012
0.00145 0.00001 0.00016
0.00117 0.00004 0.00005
0.00023 0.00002 0.00004
0.00012 0.00004 0.00001
0.00059 0.00002 0.00005
0.00118 0.00010 0.00014
0.00023 0.00002 0.00007
0.00027 0.00009 0.00007
0.00067 0.00005 0.00006
0.00087 0.00009 0.00004
0.00018 0.00002 0.00003
0.00025 0.00014 0.00002
0.00116 0.00005 0.00012
0.00001 0.00081 0.00053
0.00048 0.00015 0.00017
0.00001 0.00055 0.00019
0.00097 0.00035 0.00044
0.00099 0.00018 0.00010
0.00021 0.00007 0.00013
0.00011 0.00009 0.00001
0.00051 0.00012 0.00012
0.00001 0.00017 0.00056
0.00008 0.00007 0.00024
0.00015 0.00015 0.00031
0.00021 0.00009 0.00029
0.00169 0.00040 0.00018
0.00031 0.00015 0.00022
0.00044 0.00057 0.00005
0.00069 0.00027 0.00047
0.00001 0.00386 0.00475
0.00001 0.00110 0.00122
0.00001 0.00342 0.00101
0.00001 0.00169 0.00264
0.00001 0.00102 0.00060
0.00001 0.00039 0.00055
0.00001 0.00067 0.00012
0.00001 0.00046 0.00066
0.00001 0.00111 0.00285
0.00001 0.00041 0.00082
0.00001 0.00112 0.00097
0.00001 0.00037 0.00107
0.00001 0.00251 0.00083
0.00001 0.00080 0.00070
0.00001 0.00216 0.00035
0.00001 0.00114 0.00190
0.00001 0.00118 0.00068
0.00001 0.00035 0.00026
0.00001 0.00078 0.00027
0.00001 0.00058 0.00055
0.00001 0.00034 0.00019
0.00001 0.00020 0.00022
0.00001 0.00029 0.00004
0.00001 0.00023 0.00026
0.00001 0.00018 0.00045
0.00001 0.00011 0.00016
0.00001 0.00021 0.00028
0.00001 0.00012 0.00029
0.00001 0.00075 0.00024
0.00001 0.00040 0.00020
0.00001 0.00103 0.00014
0.00001 0.00046 0.00046
0.00001 0.00111 0.00089
0.00001 0.00029 0.00022
0.00001 0.00076 0.00037
0.00001 0.00047 0.00065
0.00001 0.00034 0.00023
0.00001 0.00016 0.00024
0.00001 0.00031 0.00004
0.00001 0.00022 0.00031
0.00001 0.00048 0.00112
0.00001 0.00026 0.00040
0.00001 0.00064 0.00048
0.00001 0.00022 0.00054
0.00001 0.00064 0.00022
0.00001 0.00017 0.00015
0.00001 0.00071 0.00009
0.00001 0.00034 0.00049
0.00001 0.00227 0.00189
0.00001 0.00060 0.00055
0.00001 0.00167 0.00048
0.00001 0.00122 0.00153
0.00001 0.00051 0.00039
0.00001 0.00028 0.00054
0.00001 0.00053 0.00007
0.00001 0.00036 0.00041
0.00001 0.00092 0.00169
0.00001 0.00043 0.00068
0.00001 0.00104 0.00090
0.00001 0.00042 0.00091
0.00001 0.00165 0.00058
0.00001 0.00072 0.00059
0.00001 0.00205 0.00020
0.00001 0.00113 0.00145
0.00082 0.00045 0.00120
0.00028 0.00013 0.00051
0.00026 0.00031 0.00042
0.00070 0.00020 0.00105
0.00030 0.00014 0.00021
0.00009 0.00006 0.00017
0.00006 0.00009 0.00004
0.00027 0.00007 0.00023
0.00028 0.00020 0.00063
0.00012 0.00009 0.00029
0.00026 0.00018 0.00043
0.00021 0.00010 0.00043
0.00060 0.00032 0.00025
0.00018 0.00011 0.00024
0.00035 0.00031 0.00011
0.00055 0.00016 0.00072
0.00018 0.00054 0.00022
0.00006 0.00015 0.00011
0.00012 0.00038 0.00010
0.00016 0.00034 0.00024
0.00019 0.00013 0.00012
0.00005 0.00007 0.00009
0.00004 0.00008 0.00003
0.00018 0.00010 0.00015
0.00003 0.00008 0.00020
0.00001 0.00006 0.00008
0.00002 0.00010 0.00017
0.00005 0.00006 0.00013
0.00017 0.00034 0.00010
0.00009 0.00018 0.00011
0.00011 0.00045 0.00007
0.00038 0.00026 0.00018
0.00055 0.00007 0.00013
0.00010 0.00001 0.00005
0.00011 0.00004 0.00006
0.00053 0.00003 0.00016
0.00022 0.00003 0.00006
0.00005 0.00001 0.00007
0.00002 0.00002 0.00001
0.00020 0.00002 0.00009
0.00033 0.00002 0.00016
0.00010 0.00001 0.00008
0.00010 0.00003 0.00012
0.00028 0.00001 0.00012
0.00022 0.00006 0.00004
0.00003 0.00002 0.00003
0.00009 0.00010 0.00002
0.00041 0.00004 0.00010
0.00001 0.00043 0.00058
0.00023 0.00012 0.00028
0.00001 0.00026 0.00018
0.00052 0.00026 0.00051
0.00025 0.00019 0.00022
0.00009 0.00010 0.00029
0.00004 0.00016 0.00004
0.00020 0.00017 0.00021
0.00001 0.00017 0.00080
0.00008 0.00008 0.00047
0.00017 0.00020 0.00060
0.00014 0.00009 0.00051
0.00039 0.00058 0.00021
0.00021 0.00026 0.00031
0.00012 0.00083 0.00007
0.00046 0.00043 0.00052
0.00001 0.00229 0.00112
0.00001 0.00055 0.00033
0.00001 0.00150 0.00045
0.00001 0.00100 0.00079
0.00001 0.00043 0.00016
0.00001 0.00024 0.00015
0.00001 0.00028 0.00003
0.00001 0.00025 0.00017
0.00001 0.00073 0.00075
0.00001 0.00027 0.00025
0.00001 0.00066 0.00035
0.00001 0.00028 0.00039
0.00001 0.00169 0.00027
0.00001 0.00042 0.00014
0.00001 0.00161 0.00013
0.00001 0.00095 0.00055
0.00001 0.00090 0.00020
0.00001 0.00027 0.00007
0.00001 0.00071 0.00009
0.00001 0.00054 0.00016
0.00001 0.00030 0.00007
0.00001 0.00017 0.00006
0.00001 0.00017 0.00001
0.00001 0.00020 0.00007
0.00001 0.00014 0.00020
0.00001 0.00004 0.00004
0.00001 0.00015 0.00011
0.00001 0.00010 0.00009
0.00001 0.00092 0.00009
0.00001 0.00029 0.00008
0.00001 0.00079 0.00004
0.00001 0.00050 0.00018
0.00001 0.00103 0.00037
0.00001 0.00021 0.00009
0.00001 0.00063 0.00022
0.00001 0.00055 0.00031
0.00001 0.00027 0.00013
0.00001 0.00013 0.00011
0.00001 0.00021 0.00003
0.00001 0.00020 0.00015
0.00001 0.00027 0.00059
0.00001 0.00016 0.00024
0.00001 0.00032 0.00027
0.00001 0.00015 0.00029
0.00001 0.00070 0.00010
0.00001 0.00023 0.00006
0.00001 0.00062 0.00004
0.00001 0.00053 0.00028
0.00001 0.00092 0.00048
0.00001 0.00018 0.00014
0.00001 0.00062 0.00020
0.00001 0.00056 0.00040
0.00001 0.00018 0.00010
0.00001 0.00011 0.00010
0.00001 0.00015 0.00002
0.00001 0.00015 0.00010
0.00001 0.00022 0.00059
0.00001 0.00011 0.00022
0.00001 0.00029 0.00038
0.00001 0.00013 0.00030
0.00001 0.00102 0.00016
0.00001 0.00040 0.00015
0.00001 0.00114 0.00006
0.00001 0.00069 0.00044
0.00157 0.00001 0.00217
0.00042 0.00001 0.00076
0.00052 0.00001 0.00068
0.00136 0.00001 0.00160
0.00046 0.00054 0.00033
0.00017 0.00018 0.00037
0.00012 0.00029 0.00008
0.00056 0.00030 0.00042
0.00047 0.00001 0.00147
0.00012 0.00001 0.00063
0.00030 0.00001 0.00068
0.00032 0.00001 0.00073
0.00097 0.00098 0.00040
0.00035 0.00038 0.00054
0.00044 0.00109 0.00020
0.00121 0.00069 0.00130
0.00036 0.00102 0.00045
0.00010 0.00022 0.00019
0.00019 0.00047 0.00021
0.00028 0.00052 0.00039
0.00052 0.00032 0.00019
0.00013 0.00015 0.00019
0.00012 0.00018 0.00006
0.00047 0.00021 0.00022
0.00006 0.00015 0.00052
0.00002 0.00008 0.00015
0.00003 0.00014 0.00030
0.00008 0.00009 0.00022
0.00037 0.00063 0.00018
0.00015 0.00027 0.00024
0.00018 0.00069 0.00012
0.00056 0.00038 0.00035
0.00158 0.00001 0.00070
0.00037 0.00001 0.00024
0.00054 0.00001 0.00032
0.00146 0.00001 0.00054
0.00079 0.00012 0.00022
0.00026 0.00007 0.00022
0.00014 0.00009 0.00005
0.00065 0.00006 0.00026
0.00086 0.00031 0.00084
0.00025 0.00011 0.00040
0.00032 0.00027 0.00049
0.00072 0.00015 0.00035
0.00065 0.00025 0.00015
0.00018 0.00011 0.00014
0.00027 0.00032 0.00009
0.00099 0.00015 0.00034
0.00001 0.00204 0.00169
0.00038 0.00036 0.00063
0.00001 0.00099 0.00054
0.00114 0.00102 0.00132
0.00067 0.00057 0.00055
0.00024 0.00029 0.00071
0.00013 0.00029 0.00013
0.00060 0.00043 0.00048
0.00001 0.00056 0.00238
0.00007 0.00024 0.00099
0.00021 0.00062 0.00117
0.00018 0.00033 0.00112
0.00144 0.00139 0.00056
0.00042 0.00035 0.00089
0.00050 0.00138 0.00018
0.00094 0.00094 0.00152
0.00195 0.00070 0.00098
0.00042 0.00018 0.00026
0.00050 0.00053 0.00031
0.00091 0.00026 0.00051
0.00060 0.00021 0.00015
0.00015 0.00008 0.00012
0.00012 0.00012 0.00002
0.00032 0.00010 0.00015
0.00054 0.00027 0.00048
0.00016 0.00009 0.00021
0.00030 0.00030 0.00027
0.00028 0.00011 0.00025
0.00108 0.00044 0.00016
0.00022 0.00014 0.00016
0.00057 0.00052 0.00007
0.00083 0.00020 0.00041
0.00024 0.00030 0.00016
0.00008 0.00008 0.00006
0.00014 0.00024 0.00011
0.00015 0.00015 0.00014
0.00025 0.00007 0.00008
0.00004 0.00004 0.00009
0.00005 0.00004 0.00001
0.00013 0.00005 0.00007
0.00003 0.00004 0.00015
0.00001 0.00001 0.00005
0.00001 0.00005 0.00013
0.00005 0.00002 0.00009
0.00020 0.00014 0.00007
0.00010 0.00007 0.00006
0.00011 0.00021 0.00006
0.00037 0.00010 0.00012
0.00096 0.00031 0.00029
0.00023 0.00009 0.00010
0.00026 0.00022 0.00013
0.00061 0.00012 0.00026
0.00045 0.00014 0.00011
0.00011 0.00005 0.00008
0.00006 0.00007 0.00002
0.00028 0.00007 0.00012
0.00050 0.00023 0.00041
0.00017 0.00011 0.00017
0.00014 0.00029 0.00018
0.00032 0.00009 0.00019
0.00043 0.00017 0.00009
0.00009 0.00005 0.00007
0.00011 0.00019 0.00004
0.00046 0.00010 0.00017
0.00001 0.00063 0.00038
0.00028 0.00018 0.00015
0.00001 0.00054 0.00013
0.00050 0.00029 0.00028
0.00045 0.00015 0.00014
0.00011 0.00007 0.00019
0.00008 0.00008 0.00002
0.00022 0.00010 0.00012
0.00001 0.00033 0.00048
0.00007 0.00013 0.00024
0.00019 0.00033 0.00027
0.00011 0.00014 0.00021
0.00082 0.00037 0.00013
0.00024 0.00015 0.00014
0.00023 0.00056 0.00005
0.00073 0.00020 0.00030
0.00032 0.00022 0.00129
0.00008 0.00005 0.00040
0.00010 0.00014 0.00042
0.00023 0.00010 0.00085
0.00017 0.00010 0.00020
0.00004 0.00003 0.00015
0.00003 0.00005 0.00004
0.00010 0.00005 0.00021
0.00013 0.00015 0.00097
0.00004 0.00005 0.00028
0.00009 0.00012 0.00034
0.00008 0.00006 0.00047
0.00031 0.00019 0.00027
0.00006 0.00006 0.00025
0.00018 0.00019 0.00012
0.00027 0.00009 0.00070
0.00012 0.00030 0.00017
0.00004 0.00007 0.00007
0.00008 0.00023 0.00009
0.00010 0.00018 0.00014
0.00012 0.00006 0.00010
0.00003 0.00004 0.00006
0.00002 0.00003 0.00002
0.00009 0.00005 0.00012
0.00001 0.00004 0.00016
0.00001 0.00002 0.00004
0.00001 0.00005 0.00008
0.00002 0.00001 0.00008
0.00012 0.00015 0.00009
0.00008 0.00008 0.00008
0.00009 0.00026 0.00005
0.00025 0.00008 0.00014
0.00024 0.00003 0.00012
0.00002 0.00001 0.00004
0.00005 0.00001 0.00006
0.00016 0.00001 0.00015
0.00011 0.00001 0.00007
0.00001 0.00001 0.00005
0.00001 0.00001 0.00001
0.00005 0.00001 0.00007
0.00017 0.00002 0.00020
0.00002 0.00001 0.00006
0.00003 0.00002 0.00011
0.00011 0.00001 0.00013
0.00011 0.00003 0.00004
0.00001 0.00001 0.00004
0.00003 0.00004 0.00002
0.00012 0.00002 0.00011
0.00001 0.00022 0.00051
0.00007 0.00006 0.00018
0.00001 0.00017 0.00016
0.00021 0.00012 0.00034
0.00017 0.00014 0.00022
0.00005 0.00006 0.00020
0.00001 0.00007 0.00002
0.00012 0.00010 0.00018
0.00001 0.00015 0.00092
0.00003 0.00006 0.00037
0.00007 0.00014 0.00035
0.00006 0.00005 0.00040
0.00020 0.00028 0.00022
0.00008 0.00015 0.00028
0.00006 0.00048 0.00006
0.00020 0.00019 0.00040
0.00014 0.00053 0.00012
0.00002 0.00008 0.00002
0.00005 0.00039 0.00003
0.00009 0.00020 0.00005
0.00005 0.00009 0.00001
0.00001 0.00003 0.00001
0.00001 0.00002 0.00001
0.00003 0.00004 0.00001
0.00008 0.00012 0.00007
0.00001 0.00003 0.00002
0.00004 0.00008 0.00003
0.00003 0.00004 0.00003
0.00021 0.00046 0.00003
0.00003 0.00012 0.00002
0.00005 0.00049 0.00001
0.00014 0.00024 0.00005
0.00004 0.00024 0.00002
0.00001 0.00005 0.00001
0.00003 0.00020 0.00002
0.00004 0.00014 0.00002
0.00006 0.00003 0.00001
0.00001 0.00003 0.00001
0.00001 0.00001 0.00001
0.00004 0.00003 0.00001
0.00001 0.00001 0.00002
0.00001 0.00001 0.00001
0.00001 0.00001 0.00001
0.00001 0.00001 0.00001
0.00005 0.00011 0.00001
0.00002 0.00004 0.00001
0.00001 0.00014 0.00001
0.00011 0.00009 0.00002
0.00017 0.00037 0.00002
0.00002 0.00007 0.00001
0.00003 0.00025 0.00001
0.00014 0.00017 0.00002
0.00009 0.00005 0.00001
0.00001 0.00002 0.00001
0.00001 0.00003 0.00001
0.00005 0.00005 0.00001
0.00010 0.00007 0.00004
0.00001 0.00004 0.00001
0.00001 0.00007 0.00002
0.00005 0.00003 0.00001
0.00009 0.00017 0.00001
0.00001 0.00006 0.00001
0.00002 0.00021 0.00001
0.00010 0.00015 0.00001
0.00001 0.00030 0.00008
0.00002 0.00005 0.00002
0.00001 0.00018 0.00004
0.00007 0.00014 0.00005
0.00006 0.00004 0.00002
0.00001 0.00002 0.00002
0.00001 0.00001 0.00001
0.00005 0.00002 0.00003
0.00001 0.00007 0.00015
0.00001 0.00002 0.00005
0.00002 0.00006 0.00007
0.00001 0.00003 0.00006
0.00013 0.00026 0.00003
0.00002 0.00010 0.00004
0.00003 0.00040 0.00001
0.00009 0.00018 0.00007
0.00086 0.00001 0.00058
0.00016 0.00001 0.00019
0.00021 0.00001 0.00022
0.00044 0.00001 0.00039
0.00025 0.00026 0.00008
0.00008 0.00007 0.00011
0.00005 0.00014 0.00002
0.00022 0.00011 0.00013
0.00017 0.00001 0.00028
0.00005 0.00001 0.00016
0.00009 0.00001 0.00018
0.00012 0.00001 0.00019
0.00042 0.00038 0.00012
0.00012 0.00016 0.00019
0.00018 0.00050 0.00007
0.00049 0.00026 0.00035
0.00023 0.00041 0.00020
0.00006 0.00009 0.00007
0.00010 0.00026 0.00012
0.00014 0.00019 0.00018
0.00030 0.00012 0.00008
0.00007 0.00007 0.00007
0.00006 0.00004 0.00002
0.00021 0.00007 0.00015
0.00002 0.00004 0.00018
0.00001 0.00001 0.00006
0.00001 0.00004 0.00011
0.00003 0.00002 0.00008
0.00017 0.00017 0.00010
0.00009 0.00010 0.00013
0.00009 0.00026 0.00007
0.00030 0.00014 0.00019
0.00102 0.00001 0.00023
0.00019 0.00001 0.00008
0.00021 0.00001 0.00009
0.00059 0.00001 0.00018
0.00056 0.00008 0.00007
0.00011 0.00005 0.00007
0.00007 0.00006 0.00002
0.00026 0.00004 0.00012
0.00062 0.00019 0.00030
0.00011 0.00005 0.00012
0.00010 0.00012 0.00011
0.00034 0.00007 0.00014
0.00033 0.00012 0.00004
0.00007 0.00005 0.00006
0.00009 0.00013 0.00003
0.00043 0.00006 0.00013
0.00001 0.00047 0.00059
0.00017 0.00011 0.00022
0.00001 0.00036 0.00021
0.00035 0.00019 0.00044
0.00042 0.00025 0.00024
0.00011 0.00011 0.00028
0.00007 0.00012 0.00005
0.00027 0.00016 0.00026
0.00001 0.00012 0.00112
0.00003 0.00004 0.00052
0.00007 0.00011 0.00058
0.00006 0.00005 0.00043
0.00062 0.00041 0.00023
0.00014 0.00011 0.00041
0.00016 0.00059 0.00007
0.00044 0.00024 0.00055
0.00001 0.00110 0.00499
0.00001 0.00024 0.00112
0.00001 0.00074 0.00119
0.00001 0.00041 0.00280
0.00001 0.00025 0.00063
0.00001 0.00010 0.00050
0.00001 0.00012 0.00014
0.00001 0.00014 0.00087
0.00001 0.00041 0.00329
0.00001 0.00013 0.00108
0.00001 0.00035 0.00119
0.00001 0.00016 0.00136
0.00001 0.00059 0.00081
0.00001 0.00018 0.00066
0.00001 0.00051 0.00036
0.00001 0.00032 0.00186
0.00001 0.00028 0.00057
0.00001 0.00007 0.00019
0.00001 0.00018 0.00032
0.00001 0.00013 0.00054
0.00001 0.00010 0.00022
0.00001 0.00004 0.00025
0.00001 0.00005 0.00006
0.00001 0.00006 0.00028
0.00001 0.00003 0.00051
0.00001 0.00002 0.00012
0.00001 0.00003 0.00028
0.00001 0.00002 0.00028
0.00001 0.00017 0.00021
0.00001 0.00009 0.00014
0.00001 0.00026 0.00017
0.00001 0.00012 0.00046
0.00001 0.00040 0.00096
0.00001 0.00009 0.00022
0.00001 0.00027 0.00044
0.00001 0.00016 0.00085
0.00001 0.00015 0.00025
0.00001 0.00005 0.00021
0.00001 0.00009 0.00006
0.00001 0.00008 0.00039
0.00001 0.00023 0.00116
0.00001 0.00009 0.00041
0.00001 0.00024 0.00041
0.00001 0.00008 0.00053
0.00001 0.00024 0.00023
0.00001 0.00005 0.00013
0.00001 0.00023 0.00010
0.00001 0.00013 0.00053
0.00001 0.00075 0.00209
0.00001 0.00019 0.00066
0.00001 0.00049 0.00060
0.00001 0.00034 0.00166
0.00001 0.00016 0.00032
0.00001 0.00009 0.00049
0.00001 0.00012 0.00007
0.00001 0.00012 0.00048
0.00001 0.00034 0.00261
0.00001 0.00013 0.00101
0.00001 0.00030 0.00097
0.00001 0.00014 0.00125
0.00001 0.00057 0.00074
0.00001 0.00020 0.00063
0.00001 0.00062 0.00021
0.00001 0.00036 0.00194
0.00016 0.00022 0.00185
0.00006 0.00005 0.00073
0.00005 0.00013 0.00080
0.00014 0.00010 0.00184
0.00007 0.00008 0.00037
0.00003 0.00004 0.00029
0.00001 0.00004 0.00007
0.00006 0.00005 0.00053
0.00009 0.00014 0.00141
0.00003 0.00004 0.00068
0.00007 0.00012 0.00102
0.00008 0.00006 0.00097
0.00012 0.00017 0.00045
0.00003 0.00007 0.00050
0.00008 0.00017 0.00027
0.00011 0.00011 0.00105
0.00004 0.00029 0.00028
0.00003 0.00007 0.00013
0.00003 0.00020 0.00016
0.00006 0.00018 0.00037
0.00013 0.00007 0.00018
0.00003 0.00005 0.00011
0.00002 0.00004 0.00004
0.00010 0.00006 0.00027
0.00001 0.00003 0.00023
0.00001 0.00002 0.00011
0.00001 0.00004 0.00018
0.00001 0.00002 0.00015
0.00003 0.00017 0.00012
0.00002 0.00010 0.00014
0.00002 0.00031 0.00009
0.00008 0.00016 0.00026
0.00012 0.00003 0.00015
0.00003 0.00001 0.00005
0.00002 0.00002 0.00010
0.00013 0.00002 0.00023
0.00003 0.00001 0.00005
0.00001 0.00001 0.00003
0.00001 0.00001 0.00001
0.00002 0.00001 0.00008
0.00017 0.00001 0.00021
0.00003 0.00001 0.00010
0.00004 0.00001 0.00011
0.00013 0.00001 0.00016
0.00005 0.00003 0.00005
0.00001 0.00001 0.00005
0.00001 0.00004 0.00002
0.00007 0.00003 0.00015
0.00001 0.00024 0.00082
0.00006 0.00004 0.00033
0.00001 0.00010 0.00023
0.00011 0.00012 0.00060
0.00005 0.00012 0.00027
0.00002 0.00004 0.00026
0.00001 0.00004 0.00004
0.00005 0.00009 0.00030
0.00001 0.00011 0.00111
0.00002 0.00003 0.00059
0.00003 0.00007 0.00056
0.00006 0.00003 0.00055
0.00008 0.00034 0.00025
0.00002 0.00016 0.00034
0.00002 0.00055 0.00009
0.00008 0.00028 0.00066
0.00046 0.00111 0.00252
0.00013 0.00024 0.00095
0.00017 0.00074 0.00090
0.00033 0.00049 0.00191
0.00015 0.00022 0.00032
0.00003 0.00005 0.00019
0.00001 0.00010 0.00006
0.00013 0.00013 0.00037
0.00022 0.00032 0.00151
0.00008 0.00009 0.00064
0.00010 0.00023 0.00065
0.00015 0.00013 0.00080
0.00031 0.00082 0.00047
0.00006 0.00020 0.00027
0.00015 0.00081 0.00025
0.00031 0.00052 0.00107
0.00010 0.00057 0.00027
0.00003 0.00011 0.00010
0.00007 0.00039 0.00017
0.00010 0.00031 0.00031
0.00009 0.00014 0.00012
0.00002 0.00006 0.00011
0.00001 0.00004 0.00002
0.00008 0.00008 0.00015
0.00001 0.00004 0.00028
0.00001 0.00002 0.00009
0.00001 0.00004 0.00028
0.00003 0.00003 0.00016
0.00009 0.00034 0.00014
0.00003 0.00011 0.00013
0.00003 0.00037 0.00010
0.00019 0.00024 0.00024
0.00040 0.00059 0.00036
0.00008 0.00010 0.00013
0.00011 0.00036 0.00017
0.00038 0.00029 0.00033
0.00021 0.00015 0.00018
0.00004 0.00007 0.00011
0.00002 0.00008 0.00003
0.00017 0.00011 0.00016
0.00024 0.00013 0.00055
0.00005 0.00007 0.00024
0.00004 0.00014 0.00021
0.00016 0.00005 0.00023
0.00018 0.00034 0.00009
0.00003 0.00010 0.00006
0.00003 0.00032 0.00004
0.00028 0.00028 0.00022
0.00001 0.00044 0.00093
0.00008 0.00007 0.00029
0.00001 0.00024 0.00040
0.00026 0.00020 0.00076
0.00008 0.00009 0.00023
0.00002 0.00003 0.00019
0.00001 0.00003 0.00004
0.00008 0.00008 0.00025
0.00001 0.00009 0.00095
0.00002 0.00003 0.00068
0.00010 0.00014 0.00081
0.00004 0.00005 0.00068
0.00028 0.00048 0.00034
0.00007 0.00020 0.00046
0.00006 0.00054 0.00015
0.00025 0.00032 0.00080
0.00046 0.00001 0.00174
0.00008 0.00001 0.00062
0.00011 0.00001 0.00059
0.00025 0.00001 0.00123
0.00010 0.00013 0.00018
0.00004 0.00005 0.00019
0.00002 0.00006 0.00005
0.00013 0.00008 0.00027
0.00010 0.00001 0.00103
0.00003 0.00001 0.00048
0.00005 0.00001 0.00053
0.00009 0.00001 0.00055
0.00020 0.00032 0.00029
0.00008 0.00014 0.00042
0.00013 0.00037 0.00020
0.00032 0.00024 0.00083
0.00007 0.00024 0.00023
0.00002 0.00005 0.00009
0.00004 0.00014 0.00015
0.00007 0.00012 0.00023
0.00022 0.00007 0.00012
0.00004 0.00004 0.00010
0.00003 0.00003 0.00003
0.00016 0.00005 0.00015
0.00001 0.00002 0.00018
0.00001 0.00001 0.00006
0.00001 0.00001 0.00013
0.00001 0.00001 0.00010
0.00003 0.00014 0.00009
0.00002 0.00007 0.00012
0.00002 0.00019 0.00009
0.00010 0.00013 0.00018
0.00040 0.00001 0.00036
0.00008 0.00001 0.00011
0.00009 0.00001 0.00016
0.00034 0.00001 0.00031
0.00025 0.00004 0.00011
0.00005 0.00002 0.00013
0.00002 0.00003 0.00002
0.00016 0.00002 0.00016
0.00039 0.00012 0.00051
0.00005 0.00002 0.00020
0.00008 0.00008 0.00022
0.00023 0.00004 0.00024
0.00019 0.00006 0.00009
0.00002 0.00002 0.00008
0.00004 0.00008 0.00004
0.00024 0.00004 0.00022
0.00001 0.00054 0.00138
0.00005 0.00010 0.00047
0.00001 0.00031 0.00049
0.00018 0.00025 0.00104
0.00013 0.00015 0.00041
0.00004 0.00006 0.00050
0.00001 0.00005 0.00006
0.00011 0.00012 0.00038
0.00001 0.00014 0.00192
0.00001 0.00003 0.00082
0.00003 0.00010 0.00098
0.00005 0.00006 0.00096
0.00027 0.00041 0.00049
0.00005 0.00012 0.00065
0.00006 0.00045 0.00018
0.00020 0.00031 0.00121
0.00404 0.00323 0.00001
0.00088 0.00062 0.00001
0.00106 0.00223 0.00001
0.00256 0.00104 0.00001
0.00101 0.00062 0.00001
0.00034 0.00027 0.00001
0.00021 0.00049 0.00001
0.00091 0.00034 0.00001
0.00103 0.00078 0.00001
0.00036 0.00030 0.00001
0.00055 0.00100 0.00001
0.00070 0.00030 0.00001
0.00183 0.00129 0.00001
0.00055 0.00046 0.00001
0.00102 0.00152 0.00001
0.00186 0.00082 0.00001
0.00040 0.00115 0.00066
0.00011 0.00024 0.00028
0.00021 0.00074 0.00033
0.00030 0.00041 0.00060
0.00048 0.00024 0.00018
0.00013 0.00015 0.00017
0.00009 0.00023 0.00004
0.00042 0.00016 0.00026
0.00004 0.00014 0.00054
0.00001 0.00008 0.00019
0.00002 0.00019 0.00033
0.00007 0.00006 0.00032
0.00030 0.00046 0.00023
0.00019 0.00026 0.00022
0.00015 0.00081 0.00015
0.00065 0.00033 0.00040
0.00207 0.00106 0.00001
0.00039 0.00019 0.00001
0.00063 0.00069 0.00001
0.00171 0.00036 0.00001
0.00084 0.00020 0.00001
0.00024 0.00009 0.00001
0.00013 0.00019 0.00001
0.00090 0.00015 0.00001
0.00093 0.00036 0.00001
0.00023 0.00014 0.00001
0.00029 0.00053 0.00001
0.00076 0.00015 0.00001
0.00070 0.00040 0.00001
0.00014 0.00010 0.00001
0.00018 0.00051 0.00001
0.00102 0.00024 0.00001
0.00001 0.00173 0.00131
0.00037 0.00040 0.00046
0.00001 0.00122 0.00043
0.00097 0.00081 0.00100
0.00073 0.00042 0.00031
0.00028 0.00024 0.00046
0.00015 0.00048 0.00007
0.00072 0.00030 0.00044
0.00001 0.00060 0.00150
0.00010 0.00023 0.00070
0.00026 0.00068 0.00077
0.00028 0.00021 0.00073
0.00143 0.00119 0.00052
0.00047 0.00056 0.00059
0.00057 0.00189 0.00018
0.00123 0.00090 0.00124
0.00064 0.00078 0.00198
0.00021 0.00015 0.00051
0.00027 0.00046 0.00061
0.00048 0.00027 0.00119
0.00029 0.00020 0.00026
0.00007 0.00010 0.00019
0.00005 0.00020 0.00004
0.00019 0.00012 0.00030
0.00026 0.00029 0.00110
0.00012 0.00012 0.00041
0.00026 0.00040 0.00055
0.00018 0.00013 0.00052
0.00063 0.00034 0.00031
0.00014 0.00017 0.00036
0.00036 0.00045 0.00017
0.00045 0.00022 0.00078
0.00020 0.00119 0.00029
0.00008 0.00024 0.00013
0.00013 0.00087 0.00015
0.00019 0.00051 0.00031
0.00029 0.00015 0.00015
0.00005 0.00011 0.00010
0.00004 0.00015 0.00003
0.00018 0.00012 0.00020
0.00001 0.00013 0.00023
0.00001 0.00007 0.00009
0.00001 0.00019 0.00017
0.00003 0.00008 0.00011
0.00023 0.00038 0.00011
0.00010 0.00022 0.00014
0.00014 0.00068 0.00008
0.00035 0.00033 0.00020
0.00031 0.00010 0.00014
0.00006 0.00001 0.00004
0.00007 0.00005 0.00007
0.00034 0.00004 0.00021
0.00017 0.00002 0.00005
0.00002 0.00001 0.00005
0.00001 0.00002 0.00001
0.00013 0.00002 0.00009
0.00024 0.00002 0.00017
0.00004 0.00001 0.00007
0.00006 0.00003 0.00009
0.00018 0.00001 0.00010
0.00021 0.00006 0.00005
0.00002 0.00003 0.00005
0.00006 0.00013 0.00002
0.00027 0.00005 0.00010
0.00001 0.00043 0.00071
0.00019 0.00011 0.00023
0.00001 0.00030 0.00016
0.00047 0.00023 0.00051
0.00032 0.00023 0.00021
0.00009 0.00012 0.00026
0.00004 0.00018 0.00003
0.00022 0.00019 0.00025
0.00001 0.00019 0.00092
0.00007 0.00009 0.00042
0.00017 0.00026 0.00051
0.00010 0.00008 0.00038
0.00044 0.00047 0.00022
0.00026 0.00028 0.00036
0.00011 0.00092 0.00007
0.00055 0.00039 0.00055
0.00082 0.00401 0.00001
0.00014 0.00077 0.00001
0.00027 0.00276 0.00001
0.00046 0.00130 0.00001
0.00014 0.00066 0.00001
0.00004 0.00034 0.00001
0.00003 0.00055 0.00001
0.00013 0.00037 0.00001
0.00025 0.00093 0.00001
0.00008 0.00034 0.00001
0.00017 0.00104 0.00001
0.00017 0.00035 0.00001
0.00050 0.00191 0.00001
0.00012 0.00050 0.00001
0.00027 0.00239 0.00001
0.00046 0.00128 0.00001
0.00015 0.00196 0.00010
0.00004 0.00048 0.00004
0.00009 0.00171 0.00006
0.00013 0.00081 0.00008
0.00023 0.00035 0.00004
0.00006 0.00022 0.00006
0.00004 0.00028 0.00001
0.00021 0.00022 0.00003
0.00002 0.00019 0.00010
0.00001 0.00006 0.00002
0.00001 0.00020 0.00011
0.00002 0.00010 0.00004
0.00014 0.00062 0.00004
0.00006 0.00029 0.00003
0.00007 0.00093 0.00003
0.00028 0.00041 0.00005
0.00075 0.00250 0.00030
0.00011 0.00037 0.00008
0.00021 0.00141 0.00016
0.00067 0.00077 0.00022
0.00038 0.00031 0.00007
0.00008 0.00016 0.00005
0.00004 0.00033 0.00001
0.00029 0.00023 0.00009
0.00041 0.00036 0.00027
0.00010 0.00017 0.00011
0.00010 0.00049 0.00014
0.00024 0.00015 0.00013
0.00024 0.00075 0.00008
0.00004 0.00027 0.00005
0.00007 0.00119 0.00005
0.00037 0.00063 0.00016
0.00001 0.00157 0.00026
0.00007 0.00024 0.00006
0.00001 0.00105 0.00011
0.00032 0.00057 0.00019
0.00012 0.00025 0.00005
0.00006 0.00015 0.00009
0.00002 0.00020 0.00001
0.00016 0.00017 0.00004
0.00001 0.00029 0.00031
0.00003 0.00014 0.00014
0.00007 0.00041 0.00028
0.00006 0.00013 0.00015
0.00043 0.00110 0.00007
0.00011 0.00044 0.00009
0.00013 0.00172 0.00004
0.00040 0.00075 0.00016
0.00185 0.00001 0.00346
0.00052 0.00001 0.00107
0.00060 0.00001 0.00109
0.00118 0.00001 0.00211
0.00065 0.00070 0.00038
0.00021 0.00024 0.00046
0.00012 0.00056 0.00006
0.00045 0.00034 0.00051
0.00060 0.00001 0.00219
0.00018 0.00001 0.00089
0.00028 0.00001 0.00107
0.00032 0.00001 0.00090
0.00122 0.00096 0.00045
0.00040 0.00041 0.00073
0.00048 0.00121 0.00027
0.00114 0.00075 0.00136
0.00028 0.00189 0.00051
0.00011 0.00032 0.00019
0.00016 0.00122 0.00027
0.00022 0.00063 0.00049
0.00045 0.00032 0.00020
0.00010 0.00018 0.00018
0.00009 0.00026 0.00003
0.00023 0.00018 0.00028
0.00003 0.00018 0.00028
0.00001 0.00007 0.00011
0.00001 0.00017 0.00022
0.00003 0.00008 0.00019
0.00027 0.00053 0.00018
0.00013 0.00027 0.00021
0.00015 0.00085 0.00013
0.00036 0.00040 0.00043
0.00219 0.00001 0.00064
0.00049 0.00001 0.00013
0.00060 0.00001 0.00027
0.00150 0.00001 0.00054
0.00103 0.00011 0.00017
0.00024 0.00005 0.00020
0.00012 0.00010 0.00002
0.00048 0.00005 0.00023
0.00128 0.00022 0.00077
0.00025 0.00007 0.00031
0.00029 0.00021 0.00038
0.00066 0.00009 0.00031
0.00080 0.00022 0.00015
0.00019 0.00007 0.00015
0.00023 0.00032 0.00006
0.00088 0.00011 0.00041
0.00001 0.00298 0.00125
0.00040 0.00050 0.00040
0.00001 0.00214 0.00037
0.00077 0.00098 0.00095
0.00091 0.00049 0.00024
0.00022 0.00024 0.00028
0.00011 0.00028 0.00003
0.00042 0.00028 0.00031
0.00001 0.00057 0.00176
0.00008 0.00019 0.00060
0.00017 0.00067 0.00084
0.00017 0.00025 0.00071
0.00172 0.00085 0.00032
0.00035 0.00021 0.00051
0.00042 0.00120 0.00013
0.00058 0.00042 0.00074
end

__GC31
PHMM 2.6
NAME Heuristic_model_for_genetic_code_11_and_GC_31
ATG_ 0.85
GTG_ 0.10
TTG_ 0.05
CTG_ 0
TAA_ 1
TAG_ 1
TGA_ 1
ORDM 5
MINC 60
MAXC 15000
MAXN 15000
NDEC 100
CDEC 800
CDCD 0.0
CD1P 1
CD2P 1
COD1
0.00437 0.00327 0.00346
0.00109 0.00147 0.00135
0.00125 0.00341 0.00110
0.00362 0.00213 0.00297
0.00137 0.00086 0.00133
0.00058 0.00042 0.00063
0.00042 0.00057 0.00046
0.00116 0.00056 0.00101
0.00103 0.00099 0.00388
0.00047 0.00062 0.00168
0.00022 0.00072 0.00140
0.00089 0.00052 0.00154
0.00226 0.00299 0.00105
0.00094 0.00107 0.00100
0.00109 0.00212 0.00040
0.00258 0.00152 0.00215
0.00167 0.00104 0.00082
0.00027 0.00044 0.00027
0.00047 0.00097 0.00025
0.00068 0.00052 0.00054
0.00065 0.00046 0.00032
0.00016 0.00021 0.00021
0.00022 0.00032 0.00014
0.00059 0.00030 0.00026
0.00025 0.00032 0.00050
0.00029 0.00021 0.00025
0.00010 0.00031 0.00034
0.00055 0.00015 0.00024
0.00065 0.00080 0.00027
0.00033 0.00040 0.00024
0.00037 0.00068 0.00014
0.00098 0.00065 0.00061
0.00416 0.00084 0.00100
0.00084 0.00030 0.00027
0.00134 0.00070 0.00027
0.00295 0.00043 0.00068
0.00144 0.00037 0.00053
0.00060 0.00019 0.00026
0.00058 0.00028 0.00018
0.00137 0.00028 0.00047
0.00107 0.00014 0.00068
0.00063 0.00011 0.00037
0.00045 0.00015 0.00030
0.00123 0.00010 0.00041
0.00132 0.00073 0.00024
0.00040 0.00027 0.00021
0.00060 0.00069 0.00010
0.00140 0.00051 0.00059
0.00001 0.00170 0.00283
0.00054 0.00054 0.00087
0.00001 0.00140 0.00079
0.00173 0.00093 0.00231
0.00096 0.00092 0.00095
0.00026 0.00031 0.00064
0.00019 0.00058 0.00027
0.00095 0.00033 0.00061
0.00001 0.00090 0.00205
0.00012 0.00053 0.00105
0.00045 0.00084 0.00103
0.00030 0.00046 0.00102
0.00240 0.00203 0.00068
0.00044 0.00088 0.00067
0.00056 0.00180 0.00029
0.00174 0.00145 0.00187
0.00085 0.00137 0.00106
0.00023 0.00060 0.00052
0.00021 0.00124 0.00037
0.00059 0.00073 0.00082
0.00023 0.00019 0.00038
0.00012 0.00011 0.00033
0.00006 0.00014 0.00013
0.00023 0.00013 0.00032
0.00017 0.00026 0.00090
0.00015 0.00030 0.00058
0.00005 0.00030 0.00066
0.00021 0.00023 0.00050
0.00033 0.00051 0.00020
0.00018 0.00028 0.00028
0.00021 0.00043 0.00010
0.00051 0.00039 0.00074
0.00048 0.00048 0.00040
0.00008 0.00018 0.00018
0.00010 0.00043 0.00012
0.00021 0.00024 0.00039
0.00023 0.00012 0.00016
0.00006 0.00005 0.00011
0.00005 0.00008 0.00007
0.00024 0.00008 0.00016
0.00007 0.00014 0.00027
0.00008 0.00009 0.00018
0.00003 0.00014 0.00018
0.00020 0.00007 0.00019
0.00019 0.00041 0.00014
0.00007 0.00016 0.00012
0.00010 0.00037 0.00006
0.00028 0.00032 0.00038
0.00051 0.00018 0.00026
0.00011 0.00008 0.00016
0.00011 0.00017 0.00008
0.00042 0.00012 0.00033
0.00019 0.00017 0.00017
0.00010 0.00013 0.00015
0.00004 0.00012 0.00006
0.00025 0.00017 0.00019
0.00022 0.00007 0.00025
0.00013 0.00005 0.00020
0.00006 0.00008 0.00016
0.00032 0.00004 0.00022
0.00021 0.00036 0.00006
0.00005 0.00022 0.00006
0.00007 0.00039 0.00003
0.00025 0.00033 0.00022
0.00001 0.00052 0.00086
0.00017 0.00021 0.00036
0.00001 0.00043 0.00026
0.00045 0.00028 0.00077
0.00024 0.00028 0.00041
0.00007 0.00009 0.00028
0.00004 0.00014 0.00012
0.00026 0.00017 0.00028
0.00001 0.00026 0.00070
0.00005 0.00016 0.00045
0.00018 0.00029 0.00047
0.00011 0.00012 0.00044
0.00062 0.00067 0.00033
0.00017 0.00034 0.00037
0.00021 0.00077 0.00016
0.00055 0.00057 0.00091
0.00124 0.00333 0.00097
0.00016 0.00105 0.00032
0.00029 0.00273 0.00037
0.00063 0.00159 0.00071
0.00028 0.00059 0.00031
0.00007 0.00025 0.00018
0.00006 0.00044 0.00010
0.00025 0.00038 0.00024
0.00024 0.00085 0.00086
0.00010 0.00069 0.00041
0.00006 0.00069 0.00036
0.00025 0.00061 0.00038
0.00050 0.00216 0.00023
0.00013 0.00069 0.00016
0.00028 0.00190 0.00011
0.00071 0.00139 0.00060
0.00070 0.00123 0.00040
0.00009 0.00054 0.00015
0.00022 0.00111 0.00014
0.00032 0.00061 0.00029
0.00028 0.00049 0.00020
0.00005 0.00020 0.00009
0.00007 0.00034 0.00008
0.00028 0.00033 0.00015
0.00011 0.00044 0.00031
0.00007 0.00027 0.00012
0.00004 0.00046 0.00020
0.00026 0.00021 0.00015
0.00033 0.00106 0.00015
0.00010 0.00045 0.00014
0.00016 0.00101 0.00008
0.00053 0.00082 0.00036
0.00072 0.00101 0.00015
0.00010 0.00034 0.00005
0.00017 0.00063 0.00005
0.00061 0.00049 0.00015
0.00034 0.00045 0.00011
0.00008 0.00013 0.00004
0.00008 0.00040 0.00004
0.00041 0.00033 0.00012
0.00029 0.00034 0.00017
0.00008 0.00021 0.00008
0.00010 0.00030 0.00007
0.00023 0.00018 0.00011
0.00036 0.00096 0.00006
0.00007 0.00035 0.00004
0.00013 0.00095 0.00002
0.00048 0.00062 0.00015
0.00001 0.00108 0.00083
0.00012 0.00038 0.00026
0.00001 0.00092 0.00029
0.00047 0.00059 0.00069
0.00022 0.00038 0.00031
0.00005 0.00012 0.00015
0.00004 0.00025 0.00010
0.00025 0.00019 0.00021
0.00001 0.00054 0.00078
0.00003 0.00028 0.00041
0.00013 0.00047 0.00044
0.00009 0.00023 0.00039
0.00066 0.00105 0.00027
0.00011 0.00044 0.00027
0.00022 0.00109 0.00012
0.00058 0.00076 0.00077
0.00295 0.00001 0.00182
0.00061 0.00001 0.00054
0.00072 0.00001 0.00052
0.00220 0.00001 0.00120
0.00079 0.00040 0.00045
0.00033 0.00021 0.00033
0.00024 0.00031 0.00012
0.00082 0.00024 0.00041
0.00063 0.00001 0.00145
0.00033 0.00001 0.00071
0.00013 0.00001 0.00070
0.00070 0.00001 0.00065
0.00155 0.00120 0.00037
0.00070 0.00055 0.00050
0.00077 0.00102 0.00018
0.00224 0.00083 0.00121
0.00132 0.00072 0.00078
0.00018 0.00027 0.00031
0.00037 0.00058 0.00023
0.00062 0.00036 0.00058
0.00065 0.00020 0.00022
0.00015 0.00009 0.00016
0.00017 0.00012 0.00010
0.00067 0.00013 0.00017
0.00016 0.00013 0.00044
0.00015 0.00009 0.00031
0.00006 0.00013 0.00030
0.00038 0.00007 0.00028
0.00044 0.00066 0.00014
0.00017 0.00029 0.00019
0.00022 0.00054 0.00008
0.00074 0.00049 0.00039
0.00208 0.00001 0.00085
0.00046 0.00001 0.00040
0.00060 0.00001 0.00031
0.00167 0.00001 0.00079
0.00085 0.00008 0.00040
0.00040 0.00005 0.00028
0.00029 0.00007 0.00018
0.00105 0.00006 0.00043
0.00076 0.00032 0.00074
0.00043 0.00021 0.00054
0.00024 0.00027 0.00046
0.00097 0.00023 0.00044
0.00086 0.00023 0.00020
0.00029 0.00010 0.00025
0.00037 0.00022 0.00011
0.00106 0.00015 0.00062
0.00001 0.00204 0.00191
0.00034 0.00076 0.00081
0.00001 0.00160 0.00057
0.00123 0.00105 0.00168
0.00060 0.00033 0.00074
0.00015 0.00017 0.00054
0.00010 0.00018 0.00028
0.00073 0.00023 0.00047
0.00001 0.00050 0.00176
0.00009 0.00031 0.00108
0.00034 0.00044 0.00088
0.00026 0.00026 0.00088
0.00219 0.00145 0.00056
0.00037 0.00042 0.00079
0.00053 0.00132 0.00030
0.00154 0.00096 0.00177
0.00124 0.00083 0.00145
0.00028 0.00035 0.00053
0.00031 0.00075 0.00040
0.00087 0.00033 0.00102
0.00052 0.00023 0.00059
0.00017 0.00011 0.00023
0.00016 0.00012 0.00020
0.00045 0.00013 0.00037
0.00033 0.00018 0.00109
0.00017 0.00014 0.00073
0.00007 0.00016 0.00055
0.00038 0.00010 0.00055
0.00054 0.00060 0.00030
0.00025 0.00027 0.00032
0.00035 0.00046 0.00014
0.00079 0.00025 0.00081
0.00049 0.00023 0.00018
0.00008 0.00011 0.00007
0.00013 0.00021 0.00006
0.00025 0.00011 0.00014
0.00037 0.00013 0.00010
0.00006 0.00006 0.00006
0.00011 0.00005 0.00004
0.00030 0.00007 0.00006
0.00007 0.00005 0.00012
0.00006 0.00004 0.00007
0.00002 0.00005 0.00009
0.00017 0.00002 0.00007
0.00022 0.00021 0.00007
0.00010 0.00012 0.00006
0.00012 0.00018 0.00003
0.00036 0.00016 0.00015
0.00097 0.00019 0.00023
0.00023 0.00007 0.00010
0.00030 0.00016 0.00008
0.00081 0.00008 0.00024
0.00056 0.00015 0.00028
0.00018 0.00008 0.00011
0.00016 0.00010 0.00010
0.00053 0.00009 0.00021
0.00057 0.00005 0.00024
0.00023 0.00004 0.00020
0.00019 0.00006 0.00012
0.00062 0.00003 0.00017
0.00044 0.00021 0.00009
0.00013 0.00009 0.00009
0.00017 0.00021 0.00005
0.00052 0.00013 0.00028
0.00001 0.00031 0.00052
0.00011 0.00012 0.00021
0.00001 0.00027 0.00016
0.00037 0.00015 0.00046
0.00032 0.00023 0.00030
0.00007 0.00006 0.00018
0.00007 0.00009 0.00009
0.00030 0.00008 0.00015
0.00001 0.00020 0.00043
0.00003 0.00009 0.00025
0.00013 0.00017 0.00026
0.00009 0.00009 0.00023
0.00080 0.00047 0.00017
0.00016 0.00024 0.00016
0.00025 0.00046 0.00009
0.00060 0.00027 0.00050
0.00043 0.00044 0.00054
0.00012 0.00019 0.00029
0.00012 0.00041 0.00020
0.00035 0.00021 0.00046
0.00015 0.00007 0.00023
0.00009 0.00004 0.00011
0.00005 0.00004 0.00006
0.00016 0.00005 0.00018
0.00007 0.00008 0.00055
0.00009 0.00008 0.00025
0.00002 0.00005 0.00026
0.00015 0.00006 0.00028
0.00018 0.00020 0.00013
0.00015 0.00011 0.00016
0.00018 0.00017 0.00005
0.00045 0.00013 0.00041
0.00021 0.00022 0.00012
0.00004 0.00009 0.00005
0.00006 0.00020 0.00003
0.00012 0.00010 0.00010
0.00011 0.00006 0.00005
0.00003 0.00002 0.00002
0.00003 0.00003 0.00001
0.00012 0.00003 0.00004
0.00003 0.00005 0.00008
0.00005 0.00003 0.00004
0.00001 0.00004 0.00004
0.00010 0.00002 0.00006
0.00012 0.00022 0.00004
0.00005 0.00008 0.00004
0.00009 0.00021 0.00002
0.00017 0.00012 0.00009
0.00025 0.00007 0.00013
0.00005 0.00003 0.00008
0.00004 0.00006 0.00004
0.00027 0.00003 0.00016
0.00016 0.00006 0.00010
0.00007 0.00004 0.00005
0.00002 0.00004 0.00003
0.00017 0.00006 0.00010
0.00012 0.00002 0.00015
0.00006 0.00001 0.00007
0.00003 0.00003 0.00008
0.00020 0.00001 0.00010
0.00014 0.00017 0.00004
0.00004 0.00009 0.00003
0.00005 0.00017 0.00002
0.00022 0.00014 0.00013
0.00001 0.00017 0.00050
0.00007 0.00007 0.00019
0.00001 0.00014 0.00012
0.00026 0.00009 0.00044
0.00013 0.00009 0.00020
0.00004 0.00002 0.00008
0.00002 0.00003 0.00005
0.00015 0.00005 0.00014
0.00001 0.00008 0.00046
0.00003 0.00005 0.00022
0.00005 0.00005 0.00019
0.00007 0.00003 0.00029
0.00038 0.00023 0.00018
0.00007 0.00011 0.00018
0.00019 0.00028 0.00009
0.00035 0.00017 0.00047
0.00027 0.00049 0.00017
0.00004 0.00018 0.00006
0.00006 0.00046 0.00005
0.00019 0.00022 0.00014
0.00014 0.00010 0.00007
0.00004 0.00004 0.00003
0.00003 0.00004 0.00003
0.00013 0.00007 0.00006
0.00005 0.00007 0.00016
0.00002 0.00006 0.00008
0.00001 0.00005 0.00008
0.00008 0.00006 0.00009
0.00016 0.00045 0.00004
0.00005 0.00015 0.00003
0.00012 0.00038 0.00002
0.00042 0.00024 0.00015
0.00021 0.00020 0.00015
0.00002 0.00008 0.00006
0.00005 0.00017 0.00006
0.00011 0.00009 0.00014
0.00017 0.00010 0.00011
0.00002 0.00004 0.00005
0.00005 0.00004 0.00006
0.00013 0.00005 0.00007
0.00002 0.00003 0.00009
0.00002 0.00002 0.00006
0.00001 0.00002 0.00006
0.00008 0.00001 0.00006
0.00013 0.00024 0.00008
0.00003 0.00011 0.00006
0.00008 0.00021 0.00004
0.00021 0.00018 0.00018
0.00025 0.00026 0.00005
0.00005 0.00010 0.00002
0.00006 0.00017 0.00001
0.00025 0.00010 0.00006
0.00018 0.00014 0.00004
0.00004 0.00002 0.00001
0.00005 0.00007 0.00002
0.00018 0.00007 0.00003
0.00012 0.00006 0.00006
0.00004 0.00003 0.00004
0.00005 0.00005 0.00003
0.00014 0.00002 0.00005
0.00017 0.00035 0.00002
0.00004 0.00011 0.00001
0.00006 0.00029 0.00001
0.00024 0.00020 0.00005
0.00001 0.00020 0.00037
0.00002 0.00009 0.00014
0.00001 0.00016 0.00009
0.00012 0.00012 0.00033
0.00007 0.00007 0.00020
0.00001 0.00002 0.00009
0.00001 0.00002 0.00010
0.00006 0.00003 0.00012
0.00001 0.00006 0.00037
0.00001 0.00002 0.00020
0.00003 0.00006 0.00018
0.00002 0.00002 0.00021
0.00025 0.00022 0.00015
0.00002 0.00011 0.00014
0.00009 0.00026 0.00007
0.00018 0.00015 0.00039
0.00104 0.00001 0.00059
0.00023 0.00001 0.00022
0.00032 0.00001 0.00018
0.00071 0.00001 0.00034
0.00035 0.00017 0.00020
0.00012 0.00008 0.00013
0.00009 0.00009 0.00006
0.00041 0.00011 0.00017
0.00025 0.00001 0.00046
0.00012 0.00001 0.00025
0.00005 0.00001 0.00025
0.00024 0.00001 0.00018
0.00056 0.00042 0.00011
0.00026 0.00022 0.00019
0.00032 0.00039 0.00007
0.00082 0.00025 0.00037
0.00056 0.00024 0.00029
0.00011 0.00009 0.00011
0.00018 0.00019 0.00009
0.00028 0.00011 0.00021
0.00029 0.00007 0.00008
0.00007 0.00003 0.00005
0.00008 0.00003 0.00003
0.00032 0.00004 0.00006
0.00006 0.00003 0.00013
0.00008 0.00002 0.00009
0.00002 0.00003 0.00009
0.00019 0.00002 0.00008
0.00020 0.00023 0.00008
0.00008 0.00011 0.00010
0.00011 0.00019 0.00004
0.00036 0.00017 0.00018
0.00078 0.00001 0.00023
0.00021 0.00001 0.00015
0.00023 0.00001 0.00007
0.00071 0.00001 0.00023
0.00040 0.00004 0.00015
0.00017 0.00003 0.00009
0.00013 0.00003 0.00007
0.00051 0.00003 0.00014
0.00039 0.00013 0.00025
0.00020 0.00008 0.00022
0.00011 0.00011 0.00012
0.00054 0.00008 0.00015
0.00041 0.00010 0.00005
0.00013 0.00005 0.00006
0.00015 0.00010 0.00003
0.00052 0.00006 0.00017
0.00001 0.00061 0.00071
0.00021 0.00026 0.00028
0.00001 0.00052 0.00024
0.00064 0.00030 0.00060
0.00037 0.00014 0.00031
0.00011 0.00008 0.00022
0.00008 0.00006 0.00011
0.00045 0.00011 0.00022
0.00001 0.00021 0.00081
0.00006 0.00014 0.00051
0.00023 0.00019 0.00047
0.00016 0.00011 0.00039
0.00106 0.00057 0.00026
0.00022 0.00014 0.00039
0.00034 0.00056 0.00016
0.00081 0.00033 0.00072
0.00109 0.00103 0.00350
0.00019 0.00029 0.00100
0.00029 0.00067 0.00091
0.00073 0.00044 0.00239
0.00029 0.00012 0.00098
0.00009 0.00005 0.00036
0.00008 0.00006 0.00036
0.00028 0.00009 0.00077
0.00038 0.00022 0.00276
0.00011 0.00011 0.00140
0.00008 0.00012 0.00108
0.00028 0.00014 0.00133
0.00053 0.00050 0.00068
0.00016 0.00020 0.00060
0.00031 0.00037 0.00029
0.00062 0.00029 0.00181
0.00037 0.00022 0.00057
0.00005 0.00008 0.00018
0.00011 0.00020 0.00021
0.00017 0.00010 0.00040
0.00016 0.00007 0.00022
0.00003 0.00003 0.00014
0.00005 0.00003 0.00010
0.00016 0.00004 0.00016
0.00005 0.00005 0.00037
0.00004 0.00003 0.00018
0.00002 0.00005 0.00026
0.00011 0.00003 0.00019
0.00013 0.00018 0.00020
0.00005 0.00009 0.00014
0.00006 0.00016 0.00009
0.00026 0.00014 0.00047
0.00088 0.00022 0.00074
0.00014 0.00006 0.00022
0.00028 0.00015 0.00026
0.00065 0.00010 0.00068
0.00034 0.00008 0.00060
0.00010 0.00004 0.00022
0.00011 0.00006 0.00024
0.00035 0.00006 0.00053
0.00033 0.00005 0.00060
0.00010 0.00002 0.00036
0.00011 0.00005 0.00029
0.00028 0.00003 0.00037
0.00032 0.00019 0.00024
0.00007 0.00007 0.00019
0.00013 0.00018 0.00013
0.00036 0.00013 0.00072
0.00001 0.00043 0.00219
0.00010 0.00013 0.00072
0.00001 0.00035 0.00070
0.00041 0.00020 0.00188
0.00016 0.00015 0.00065
0.00003 0.00004 0.00044
0.00003 0.00005 0.00023
0.00016 0.00005 0.00041
0.00001 0.00027 0.00188
0.00003 0.00011 0.00096
0.00011 0.00020 0.00095
0.00009 0.00012 0.00100
0.00058 0.00054 0.00062
0.00009 0.00023 0.00053
0.00017 0.00057 0.00028
0.00050 0.00040 0.00189
0.00047 0.00066 0.00125
0.00010 0.00028 0.00054
0.00014 0.00061 0.00049
0.00033 0.00035 0.00097
0.00013 0.00007 0.00049
0.00006 0.00004 0.00025
0.00004 0.00004 0.00017
0.00013 0.00006 0.00039
0.00010 0.00015 0.00104
0.00009 0.00015 0.00071
0.00003 0.00018 0.00065
0.00015 0.00015 0.00057
0.00020 0.00028 0.00024
0.00009 0.00013 0.00029
0.00014 0.00024 0.00013
0.00032 0.00022 0.00088
0.00029 0.00025 0.00044
0.00005 0.00009 0.00015
0.00010 0.00021 0.00014
0.00015 0.00012 0.00041
0.00010 0.00004 0.00017
0.00002 0.00002 0.00007
0.00002 0.00002 0.00006
0.00011 0.00003 0.00017
0.00005 0.00006 0.00026
0.00005 0.00003 0.00018
0.00002 0.00005 0.00015
0.00013 0.00003 0.00018
0.00012 0.00021 0.00015
0.00004 0.00007 0.00012
0.00009 0.00021 0.00007
0.00018 0.00017 0.00041
0.00032 0.00009 0.00031
0.00006 0.00004 0.00017
0.00009 0.00009 0.00011
0.00032 0.00006 0.00043
0.00012 0.00006 0.00022
0.00006 0.00004 0.00010
0.00003 0.00004 0.00008
0.00014 0.00005 0.00019
0.00015 0.00003 0.00029
0.00008 0.00002 0.00026
0.00005 0.00004 0.00019
0.00022 0.00002 0.00026
0.00013 0.00021 0.00007
0.00003 0.00012 0.00007
0.00007 0.00021 0.00004
0.00017 0.00020 0.00028
0.00001 0.00032 0.00115
0.00009 0.00012 0.00038
0.00001 0.00025 0.00035
0.00029 0.00016 0.00106
0.00013 0.00011 0.00047
0.00004 0.00003 0.00022
0.00003 0.00003 0.00015
0.00015 0.00007 0.00035
0.00001 0.00014 0.00091
0.00003 0.00007 0.00060
0.00009 0.00015 0.00055
0.00006 0.00006 0.00057
0.00038 0.00044 0.00038
0.00007 0.00017 0.00039
0.00016 0.00050 0.00022
0.00039 0.00036 0.00111
0.00017 0.00065 0.00109
0.00003 0.00019 0.00050
0.00005 0.00051 0.00042
0.00012 0.00032 0.00098
0.00005 0.00008 0.00040
0.00001 0.00002 0.00016
0.00001 0.00004 0.00013
0.00005 0.00007 0.00031
0.00005 0.00014 0.00083
0.00002 0.00010 0.00049
0.00002 0.00008 0.00034
0.00004 0.00011 0.00046
0.00012 0.00051 0.00031
0.00003 0.00013 0.00021
0.00006 0.00038 0.00014
0.00014 0.00033 0.00084
0.00012 0.00033 0.00040
0.00002 0.00012 0.00017
0.00005 0.00027 0.00015
0.00007 0.00016 0.00037
0.00004 0.00009 0.00012
0.00001 0.00003 0.00007
0.00001 0.00003 0.00006
0.00004 0.00006 0.00010
0.00002 0.00008 0.00035
0.00001 0.00005 0.00017
0.00001 0.00009 0.00024
0.00004 0.00004 0.00023
0.00007 0.00032 0.00018
0.00002 0.00013 0.00015
0.00004 0.00030 0.00010
0.00013 0.00026 0.00040
0.00018 0.00026 0.00034
0.00003 0.00008 0.00013
0.00006 0.00019 0.00008
0.00015 0.00012 0.00035
0.00008 0.00006 0.00023
0.00002 0.00002 0.00007
0.00003 0.00006 0.00009
0.00009 0.00005 0.00020
0.00007 0.00010 0.00028
0.00002 0.00005 0.00018
0.00003 0.00006 0.00011
0.00005 0.00004 0.00022
0.00009 0.00020 0.00009
0.00002 0.00004 0.00006
0.00005 0.00019 0.00004
0.00011 0.00011 0.00027
0.00001 0.00031 0.00098
0.00002 0.00009 0.00037
0.00001 0.00023 0.00032
0.00010 0.00016 0.00098
0.00004 0.00009 0.00038
0.00001 0.00001 0.00015
0.00001 0.00003 0.00015
0.00004 0.00005 0.00027
0.00001 0.00013 0.00081
0.00001 0.00005 0.00056
0.00002 0.00011 0.00059
0.00002 0.00005 0.00062
0.00015 0.00035 0.00034
0.00002 0.00014 0.00035
0.00005 0.00035 0.00018
0.00014 0.00027 0.00088
0.00089 0.00001 0.00112
0.00019 0.00001 0.00046
0.00029 0.00001 0.00038
0.00070 0.00001 0.00080
0.00027 0.00011 0.00033
0.00009 0.00004 0.00024
0.00009 0.00006 0.00013
0.00024 0.00006 0.00026
0.00021 0.00001 0.00100
0.00013 0.00001 0.00055
0.00006 0.00001 0.00050
0.00029 0.00001 0.00050
0.00047 0.00035 0.00021
0.00021 0.00018 0.00033
0.00028 0.00035 0.00013
0.00074 0.00028 0.00081
0.00041 0.00018 0.00031
0.00007 0.00008 0.00014
0.00017 0.00017 0.00012
0.00024 0.00010 0.00031
0.00014 0.00005 0.00008
0.00003 0.00002 0.00006
0.00005 0.00003 0.00004
0.00016 0.00003 0.00008
0.00006 0.00003 0.00019
0.00006 0.00002 0.00014
0.00003 0.00003 0.00014
0.00016 0.00002 0.00014
0.00014 0.00019 0.00008
0.00006 0.00009 0.00009
0.00010 0.00019 0.00004
0.00026 0.00015 0.00022
0.00081 0.00001 0.00040
0.00018 0.00001 0.00021
0.00027 0.00001 0.00014
0.00075 0.00001 0.00043
0.00035 0.00003 0.00019
0.00014 0.00002 0.00014
0.00015 0.00002 0.00010
0.00040 0.00002 0.00021
0.00033 0.00011 0.00036
0.00018 0.00007 0.00025
0.00011 0.00009 0.00018
0.00045 0.00008 0.00027
0.00032 0.00008 0.00009
0.00011 0.00004 0.00009
0.00017 0.00008 0.00005
0.00042 0.00005 0.00028
0.00001 0.00060 0.00105
0.00014 0.00023 0.00042
0.00001 0.00051 0.00033
0.00050 0.00033 0.00096
0.00025 0.00010 0.00039
0.00006 0.00005 0.00028
0.00006 0.00004 0.00015
0.00030 0.00008 0.00027
0.00001 0.00021 0.00106
0.00004 0.00012 0.00064
0.00015 0.00020 0.00059
0.00012 0.00011 0.00065
0.00077 0.00052 0.00033
0.00016 0.00018 0.00043
0.00031 0.00057 0.00018
0.00077 0.00041 0.00098
0.00225 0.00326 0.00001
0.00037 0.00087 0.00001
0.00051 0.00232 0.00001
0.00149 0.00148 0.00001
0.00055 0.00055 0.00001
0.00017 0.00033 0.00001
0.00013 0.00043 0.00001
0.00054 0.00041 0.00001
0.00052 0.00070 0.00001
0.00022 0.00047 0.00001
0.00012 0.00061 0.00001
0.00048 0.00042 0.00001
0.00106 0.00203 0.00001
0.00025 0.00084 0.00001
0.00045 0.00145 0.00001
0.00102 0.00122 0.00001
0.00059 0.00084 0.00038
0.00009 0.00033 0.00013
0.00016 0.00071 0.00013
0.00031 0.00040 0.00024
0.00036 0.00032 0.00015
0.00007 0.00017 0.00009
0.00010 0.00026 0.00008
0.00036 0.00023 0.00011
0.00008 0.00024 0.00026
0.00007 0.00017 0.00012
0.00003 0.00024 0.00018
0.00015 0.00012 0.00010
0.00032 0.00075 0.00011
0.00012 0.00035 0.00011
0.00013 0.00064 0.00006
0.00048 0.00059 0.00027
0.00164 0.00071 0.00001
0.00030 0.00021 0.00001
0.00049 0.00054 0.00001
0.00140 0.00036 0.00001
0.00072 0.00031 0.00001
0.00022 0.00017 0.00001
0.00017 0.00026 0.00001
0.00074 0.00025 0.00001
0.00073 0.00012 0.00001
0.00024 0.00008 0.00001
0.00021 0.00013 0.00001
0.00069 0.00008 0.00001
0.00065 0.00067 0.00001
0.00014 0.00025 0.00001
0.00019 0.00059 0.00001
0.00074 0.00048 0.00001
0.00001 0.00149 0.00124
0.00018 0.00046 0.00040
0.00001 0.00126 0.00037
0.00071 0.00075 0.00090
0.00050 0.00071 0.00050
0.00012 0.00031 0.00028
0.00009 0.00055 0.00017
0.00055 0.00035 0.00029
0.00001 0.00079 0.00098
0.00007 0.00045 0.00046
0.00016 0.00074 0.00051
0.00021 0.00042 0.00046
0.00134 0.00196 0.00033
0.00023 0.00095 0.00036
0.00033 0.00187 0.00018
0.00108 0.00153 0.00105
0.00095 0.00135 0.00080
0.00024 0.00051 0.00035
0.00024 0.00111 0.00028
0.00071 0.00072 0.00059
0.00031 0.00018 0.00028
0.00015 0.00011 0.00016
0.00008 0.00013 0.00009
0.00037 0.00015 0.00022
0.00016 0.00027 0.00061
0.00017 0.00029 0.00034
0.00005 0.00033 0.00039
0.00028 0.00023 0.00031
0.00030 0.00058 0.00014
0.00029 0.00034 0.00023
0.00030 0.00048 0.00007
0.00070 0.00044 0.00054
0.00036 0.00069 0.00018
0.00006 0.00022 0.00008
0.00007 0.00058 0.00007
0.00018 0.00031 0.00019
0.00019 0.00014 0.00007
0.00006 0.00007 0.00004
0.00005 0.00010 0.00003
0.00023 0.00009 0.00007
0.00005 0.00015 0.00010
0.00007 0.00009 0.00006
0.00002 0.00013 0.00008
0.00019 0.00008 0.00008
0.00014 0.00063 0.00006
0.00006 0.00024 0.00007
0.00007 0.00060 0.00003
0.00023 0.00040 0.00017
0.00051 0.00017 0.00012
0.00009 0.00007 0.00006
0.00009 0.00015 0.00004
0.00049 0.00010 0.00014
0.00029 0.00015 0.00009
0.00014 0.00011 0.00005
0.00004 0.00010 0.00003
0.00042 0.00015 0.00009
0.00022 0.00005 0.00011
0.00011 0.00003 0.00008
0.00007 0.00006 0.00007
0.00044 0.00003 0.00010
0.00025 0.00035 0.00003
0.00008 0.00021 0.00004
0.00008 0.00034 0.00002
0.00042 0.00033 0.00012
0.00001 0.00045 0.00073
0.00009 0.00017 0.00028
0.00001 0.00034 0.00022
0.00032 0.00023 0.00067
0.00022 0.00022 0.00032
0.00007 0.00007 0.00017
0.00003 0.00008 0.00009
0.00027 0.00013 0.00022
0.00001 0.00020 0.00056
0.00004 0.00013 0.00033
0.00009 0.00023 0.00036
0.00010 0.00009 0.00036
0.00048 0.00060 0.00022
0.00009 0.00029 0.00031
0.00020 0.00067 0.00012
0.00045 0.00053 0.00070
0.00102 0.00248 0.00001
0.00023 0.00075 0.00001
0.00028 0.00195 0.00001
0.00076 0.00109 0.00001
0.00042 0.00050 0.00001
0.00015 0.00025 0.00001
0.00013 0.00032 0.00001
0.00040 0.00035 0.00001
0.00026 0.00061 0.00001
0.00016 0.00050 0.00001
0.00006 0.00048 0.00001
0.00039 0.00044 0.00001
0.00051 0.00173 0.00001
0.00017 0.00060 0.00001
0.00053 0.00157 0.00001
0.00099 0.00122 0.00001
0.00059 0.00095 0.00010
0.00009 0.00039 0.00003
0.00020 0.00085 0.00004
0.00026 0.00041 0.00006
0.00034 0.00046 0.00006
0.00006 0.00019 0.00003
0.00009 0.00030 0.00002
0.00032 0.00027 0.00003
0.00009 0.00030 0.00007
0.00007 0.00016 0.00003
0.00003 0.00029 0.00005
0.00028 0.00013 0.00003
0.00032 0.00099 0.00003
0.00011 0.00043 0.00003
0.00020 0.00092 0.00002
0.00056 0.00079 0.00009
0.00084 0.00091 0.00032
0.00016 0.00029 0.00011
0.00022 0.00068 0.00010
0.00079 0.00046 0.00029
0.00059 0.00047 0.00020
0.00012 0.00015 0.00007
0.00020 0.00037 0.00007
0.00055 0.00032 0.00016
0.00050 0.00026 0.00025
0.00017 0.00015 0.00014
0.00022 0.00024 0.00015
0.00043 0.00012 0.00015
0.00041 0.00098 0.00009
0.00011 0.00039 0.00009
0.00022 0.00095 0.00006
0.00054 0.00067 0.00029
0.00001 0.00094 0.00027
0.00011 0.00033 0.00011
0.00001 0.00079 0.00009
0.00043 0.00051 0.00024
0.00027 0.00037 0.00011
0.00006 0.00012 0.00007
0.00006 0.00021 0.00004
0.00032 0.00018 0.00006
0.00001 0.00044 0.00024
0.00004 0.00026 0.00012
0.00013 0.00041 0.00016
0.00013 0.00021 0.00012
0.00068 0.00095 0.00007
0.00013 0.00043 0.00009
0.00031 0.00104 0.00005
0.00063 0.00076 0.00024
0.00236 0.00001 0.00236
0.00055 0.00001 0.00081
0.00064 0.00001 0.00068
0.00181 0.00001 0.00156
0.00089 0.00040 0.00071
0.00043 0.00021 0.00051
0.00029 0.00027 0.00027
0.00093 0.00026 0.00056
0.00055 0.00001 0.00174
0.00032 0.00001 0.00098
0.00012 0.00001 0.00085
0.00065 0.00001 0.00081
0.00106 0.00117 0.00037
0.00073 0.00064 0.00073
0.00081 0.00106 0.00023
0.00221 0.00093 0.00150
0.00120 0.00070 0.00037
0.00022 0.00022 0.00014
0.00037 0.00051 0.00012
0.00065 0.00034 0.00026
0.00068 0.00018 0.00019
0.00016 0.00008 0.00014
0.00019 0.00012 0.00007
0.00075 0.00011 0.00011
0.00019 0.00009 0.00018
0.00022 0.00007 0.00009
0.00007 0.00010 0.00015
0.00053 0.00006 0.00011
0.00037 0.00075 0.00011
0.00020 0.00032 0.00016
0.00025 0.00057 0.00007
0.00071 0.00055 0.00041
0.00219 0.00001 0.00053
0.00052 0.00001 0.00023
0.00069 0.00001 0.00018
0.00215 0.00001 0.00052
0.00111 0.00010 0.00031
0.00064 0.00007 0.00023
0.00040 0.00008 0.00013
0.00137 0.00008 0.00029
0.00080 0.00034 0.00043
0.00051 0.00022 0.00034
0.00028 0.00029 0.00023
0.00122 0.00024 0.00030
0.00084 0.00028 0.00012
0.00040 0.00012 0.00017
0.00044 0.00026 0.00007
0.00122 0.00020 0.00042
0.00001 0.00252 0.00161
0.00037 0.00087 0.00059
0.00001 0.00199 0.00050
0.00127 0.00130 0.00137
0.00094 0.00042 0.00046
0.00027 0.00021 0.00029
0.00019 0.00018 0.00012
0.00110 0.00034 0.00029
0.00001 0.00068 0.00142
0.00015 0.00045 0.00073
0.00038 0.00057 0.00076
0.00039 0.00034 0.00073
0.00261 0.00177 0.00046
0.00050 0.00057 0.00062
0.00079 0.00160 0.00026
0.00173 0.00122 0.00156
0.00205 0.00160 0.00123
0.00050 0.00064 0.00045
0.00055 0.00166 0.00028
0.00140 0.00080 0.00070
0.00060 0.00035 0.00045
0.00031 0.00018 0.00024
0.00022 0.00027 0.00019
0.00054 0.00026 0.00031
0.00044 0.00036 0.00117
0.00026 0.00026 0.00054
0.00010 0.00035 0.00046
0.00048 0.00020 0.00044
0.00074 0.00115 0.00022
0.00045 0.00046 0.00024
0.00059 0.00100 0.00009
0.00125 0.00062 0.00044
0.00095 0.00064 0.00027
0.00013 0.00029 0.00010
0.00026 0.00062 0.00009
0.00036 0.00032 0.00017
0.00030 0.00024 0.00014
0.00008 0.00010 0.00008
0.00010 0.00017 0.00005
0.00027 0.00016 0.00010
0.00011 0.00019 0.00014
0.00013 0.00013 0.00006
0.00006 0.00019 0.00008
0.00030 0.00009 0.00006
0.00029 0.00050 0.00008
0.00016 0.00025 0.00007
0.00019 0.00051 0.00005
0.00048 0.00040 0.00019
0.00159 0.00048 0.00025
0.00031 0.00018 0.00007
0.00050 0.00043 0.00006
0.00111 0.00023 0.00018
0.00077 0.00022 0.00018
0.00032 0.00012 0.00007
0.00031 0.00017 0.00006
0.00072 0.00017 0.00013
0.00053 0.00008 0.00020
0.00029 0.00007 0.00012
0.00023 0.00009 0.00008
0.00067 0.00006 0.00012
0.00056 0.00046 0.00006
0.00021 0.00018 0.00006
0.00033 0.00048 0.00003
0.00065 0.00033 0.00016
0.00001 0.00071 0.00076
0.00024 0.00025 0.00031
0.00001 0.00063 0.00020
0.00068 0.00042 0.00064
0.00039 0.00037 0.00039
0.00013 0.00013 0.00023
0.00010 0.00027 0.00012
0.00041 0.00017 0.00022
0.00001 0.00050 0.00065
0.00006 0.00027 0.00038
0.00023 0.00049 0.00030
0.00014 0.00025 0.00035
0.00112 0.00100 0.00016
0.00020 0.00040 0.00017
0.00035 0.00096 0.00007
0.00083 0.00064 0.00042
0.00025 0.00071 0.00030
0.00006 0.00028 0.00016
0.00006 0.00063 0.00010
0.00019 0.00033 0.00020
0.00008 0.00009 0.00012
0.00004 0.00005 0.00011
0.00002 0.00008 0.00004
0.00009 0.00007 0.00011
0.00007 0.00013 0.00026
0.00005 0.00014 0.00016
0.00002 0.00016 0.00019
0.00008 0.00011 0.00014
0.00009 0.00029 0.00006
0.00005 0.00015 0.00009
0.00007 0.00025 0.00003
0.00019 0.00019 0.00019
0.00016 0.00036 0.00015
0.00003 0.00016 0.00008
0.00004 0.00034 0.00006
0.00010 0.00019 0.00017
0.00009 0.00006 0.00007
0.00002 0.00002 0.00004
0.00002 0.00004 0.00003
0.00010 0.00004 0.00007
0.00002 0.00010 0.00007
0.00003 0.00007 0.00005
0.00001 0.00009 0.00004
0.00008 0.00005 0.00005
0.00006 0.00027 0.00004
0.00002 0.00011 0.00005
0.00003 0.00026 0.00002
0.00010 0.00020 0.00013
0.00016 0.00008 0.00004
0.00003 0.00004 0.00003
0.00002 0.00008 0.00001
0.00015 0.00004 0.00007
0.00008 0.00008 0.00004
0.00003 0.00005 0.00003
0.00001 0.00005 0.00001
0.00010 0.00007 0.00004
0.00008 0.00003 0.00006
0.00003 0.00002 0.00004
0.00002 0.00003 0.00003
0.00014 0.00001 0.00004
0.00007 0.00020 0.00001
0.00002 0.00011 0.00001
0.00001 0.00020 0.00001
0.00011 0.00015 0.00005
0.00001 0.00028 0.00029
0.00005 0.00013 0.00012
0.00001 0.00025 0.00007
0.00016 0.00016 0.00024
0.00008 0.00015 0.00017
0.00003 0.00005 0.00010
0.00001 0.00009 0.00006
0.00010 0.00009 0.00011
0.00001 0.00016 0.00025
0.00002 0.00011 0.00015
0.00005 0.00017 0.00014
0.00005 0.00008 0.00014
0.00021 0.00039 0.00012
0.00004 0.00019 0.00014
0.00009 0.00050 0.00007
0.00020 0.00035 0.00029
0.00037 0.00133 0.00024
0.00006 0.00049 0.00009
0.00009 0.00130 0.00009
0.00022 0.00061 0.00016
0.00013 0.00027 0.00008
0.00005 0.00014 0.00005
0.00004 0.00019 0.00003
0.00012 0.00020 0.00006
0.00008 0.00033 0.00021
0.00004 0.00032 0.00010
0.00003 0.00031 0.00009
0.00010 0.00022 0.00009
0.00019 0.00102 0.00005
0.00005 0.00035 0.00004
0.00015 0.00094 0.00002
0.00036 0.00060 0.00011
0.00047 0.00069 0.00019
0.00005 0.00030 0.00007
0.00017 0.00069 0.00008
0.00020 0.00034 0.00013
0.00015 0.00023 0.00012
0.00003 0.00010 0.00004
0.00004 0.00014 0.00005
0.00015 0.00016 0.00008
0.00006 0.00020 0.00014
0.00006 0.00012 0.00006
0.00003 0.00018 0.00008
0.00017 0.00009 0.00006
0.00018 0.00062 0.00006
0.00006 0.00027 0.00005
0.00010 0.00055 0.00003
0.00032 0.00043 0.00014
0.00038 0.00075 0.00005
0.00004 0.00026 0.00001
0.00010 0.00055 0.00002
0.00030 0.00035 0.00005
0.00024 0.00025 0.00004
0.00007 0.00009 0.00001
0.00008 0.00022 0.00001
0.00025 0.00019 0.00004
0.00015 0.00021 0.00007
0.00005 0.00014 0.00003
0.00007 0.00018 0.00003
0.00012 0.00010 0.00004
0.00018 0.00067 0.00002
0.00004 0.00025 0.00001
0.00010 0.00066 0.00001
0.00025 0.00042 0.00004
0.00001 0.00057 0.00028
0.00006 0.00021 0.00010
0.00001 0.00054 0.00008
0.00024 0.00032 0.00024
0.00012 0.00019 0.00015
0.00003 0.00005 0.00006
0.00003 0.00012 0.00006
0.00014 0.00009 0.00009
0.00001 0.00023 0.00031
0.00002 0.00012 0.00017
0.00009 0.00019 0.00015
0.00005 0.00010 0.00016
0.00038 0.00058 0.00009
0.00006 0.00022 0.00008
0.00017 0.00065 0.00004
0.00038 0.00037 0.00024
0.00072 0.00001 0.00042
0.00018 0.00001 0.00015
0.00021 0.00001 0.00013
0.00056 0.00001 0.00024
0.00026 0.00016 0.00013
0.00012 0.00007 0.00010
0.00009 0.00011 0.00004
0.00027 0.00011 0.00012
0.00019 0.00001 0.00039
0.00010 0.00001 0.00018
0.00004 0.00001 0.00020
0.00020 0.00001 0.00016
0.00035 0.00050 0.00008
0.00022 0.00021 0.00011
0.00025 0.00038 0.00004
0.00070 0.00031 0.00025
0.00048 0.00043 0.00034
0.00009 0.00016 0.00014
0.00016 0.00035 0.00011
0.00029 0.00022 0.00029
0.00025 0.00009 0.00008
0.00006 0.00004 0.00006
0.00007 0.00006 0.00004
0.00027 0.00006 0.00006
0.00006 0.00007 0.00013
0.00006 0.00005 0.00009
0.00002 0.00008 0.00009
0.00017 0.00004 0.00009
0.00014 0.00037 0.00006
0.00006 0.00015 0.00007
0.00009 0.00033 0.00003
0.00025 0.00026 0.00015
0.00059 0.00001 0.00027
0.00015 0.00001 0.00014
0.00020 0.00001 0.00010
0.00054 0.00001 0.00027
0.00028 0.00004 0.00015
0.00013 0.00002 0.00009
0.00009 0.00003 0.00006
0.00035 0.00003 0.00015
0.00026 0.00016 0.00023
0.00013 0.00009 0.00016
0.00009 0.00014 0.00016
0.00036 0.00011 0.00016
0.00025 0.00013 0.00007
0.00009 0.00005 0.00008
0.00013 0.00011 0.00004
0.00033 0.00008 0.00021
0.00001 0.00107 0.00065
0.00014 0.00043 0.00035
0.00001 0.00091 0.00018
0.00044 0.00059 0.00061
0.00020 0.00018 0.00036
0.00007 0.00012 0.00024
0.00004 0.00011 0.00015
0.00026 0.00017 0.00022
0.00001 0.00032 0.00075
0.00005 0.00021 0.00048
0.00013 0.00028 0.00034
0.00011 0.00017 0.00038
0.00074 0.00081 0.00019
0.00013 0.00022 0.00027
0.00026 0.00073 0.00011
0.00061 0.00059 0.00058
0.00077 0.00049 0.00054
0.00022 0.00024 0.00023
0.00021 0.00054 0.00015
0.00061 0.00019 0.00035
0.00035 0.00012 0.00023
0.00013 0.00008 0.00010
0.00012 0.00008 0.00008
0.00032 0.00008 0.00014
0.00023 0.00011 0.00047
0.00014 0.00010 0.00029
0.00005 0.00011 0.00023
0.00028 0.00007 0.00023
0.00035 0.00038 0.00011
0.00019 0.00020 0.00013
0.00029 0.00035 0.00006
0.00055 0.00017 0.00029
0.00037 0.00014 0.00008
0.00006 0.00008 0.00003
0.00010 0.00015 0.00004
0.00016 0.00007 0.00006
0.00015 0.00010 0.00005
0.00002 0.00004 0.00003
0.00004 0.00005 0.00002
0.00011 0.00005 0.00003
0.00004 0.00003 0.00005
0.00005 0.00004 0.00002
0.00002 0.00004 0.00004
0.00011 0.00002 0.00002
0.00015 0.00014 0.00003
0.00006 0.00009 0.00003
0.00009 0.00013 0.00002
0.00025 0.00012 0.00007
0.00085 0.00010 0.00009
0.00015 0.00004 0.00004
0.00026 0.00010 0.00003
0.00056 0.00004 0.00008
0.00032 0.00009 0.00011
0.00010 0.00007 0.00004
0.00010 0.00008 0.00004
0.00030 0.00006 0.00008
0.00030 0.00002 0.00007
0.00011 0.00002 0.00005
0.00009 0.00003 0.00003
0.00029 0.00001 0.00004
0.00031 0.00013 0.00003
0.00009 0.00008 0.00004
0.00012 0.00017 0.00002
0.00036 0.00009 0.00011
0.00001 0.00019 0.00023
0.00010 0.00009 0.00011
0.00001 0.00021 0.00007
0.00029 0.00010 0.00020
0.00022 0.00021 0.00014
0.00004 0.00006 0.00008
0.00005 0.00012 0.00004
0.00020 0.00008 0.00007
0.00001 0.00019 0.00022
0.00002 0.00013 0.00012
0.00010 0.00017 0.00010
0.00006 0.00011 0.00011
0.00049 0.00041 0.00008
0.00013 0.00024 0.00007
0.00017 0.00048 0.00004
0.00049 0.00028 0.00021
0.00020 0.00023 0.00018
0.00004 0.00010 0.00014
0.00005 0.00022 0.00009
0.00016 0.00010 0.00017
0.00006 0.00004 0.00010
0.00003 0.00002 0.00004
0.00001 0.00003 0.00003
0.00006 0.00003 0.00007
0.00003 0.00005 0.00025
0.00003 0.00006 0.00011
0.00001 0.00005 0.00010
0.00005 0.00005 0.00011
0.00008 0.00012 0.00005
0.00005 0.00007 0.00007
0.00006 0.00012 0.00002
0.00016 0.00008 0.00015
0.00009 0.00009 0.00008
0.00002 0.00004 0.00003
0.00003 0.00008 0.00002
0.00006 0.00004 0.00006
0.00003 0.00003 0.00003
0.00001 0.00002 0.00001
0.00001 0.00002 0.00001
0.00003 0.00002 0.00002
0.00001 0.00002 0.00004
0.00001 0.00001 0.00002
0.00001 0.00002 0.00002
0.00003 0.00001 0.00002
0.00005 0.00010 0.00002
0.00002 0.00004 0.00002
0.00003 0.00009 0.00001
0.00006 0.00008 0.00005
0.00013 0.00003 0.00005
0.00001 0.00001 0.00002
0.00002 0.00002 0.00001
0.00012 0.00002 0.00005
0.00005 0.00004 0.00003
0.00002 0.00003 0.00001
0.00001 0.00003 0.00001
0.00006 0.00003 0.00003
0.00005 0.00001 0.00005
0.00002 0.00001 0.00002
0.00001 0.00002 0.00001
0.00007 0.00001 0.00003
0.00006 0.00008 0.00001
0.00002 0.00005 0.00001
0.00002 0.00009 0.00001
0.00009 0.00008 0.00003
0.00001 0.00011 0.00027
0.00003 0.00006 0.00009
0.00001 0.00010 0.00006
0.00011 0.00007 0.00018
0.00005 0.00006 0.00011
0.00002 0.00002 0.00004
0.00001 0.00003 0.00003
0.00007 0.00005 0.00007
0.00001 0.00008 0.00027
0.00001 0.00007 0.00012
0.00002 0.00006 0.00009
0.00002 0.00005 0.00013
0.00013 0.00014 0.00010
0.00003 0.00007 0.00009
0.00006 0.00019 0.00005
0.00014 0.00014 0.00018
0.00021 0.00029 0.00008
0.00003 0.00011 0.00003
0.00003 0.00027 0.00002
0.00014 0.00012 0.00006
0.00009 0.00005 0.00003
0.00003 0.00003 0.00001
0.00002 0.00002 0.00001
0.00008 0.00003 0.00002
0.00003 0.00004 0.00006
0.00001 0.00003 0.00003
0.00001 0.00003 0.00003
0.00006 0.00003 0.00004
0.00010 0.00031 0.00002
0.00003 0.00012 0.00001
0.00008 0.00029 0.00001
0.00026 0.00017 0.00005
0.00016 0.00015 0.00007
0.00002 0.00008 0.00003
0.00004 0.00016 0.00003
0.00008 0.00008 0.00006
0.00007 0.00009 0.00006
0.00001 0.00003 0.00002
0.00002 0.00004 0.00003
0.00005 0.00004 0.00004
0.00001 0.00002 0.00005
0.00001 0.00001 0.00003
0.00001 0.00001 0.00002
0.00005 0.00001 0.00003
0.00008 0.00016 0.00004
0.00002 0.00008 0.00003
0.00006 0.00016 0.00002
0.00016 0.00015 0.00009
0.00024 0.00015 0.00003
0.00002 0.00006 0.00001
0.00005 0.00012 0.00001
0.00017 0.00007 0.00002
0.00010 0.00006 0.00001
0.00001 0.00002 0.00001
0.00002 0.00005 0.00001
0.00009 0.00003 0.00001
0.00008 0.00003 0.00004
0.00002 0.00002 0.00002
0.00003 0.00003 0.00002
0.00008 0.00002 0.00002
0.00012 0.00020 0.00001
0.00002 0.00007 0.00001
0.00004 0.00019 0.00001
0.00015 0.00014 0.00002
0.00001 0.00014 0.00021
0.00001 0.00007 0.00007
0.00001 0.00013 0.00004
0.00009 0.00010 0.00018
0.00005 0.00007 0.00011
0.00001 0.00002 0.00005
0.00001 0.00003 0.00005
0.00006 0.00003 0.00007
0.00001 0.00005 0.00022
0.00001 0.00003 0.00010
0.00003 0.00006 0.00010
0.00001 0.00003 0.00011
0.00017 0.00019 0.00009
0.00002 0.00010 0.00008
0.00006 0.00023 0.00004
0.00018 0.00016 0.00021
0.00083 0.00001 0.00022
0.00018 0.00001 0.00009
0.00023 0.00001 0.00007
0.00052 0.00001 0.00012
0.00023 0.00008 0.00008
0.00008 0.00004 0.00006
0.00006 0.00005 0.00003
0.00025 0.00005 0.00008
0.00015 0.00001 0.00018
0.00009 0.00001 0.00011
0.00003 0.00001 0.00009
0.00017 0.00001 0.00008
0.00038 0.00025 0.00004
0.00019 0.00015 0.00008
0.00025 0.00025 0.00003
0.00060 0.00017 0.00014
0.00037 0.00014 0.00012
0.00006 0.00006 0.00004
0.00011 0.00011 0.00004
0.00021 0.00007 0.00007
0.00011 0.00005 0.00003
0.00003 0.00002 0.00002
0.00003 0.00003 0.00001
0.00013 0.00003 0.00002
0.00003 0.00002 0.00004
0.00004 0.00002 0.00002
0.00001 0.00002 0.00003
0.00010 0.00001 0.00002
0.00013 0.00015 0.00004
0.00006 0.00008 0.00004
0.00007 0.00014 0.00002
0.00024 0.00013 0.00008
0.00077 0.00001 0.00011
0.00014 0.00001 0.00007
0.00024 0.00001 0.00003
0.00057 0.00001 0.00010
0.00027 0.00003 0.00007
0.00012 0.00003 0.00004
0.00010 0.00003 0.00003
0.00032 0.00002 0.00007
0.00023 0.00004 0.00007
0.00010 0.00004 0.00006
0.00007 0.00004 0.00004
0.00027 0.00004 0.00005
0.00033 0.00006 0.00002
0.00011 0.00004 0.00003
0.00015 0.00008 0.00002
0.00042 0.00005 0.00008
0.00001 0.00039 0.00027
0.00015 0.00017 0.00011
0.00001 0.00036 0.00008
0.00051 0.00021 0.00021
0.00022 0.00007 0.00011
0.00008 0.00005 0.00008
0.00005 0.00004 0.00004
0.00027 0.00007 0.00009
0.00001 0.00016 0.00036
0.00004 0.00013 0.00020
0.00017 0.00016 0.00017
0.00011 0.00010 0.00016
0.00062 0.00038 0.00011
0.00015 0.00010 0.00016
0.00024 0.00041 0.00006
0.00058 0.00023 0.00024
0.00025 0.00036 0.00068
0.00005 0.00013 0.00023
0.00006 0.00037 0.00017
0.00016 0.00014 0.00044
0.00008 0.00005 0.00024
0.00003 0.00002 0.00010
0.00003 0.00003 0.00008
0.00006 0.00004 0.00015
0.00005 0.00006 0.00062
0.00003 0.00004 0.00030
0.00001 0.00004 0.00022
0.00005 0.00004 0.00027
0.00008 0.00023 0.00013
0.00006 0.00009 0.00011
0.00009 0.00021 0.00006
0.00021 0.00012 0.00032
0.00012 0.00016 0.00013
0.00001 0.00007 0.00003
0.00003 0.00017 0.00006
0.00005 0.00008 0.00007
0.00005 0.00005 0.00005
0.00001 0.00002 0.00003
0.00001 0.00002 0.00002
0.00004 0.00003 0.00003
0.00002 0.00003 0.00004
0.00002 0.00002 0.00001
0.00001 0.00003 0.00003
0.00004 0.00001 0.00002
0.00005 0.00013 0.00004
0.00003 0.00007 0.00004
0.00003 0.00013 0.00002
0.00007 0.00012 0.00011
0.00022 0.00008 0.00009
0.00004 0.00002 0.00002
0.00007 0.00006 0.00004
0.00018 0.00003 0.00007
0.00010 0.00003 0.00008
0.00003 0.00001 0.00003
0.00003 0.00002 0.00003
0.00009 0.00002 0.00006
0.00008 0.00001 0.00005
0.00004 0.00001 0.00003
0.00003 0.00001 0.00002
0.00008 0.00001 0.00003
0.00009 0.00009 0.00003
0.00003 0.00004 0.00003
0.00006 0.00010 0.00002
0.00010 0.00007 0.00010
0.00001 0.00019 0.00061
0.00003 0.00008 0.00023
0.00001 0.00018 0.00017
0.00010 0.00011 0.00054
0.00004 0.00008 0.00022
0.00001 0.00003 0.00012
0.00001 0.00005 0.00009
0.00004 0.00003 0.00014
0.00001 0.00017 0.00058
0.00001 0.00007 0.00026
0.00003 0.00015 0.00024
0.00002 0.00008 0.00030
0.00019 0.00045 0.00016
0.00004 0.00021 0.00012
0.00008 0.00052 0.00007
0.00016 0.00033 0.00045
0.00023 0.00032 0.00027
0.00004 0.00010 0.00014
0.00004 0.00024 0.00010
0.00016 0.00013 0.00021
0.00007 0.00003 0.00011
0.00004 0.00001 0.00006
0.00002 0.00001 0.00003
0.00008 0.00002 0.00012
0.00004 0.00004 0.00024
0.00004 0.00005 0.00016
0.00001 0.00005 0.00016
0.00009 0.00004 0.00012
0.00007 0.00013 0.00004
0.00005 0.00006 0.00006
0.00008 0.00009 0.00003
0.00022 0.00010 0.00021
0.00019 0.00016 0.00014
0.00003 0.00007 0.00004
0.00006 0.00014 0.00007
0.00009 0.00008 0.00015
0.00006 0.00002 0.00006
0.00002 0.00001 0.00002
0.00002 0.00001 0.00002
0.00007 0.00002 0.00005
0.00002 0.00003 0.00005
0.00003 0.00002 0.00003
0.00001 0.00003 0.00003
0.00011 0.00002 0.00004
0.00006 0.00011 0.00003
0.00003 0.00004 0.00003
0.00007 0.00011 0.00002
0.00010 0.00010 0.00011
0.00013 0.00003 0.00003
0.00002 0.00001 0.00002
0.00002 0.00003 0.00001
0.00014 0.00002 0.00005
0.00006 0.00002 0.00003
0.00004 0.00002 0.00001
0.00001 0.00002 0.00001
0.00009 0.00002 0.00002
0.00005 0.00001 0.00003
0.00003 0.00001 0.00001
0.00001 0.00001 0.00001
0.00010 0.00001 0.00002
0.00007 0.00010 0.00001
0.00002 0.00005 0.00001
0.00003 0.00010 0.00001
0.00010 0.00008 0.00004
0.00001 0.00015 0.00035
0.00005 0.00007 0.00012
0.00001 0.00012 0.00008
0.00018 0.00009 0.00028
0.00009 0.00006 0.00016
0.00003 0.00002 0.00007
0.00001 0.00002 0.00005
0.00010 0.00004 0.00011
0.00001 0.00008 0.00029
0.00001 0.00003 0.00016
0.00005 0.00013 0.00015
0.00004 0.00004 0.00016
0.00022 0.00021 0.00013
0.00003 0.00009 0.00014
0.00012 0.00027 0.00007
0.00023 0.00019 0.00032
0.00007 0.00035 0.00031
0.00001 0.00012 0.00014
0.00002 0.00033 0.00010
0.00005 0.00015 0.00023
0.00003 0.00005 0.00013
0.00001 0.00001 0.00003
0.00001 0.00003 0.00005
0.00003 0.00004 0.00009
0.00001 0.00006 0.00023
0.00001 0.00005 0.00014
0.00001 0.00004 0.00011
0.00002 0.00005 0.00012
0.00004 0.00032 0.00007
0.00001 0.00010 0.00004
0.00003 0.00026 0.00003
0.00011 0.00019 0.00020
0.00006 0.00025 0.00013
0.00001 0.00009 0.00005
0.00002 0.00022 0.00006
0.00003 0.00011 0.00013
0.00002 0.00005 0.00004
0.00001 0.00002 0.00002
0.00001 0.00001 0.00001
0.00002 0.00003 0.00003
0.00001 0.00005 0.00007
0.00001 0.00003 0.00004
0.00001 0.00005 0.00008
0.00003 0.00002 0.00006
0.00003 0.00019 0.00004
0.00001 0.00008 0.00003
0.00002 0.00018 0.00003
0.00004 0.00016 0.00010
0.00011 0.00016 0.00008
0.00001 0.00005 0.00003
0.00003 0.00012 0.00002
0.00008 0.00007 0.00007
0.00005 0.00005 0.00005
0.00001 0.00001 0.00001
0.00002 0.00004 0.00002
0.00004 0.00003 0.00003
0.00003 0.00006 0.00006
0.00001 0.00002 0.00004
0.00001 0.00004 0.00003
0.00003 0.00003 0.00004
0.00006 0.00019 0.00001
0.00001 0.00005 0.00001
0.00003 0.00016 0.00001
0.00006 0.00011 0.00005
0.00001 0.00024 0.00045
0.00001 0.00009 0.00018
0.00001 0.00020 0.00011
0.00004 0.00014 0.00043
0.00002 0.00006 0.00016
0.00001 0.00001 0.00005
0.00001 0.00002 0.00006
0.00002 0.00003 0.00010
0.00001 0.00008 0.00034
0.00001 0.00003 0.00022
0.00001 0.00008 0.00023
0.00001 0.00003 0.00024
0.00008 0.00026 0.00014
0.00001 0.00010 0.00015
0.00003 0.00028 0.00007
0.00006 0.00019 0.00036
0.00056 0.00001 0.00028
0.00016 0.00001 0.00014
0.00019 0.00001 0.00008
0.00036 0.00001 0.00019
0.00016 0.00003 0.00010
0.00009 0.00001 0.00008
0.00006 0.00001 0.00004
0.00017 0.00002 0.00010
0.00009 0.00001 0.00024
0.00007 0.00001 0.00014
0.00002 0.00001 0.00012
0.00013 0.00001 0.00012
0.00015 0.00013 0.00005
0.00020 0.00006 0.00009
0.00023 0.00012 0.00003
0.00053 0.00011 0.00025
0.00033 0.00008 0.00010
0.00006 0.00004 0.00004
0.00016 0.00007 0.00004
0.00018 0.00005 0.00010
0.00014 0.00002 0.00002
0.00003 0.00001 0.00001
0.00005 0.00001 0.00001
0.00014 0.00001 0.00002
0.00004 0.00001 0.00003
0.00007 0.00001 0.00002
0.00002 0.00001 0.00003
0.00024 0.00001 0.00002
0.00010 0.00008 0.00002
0.00004 0.00004 0.00003
0.00012 0.00008 0.00001
0.00018 0.00006 0.00007
0.00057 0.00001 0.00008
0.00013 0.00001 0.00005
0.00018 0.00001 0.00003
0.00045 0.00001 0.00010
0.00022 0.00001 0.00004
0.00010 0.00001 0.00002
0.00008 0.00001 0.00002
0.00026 0.00001 0.00003
0.00014 0.00004 0.00009
0.00012 0.00002 0.00006
0.00006 0.00003 0.00004
0.00032 0.00003 0.00006
0.00020 0.00003 0.00002
0.00009 0.00001 0.00001
0.00012 0.00003 0.00001
0.00029 0.00002 0.00007
0.00001 0.00032 0.00032
0.00014 0.00014 0.00016
0.00001 0.00028 0.00008
0.00040 0.00020 0.00031
0.00018 0.00003 0.00015
0.00006 0.00002 0.00010
0.00005 0.00001 0.00007
0.00021 0.00003 0.00011
0.00001 0.00010 0.00040
0.00003 0.00007 0.00023
0.00012 0.00010 0.00020
0.00008 0.00007 0.00022
0.00052 0.00026 0.00012
0.00014 0.00007 0.00017
0.00027 0.00026 0.00007
0.00049 0.00019 0.00031
0.00084 0.00180 0.00001
0.00018 0.00049 0.00001
0.00020 0.00146 0.00001
0.00053 0.00076 0.00001
0.00023 0.00027 0.00001
0.00011 0.00018 0.00001
0.00008 0.00024 0.00001
0.00022 0.00023 0.00001
0.00019 0.00043 0.00001
0.00012 0.00028 0.00001
0.00005 0.00039 0.00001
0.00019 0.00025 0.00001
0.00028 0.00099 0.00001
0.00014 0.00041 0.00001
0.00019 0.00079 0.00001
0.00038 0.00061 0.00001
0.00030 0.00048 0.00018
0.00005 0.00017 0.00007
0.00009 0.00045 0.00006
0.00014 0.00022 0.00011
0.00015 0.00015 0.00009
0.00004 0.00008 0.00005
0.00005 0.00014 0.00004
0.00015 0.00011 0.00006
0.00004 0.00010 0.00010
0.00005 0.00008 0.00005
0.00002 0.00012 0.00006
0.00010 0.00005 0.00003
0.00014 0.00048 0.00006
0.00008 0.00022 0.00006
0.00009 0.00041 0.00003
0.00022 0.00036 0.00014
0.00057 0.00039 0.00001
0.00012 0.00011 0.00001
0.00020 0.00032 0.00001
0.00046 0.00017 0.00001
0.00029 0.00015 0.00001
0.00011 0.00009 0.00001
0.00009 0.00013 0.00001
0.00029 0.00013 0.00001
0.00024 0.00006 0.00001
0.00011 0.00004 0.00001
0.00009 0.00007 0.00001
0.00026 0.00004 0.00001
0.00019 0.00032 0.00001
0.00007 0.00015 0.00001
0.00009 0.00033 0.00001
0.00023 0.00024 0.00001
0.00001 0.00076 0.00049
0.00008 0.00025 0.00021
0.00001 0.00075 0.00014
0.00024 0.00044 0.00040
0.00021 0.00037 0.00029
0.00007 0.00018 0.00014
0.00006 0.00035 0.00010
0.00023 0.00022 0.00018
0.00001 0.00044 0.00049
0.00003 0.00027 0.00025
0.00008 0.00050 0.00023
0.00008 0.00025 0.00025
0.00043 0.00105 0.00014
0.00011 0.00051 0.00015
0.00016 0.00107 0.00007
0.00043 0.00092 0.00043
0.00036 0.00085 0.00032
0.00009 0.00026 0.00015
0.00009 0.00074 0.00012
0.00029 0.00036 0.00022
0.00010 0.00011 0.00011
0.00006 0.00008 0.00007
0.00002 0.00010 0.00004
0.00012 0.00009 0.00010
0.00007 0.00015 0.00023
0.00007 0.00016 0.00014
0.00002 0.00021 0.00016
0.00011 0.00013 0.00012
0.00012 0.00035 0.00005
0.00010 0.00019 0.00010
0.00010 0.00032 0.00003
0.00027 0.00024 0.00019
0.00011 0.00032 0.00008
0.00002 0.00010 0.00004
0.00003 0.00031 0.00003
0.00007 0.00015 0.00009
0.00005 0.00007 0.00004
0.00002 0.00004 0.00002
0.00001 0.00006 0.00002
0.00008 0.00005 0.00004
0.00001 0.00007 0.00004
0.00002 0.00005 0.00003
0.00001 0.00009 0.00004
0.00004 0.00004 0.00003
0.00005 0.00030 0.00003
0.00002 0.00015 0.00004
0.00003 0.00032 0.00002
0.00009 0.00025 0.00007
0.00012 0.00008 0.00003
0.00002 0.00003 0.00002
0.00001 0.00008 0.00001
0.00016 0.00004 0.00004
0.00008 0.00007 0.00002
0.00003 0.00006 0.00002
0.00001 0.00006 0.00001
0.00011 0.00008 0.00003
0.00007 0.00002 0.00003
0.00003 0.00001 0.00002
0.00002 0.00003 0.00001
0.00012 0.00001 0.00003
0.00006 0.00021 0.00001
0.00001 0.00013 0.00001
0.00001 0.00024 0.00001
0.00012 0.00018 0.00004
0.00001 0.00026 0.00029
0.00006 0.00011 0.00012
0.00001 0.00025 0.00009
0.00019 0.00015 0.00028
0.00010 0.00012 0.00015
0.00005 0.00005 0.00010
0.00002 0.00007 0.00005
0.00016 0.00009 0.00012
0.00001 0.00011 0.00025
0.00002 0.00010 0.00017
0.00005 0.00015 0.00016
0.00005 0.00007 0.00016
0.00017 0.00041 0.00011
0.00005 0.00021 0.00015
0.00010 0.00049 0.00006
0.00026 0.00039 0.00030
0.00038 0.00136 0.00001
0.00007 0.00044 0.00001
0.00007 0.00110 0.00001
0.00023 0.00057 0.00001
0.00016 0.00026 0.00001
0.00009 0.00015 0.00001
0.00006 0.00020 0.00001
0.00015 0.00020 0.00001
0.00006 0.00032 0.00001
0.00005 0.00029 0.00001
0.00002 0.00027 0.00001
0.00010 0.00022 0.00001
0.00014 0.00098 0.00001
0.00008 0.00035 0.00001
0.00013 0.00095 0.00001
0.00039 0.00066 0.00001
0.00025 0.00061 0.00005
0.00003 0.00024 0.00002
0.00005 0.00050 0.00002
0.00012 0.00030 0.00004
0.00012 0.00024 0.00004
0.00003 0.00011 0.00002
0.00004 0.00020 0.00002
0.00013 0.00015 0.00002
0.00003 0.00015 0.00003
0.00003 0.00011 0.00002
0.00002 0.00019 0.00003
0.00013 0.00008 0.00002
0.00009 0.00063 0.00002
0.00004 0.00028 0.00003
0.00012 0.00067 0.00002
0.00021 0.00045 0.00005
0.00034 0.00057 0.00014
0.00006 0.00018 0.00004
0.00010 0.00048 0.00005
0.00032 0.00030 0.00012
0.00024 0.00021 0.00010
0.00008 0.00009 0.00003
0.00014 0.00025 0.00003
0.00022 0.00017 0.00007
0.00011 0.00015 0.00011
0.00007 0.00009 0.00005
0.00007 0.00015 0.00007
0.00014 0.00007 0.00006
0.00014 0.00063 0.00004
0.00006 0.00025 0.00004
0.00012 0.00072 0.00003
0.00021 0.00043 0.00013
0.00001 0.00059 0.00012
0.00003 0.00020 0.00006
0.00001 0.00055 0.00003
0.00013 0.00034 0.00012
0.00009 0.00021 0.00006
0.00002 0.00007 0.00004
0.00002 0.00015 0.00002
0.00011 0.00011 0.00004
0.00001 0.00022 0.00013
0.00001 0.00014 0.00007
0.00003 0.00022 0.00009
0.00004 0.00011 0.00007
0.00019 0.00062 0.00004
0.00004 0.00030 0.00005
0.00011 0.00075 0.00002
0.00028 0.00052 0.00011
0.00100 0.00001 0.00080
0.00022 0.00001 0.00033
0.00028 0.00001 0.00025
0.00067 0.00001 0.00053
0.00032 0.00026 0.00026
0.00015 0.00015 0.00021
0.00008 0.00021 0.00010
0.00032 0.00019 0.00024
0.00025 0.00001 0.00065
0.00016 0.00001 0.00039
0.00005 0.00001 0.00036
0.00024 0.00001 0.00032
0.00046 0.00079 0.00014
0.00029 0.00042 0.00027
0.00030 0.00082 0.00009
0.00074 0.00058 0.00051
0.00044 0.00053 0.00017
0.00009 0.00018 0.00006
0.00014 0.00043 0.00006
0.00026 0.00024 0.00011
0.00025 0.00015 0.00008
0.00008 0.00007 0.00007
0.00007 0.00013 0.00004
0.00032 0.00010 0.00006
0.00005 0.00008 0.00006
0.00007 0.00006 0.00003
0.00002 0.00011 0.00005
0.00018 0.00005 0.00003
0.00016 0.00054 0.00005
0.00009 0.00026 0.00008
0.00009 0.00051 0.00003
0.00036 0.00043 0.00020
0.00106 0.00001 0.00026
0.00021 0.00001 0.00011
0.00038 0.00001 0.00008
0.00100 0.00001 0.00029
0.00051 0.00007 0.00017
0.00026 0.00005 0.00013
0.00015 0.00007 0.00007
0.00063 0.00007 0.00017
0.00046 0.00026 0.00022
0.00027 0.00015 0.00018
0.00015 0.00026 0.00012
0.00057 0.00020 0.00017
0.00038 0.00021 0.00006
0.00015 0.00010 0.00010
0.00018 0.00025 0.00004
0.00053 0.00015 0.00022
0.00001 0.00149 0.00070
0.00020 0.00045 0.00032
0.00001 0.00134 0.00024
0.00064 0.00077 0.00065
0.00041 0.00024 0.00019
0.00017 0.00016 0.00010
0.00010 0.00015 0.00005
0.00056 0.00024 0.00013
0.00001 0.00046 0.00074
0.00009 0.00031 0.00042
0.00020 0.00046 0.00041
0.00019 0.00025 0.00040
0.00100 0.00101 0.00019
0.00021 0.00033 0.00026
0.00036 0.00108 0.00010
0.00076 0.00077 0.00066
0.00382 0.00100 0.00142
0.00082 0.00032 0.00040
0.00104 0.00082 0.00030
0.00264 0.00050 0.00078
0.00098 0.00016 0.00036
0.00041 0.00007 0.00016
0.00034 0.00011 0.00016
0.00084 0.00012 0.00025
0.00082 0.00024 0.00106
0.00039 0.00014 0.00045
0.00018 0.00016 0.00035
0.00082 0.00014 0.00044
0.00155 0.00065 0.00026
0.00076 0.00023 0.00024
0.00102 0.00048 0.00011
0.00231 0.00037 0.00060
0.00129 0.00032 0.00018
0.00018 0.00012 0.00005
0.00037 0.00031 0.00006
0.00055 0.00015 0.00012
0.00038 0.00010 0.00007
0.00009 0.00004 0.00004
0.00012 0.00007 0.00003
0.00037 0.00007 0.00004
0.00018 0.00009 0.00010
0.00018 0.00005 0.00004
0.00008 0.00009 0.00006
0.00045 0.00004 0.00005
0.00047 0.00025 0.00006
0.00020 0.00012 0.00005
0.00029 0.00022 0.00003
0.00089 0.00021 0.00016
0.00302 0.00033 0.00030
0.00053 0.00010 0.00005
0.00103 0.00025 0.00007
0.00201 0.00015 0.00018
0.00122 0.00010 0.00015
0.00045 0.00004 0.00005
0.00050 0.00008 0.00005
0.00121 0.00007 0.00009
0.00086 0.00005 0.00016
0.00041 0.00003 0.00006
0.00035 0.00005 0.00006
0.00096 0.00003 0.00009
0.00108 0.00024 0.00007
0.00033 0.00009 0.00006
0.00061 0.00023 0.00003
0.00125 0.00017 0.00020
0.00001 0.00049 0.00067
0.00038 0.00015 0.00023
0.00001 0.00042 0.00017
0.00116 0.00027 0.00055
0.00056 0.00018 0.00027
0.00016 0.00006 0.00016
0.00012 0.00013 0.00010
0.00061 0.00009 0.00017
0.00001 0.00031 0.00055
0.00009 0.00015 0.00029
0.00035 0.00027 0.00025
0.00025 0.00015 0.00030
0.00189 0.00060 0.00017
0.00026 0.00023 0.00014
0.00060 0.00056 0.00008
0.00155 0.00044 0.00053
0.00064 0.00038 0.00032
0.00013 0.00014 0.00017
0.00019 0.00030 0.00011
0.00042 0.00017 0.00024
0.00016 0.00005 0.00013
0.00006 0.00002 0.00010
0.00004 0.00004 0.00005
0.00017 0.00004 0.00011
0.00015 0.00008 0.00034
0.00012 0.00006 0.00019
0.00006 0.00008 0.00020
0.00020 0.00006 0.00016
0.00022 0.00017 0.00006
0.00011 0.00008 0.00009
0.00015 0.00014 0.00003
0.00043 0.00011 0.00023
0.00032 0.00014 0.00013
0.00004 0.00005 0.00004
0.00007 0.00013 0.00004
0.00016 0.00007 0.00011
0.00016 0.00002 0.00004
0.00003 0.00001 0.00002
0.00003 0.00001 0.00002
0.00016 0.00001 0.00004
0.00005 0.00003 0.00005
0.00005 0.00002 0.00003
0.00002 0.00003 0.00004
0.00015 0.00002 0.00003
0.00011 0.00012 0.00004
0.00003 0.00005 0.00003
0.00004 0.00011 0.00002
0.00022 0.00009 0.00011
0.00037 0.00005 0.00006
0.00004 0.00002 0.00003
0.00007 0.00005 0.00002
0.00029 0.00003 0.00009
0.00013 0.00004 0.00005
0.00004 0.00002 0.00003
0.00002 0.00003 0.00002
0.00019 0.00004 0.00004
0.00016 0.00002 0.00010
0.00006 0.00001 0.00005
0.00004 0.00002 0.00004
0.00024 0.00001 0.00005
0.00016 0.00011 0.00002
0.00003 0.00005 0.00001
0.00004 0.00010 0.00001
0.00022 0.00009 0.00007
0.00001 0.00013 0.00027
0.00010 0.00005 0.00010
0.00001 0.00012 0.00008
0.00037 0.00007 0.00023
0.00016 0.00006 0.00015
0.00004 0.00002 0.00008
0.00002 0.00004 0.00006
0.00017 0.00004 0.00009
0.00001 0.00006 0.00027
0.00003 0.00003 0.00015
0.00011 0.00006 0.00015
0.00008 0.00003 0.00016
0.00050 0.00023 0.00012
0.00009 0.00009 0.00011
0.00021 0.00027 0.00006
0.00049 0.00019 0.00030
0.00085 0.00082 0.00027
0.00010 0.00023 0.00008
0.00021 0.00065 0.00009
0.00050 0.00036 0.00019
0.00019 0.00013 0.00007
0.00004 0.00005 0.00003
0.00005 0.00008 0.00003
0.00019 0.00009 0.00005
0.00022 0.00020 0.00021
0.00009 0.00014 0.00008
0.00006 0.00015 0.00008
0.00023 0.00014 0.00010
0.00043 0.00060 0.00005
0.00009 0.00018 0.00004
0.00027 0.00047 0.00002
0.00067 0.00038 0.00015
0.00073 0.00037 0.00012
0.00006 0.00010 0.00003
0.00023 0.00033 0.00004
0.00033 0.00017 0.00008
0.00023 0.00010 0.00006
0.00002 0.00003 0.00001
0.00005 0.00006 0.00002
0.00023 0.00007 0.00003
0.00012 0.00010 0.00009
0.00007 0.00004 0.00003
0.00004 0.00009 0.00004
0.00030 0.00004 0.00004
0.00033 0.00034 0.00004
0.00006 0.00011 0.00002
0.00015 0.00027 0.00002
0.00060 0.00024 0.00011
0.00054 0.00033 0.00005
0.00005 0.00010 0.00001
0.00014 0.00026 0.00002
0.00042 0.00017 0.00005
0.00028 0.00009 0.00003
0.00005 0.00003 0.00001
0.00007 0.00007 0.00001
0.00034 0.00007 0.00003
0.00021 0.00009 0.00005
0.00006 0.00005 0.00002
0.00009 0.00007 0.00002
0.00018 0.00005 0.00003
0.00025 0.00022 0.00002
0.00005 0.00008 0.00001
0.00010 0.00017 0.00001
0.00037 0.00015 0.00004
0.00001 0.00032 0.00027
0.00010 0.00010 0.00008
0.00001 0.00029 0.00008
0.00044 0.00017 0.00021
0.00018 0.00008 0.00012
0.00004 0.00002 0.00004
0.00004 0.00005 0.00005
0.00021 0.00004 0.00007
0.00001 0.00013 0.00029
0.00004 0.00007 0.00013
0.00014 0.00011 0.00013
0.00011 0.00005 0.00014
0.00065 0.00031 0.00009
0.00008 0.00013 0.00007
0.00026 0.00030 0.00004
0.00071 0.00023 0.00028
0.00258 0.00001 0.00058
0.00053 0.00001 0.00017
0.00083 0.00001 0.00017
0.00162 0.00001 0.00033
0.00070 0.00010 0.00015
0.00031 0.00004 0.00010
0.00026 0.00007 0.00005
0.00074 0.00007 0.00014
0.00060 0.00001 0.00049
0.00034 0.00001 0.00023
0.00015 0.00001 0.00022
0.00067 0.00001 0.00021
0.00126 0.00038 0.00010
0.00061 0.00013 0.00013
0.00088 0.00032 0.00006
0.00216 0.00026 0.00037
0.00091 0.00015 0.00021
0.00014 0.00005 0.00007
0.00030 0.00013 0.00007
0.00047 0.00008 0.00016
0.00049 0.00003 0.00005
0.00010 0.00001 0.00006
0.00011 0.00002 0.00003
0.00051 0.00002 0.00004
0.00013 0.00002 0.00009
0.00016 0.00002 0.00006
0.00005 0.00003 0.00005
0.00034 0.00001 0.00005
0.00029 0.00015 0.00003
0.00011 0.00005 0.00004
0.00019 0.00012 0.00002
0.00058 0.00011 0.00010
0.00228 0.00001 0.00039
0.00045 0.00001 0.00016
0.00083 0.00001 0.00013
0.00162 0.00001 0.00035
0.00085 0.00003 0.00017
0.00040 0.00001 0.00009
0.00031 0.00002 0.00006
0.00101 0.00002 0.00013
0.00075 0.00010 0.00032
0.00045 0.00005 0.00018
0.00026 0.00007 0.00017
0.00096 0.00006 0.00017
0.00087 0.00009 0.00008
0.00030 0.00003 0.00009
0.00053 0.00008 0.00004
0.00112 0.00006 0.00028
0.00001 0.00061 0.00079
0.00039 0.00021 0.00037
0.00001 0.00049 0.00023
0.00124 0.00033 0.00074
0.00051 0.00010 0.00037
0.00014 0.00005 0.00021
0.00010 0.00005 0.00016
0.00064 0.00008 0.00023
0.00001 0.00018 0.00096
0.00010 0.00010 0.00060
0.00037 0.00015 0.00046
0.00026 0.00010 0.00050
0.00228 0.00052 0.00027
0.00035 0.00013 0.00034
0.00078 0.00045 0.00014
0.00178 0.00037 0.00089
0.00156 0.00053 0.00082
0.00031 0.00022 0.00029
0.00039 0.00048 0.00023
0.00093 0.00020 0.00056
0.00057 0.00010 0.00033
0.00021 0.00005 0.00011
0.00020 0.00005 0.00012
0.00052 0.00006 0.00019
0.00046 0.00010 0.00064
0.00020 0.00007 0.00037
0.00011 0.00009 0.00030
0.00047 0.00006 0.00032
0.00064 0.00035 0.00018
0.00030 0.00015 0.00016
0.00055 0.00029 0.00008
0.00101 0.00015 0.00044
0.00068 0.00015 0.00008
0.00009 0.00008 0.00003
0.00019 0.00015 0.00003
0.00027 0.00007 0.00006
0.00030 0.00007 0.00005
0.00004 0.00003 0.00002
0.00009 0.00003 0.00001
0.00024 0.00004 0.00002
0.00008 0.00003 0.00004
0.00008 0.00002 0.00002
0.00003 0.00003 0.00002
0.00024 0.00001 0.00002
0.00027 0.00013 0.00003
0.00011 0.00007 0.00003
0.00019 0.00012 0.00002
0.00051 0.00011 0.00008
0.00116 0.00012 0.00013
0.00024 0.00004 0.00005
0.00039 0.00009 0.00005
0.00090 0.00004 0.00013
0.00074 0.00009 0.00017
0.00021 0.00004 0.00004
0.00021 0.00005 0.00005
0.00065 0.00005 0.00010
0.00059 0.00003 0.00016
0.00025 0.00002 0.00010
0.00022 0.00003 0.00007
0.00064 0.00001 0.00009
0.00054 0.00016 0.00006
0.00014 0.00006 0.00005
0.00022 0.00017 0.00004
0.00059 0.00010 0.00020
0.00001 0.00019 0.00031
0.00012 0.00008 0.00012
0.00001 0.00020 0.00009
0.00042 0.00010 0.00027
0.00033 0.00014 0.00017
0.00007 0.00003 0.00008
0.00007 0.00005 0.00005
0.00031 0.00004 0.00008
0.00001 0.00016 0.00027
0.00004 0.00007 0.00012
0.00015 0.00014 0.00014
0.00013 0.00007 0.00014
0.00105 0.00037 0.00011
0.00016 0.00017 0.00008
0.00035 0.00039 0.00006
0.00073 0.00022 0.00034
0.00057 0.00026 0.00032
0.00012 0.00012 0.00016
0.00016 0.00026 0.00012
0.00040 0.00013 0.00025
0.00014 0.00004 0.00013
0.00007 0.00002 0.00006
0.00004 0.00002 0.00004
0.00016 0.00003 0.00010
0.00011 0.00006 0.00031
0.00012 0.00006 0.00014
0.00003 0.00005 0.00013
0.00019 0.00005 0.00016
0.00020 0.00013 0.00006
0.00016 0.00006 0.00008
0.00024 0.00011 0.00003
0.00055 0.00008 0.00023
0.00023 0.00010 0.00006
0.00004 0.00004 0.00001
0.00007 0.00010 0.00002
0.00013 0.00005 0.00005
0.00007 0.00003 0.00003
0.00003 0.00001 0.00001
0.00002 0.00001 0.00001
0.00009 0.00002 0.00002
0.00003 0.00002 0.00002
0.00004 0.00001 0.00001
0.00002 0.00002 0.00001
0.00011 0.00001 0.00002
0.00012 0.00010 0.00002
0.00005 0.00004 0.00001
0.00009 0.00011 0.00001
0.00020 0.00007 0.00005
0.00026 0.00004 0.00006
0.00004 0.00001 0.00003
0.00004 0.00004 0.00001
0.00032 0.00002 0.00007
0.00016 0.00003 0.00004
0.00007 0.00002 0.00002
0.00001 0.00002 0.00001
0.00021 0.00003 0.00004
0.00014 0.00001 0.00009
0.00004 0.00001 0.00002
0.00004 0.00002 0.00003
0.00020 0.00001 0.00004
0.00015 0.00012 0.00001
0.00005 0.00006 0.00001
0.00006 0.00012 0.00001
0.00025 0.00010 0.00007
0.00001 0.00010 0.00028
0.00008 0.00005 0.00009
0.00001 0.00009 0.00007
0.00029 0.00006 0.00023
0.00013 0.00005 0.00011
0.00004 0.00001 0.00004
0.00002 0.00002 0.00003
0.00017 0.00003 0.00008
0.00001 0.00008 0.00028
0.00004 0.00006 0.00013
0.00005 0.00006 0.00011
0.00010 0.00004 0.00017
0.00041 0.00013 0.00012
0.00007 0.00005 0.00010
0.00022 0.00018 0.00006
0.00043 0.00011 0.00029
0.00038 0.00035 0.00010
0.00004 0.00013 0.00003
0.00006 0.00032 0.00003
0.00021 0.00015 0.00008
0.00018 0.00006 0.00004
0.00004 0.00003 0.00002
0.00003 0.00002 0.00001
0.00016 0.00004 0.00003
0.00007 0.00005 0.00010
0.00003 0.00005 0.00005
0.00002 0.00004 0.00004
0.00012 0.00005 0.00006
0.00019 0.00037 0.00002
0.00007 0.00014 0.00002
0.00019 0.00031 0.00001
0.00058 0.00018 0.00008
0.00028 0.00015 0.00006
0.00002 0.00006 0.00002
0.00006 0.00014 0.00003
0.00010 0.00007 0.00006
0.00013 0.00007 0.00006
0.00001 0.00003 0.00002
0.00003 0.00003 0.00002
0.00010 0.00003 0.00004
0.00003 0.00003 0.00004
0.00003 0.00002 0.00002
0.00001 0.00002 0.00003
0.00014 0.00002 0.00003
0.00015 0.00016 0.00003
0.00003 0.00006 0.00002
0.00009 0.00015 0.00002
0.00024 0.00012 0.00007
0.00032 0.00019 0.00003
0.00004 0.00007 0.00001
0.00006 0.00015 0.00001
0.00030 0.00008 0.00003
0.00026 0.00008 0.00002
0.00003 0.00002 0.00001
0.00006 0.00007 0.00001
0.00024 0.00004 0.00001
0.00013 0.00005 0.00005
0.00004 0.00002 0.00002
0.00005 0.00004 0.00002
0.00020 0.00002 0.00003
0.00025 0.00028 0.00001
0.00003 0.00008 0.00001
0.00009 0.00023 0.00001
0.00030 0.00016 0.00003
0.00001 0.00016 0.00027
0.00001 0.00008 0.00008
0.00001 0.00015 0.00006
0.00013 0.00010 0.00022
0.00007 0.00006 0.00014
0.00001 0.00001 0.00005
0.00001 0.00002 0.00006
0.00008 0.00003 0.00009
0.00001 0.00008 0.00028
0.00001 0.00003 0.00012
0.00003 0.00008 0.00012
0.00004 0.00003 0.00013
0.00035 0.00020 0.00012
0.00002 0.00008 0.00009
0.00013 0.00022 0.00005
0.00026 0.00014 0.00030
0.00155 0.00001 0.00040
0.00031 0.00001 0.00014
0.00050 0.00001 0.00012
0.00086 0.00001 0.00021
0.00040 0.00009 0.00013
0.00014 0.00005 0.00008
0.00011 0.00004 0.00005
0.00045 0.00006 0.00012
0.00036 0.00001 0.00030
0.00016 0.00001 0.00015
0.00008 0.00001 0.00014
0.00035 0.00001 0.00013
0.00068 0.00030 0.00007
0.00039 0.00015 0.00011
0.00054 0.00029 0.00004
0.00124 0.00018 0.00025
0.00072 0.00018 0.00015
0.00012 0.00007 0.00004
0.00023 0.00013 0.00005
0.00034 0.00008 0.00011
0.00025 0.00005 0.00004
0.00006 0.00002 0.00002
0.00007 0.00002 0.00001
0.00029 0.00003 0.00003
0.00007 0.00002 0.00004
0.00009 0.00001 0.00001
0.00003 0.00002 0.00002
0.00027 0.00001 0.00002
0.00025 0.00017 0.00004
0.00010 0.00007 0.00006
0.00015 0.00015 0.00002
0.00052 0.00012 0.00010
0.00117 0.00001 0.00017
0.00028 0.00001 0.00008
0.00039 0.00001 0.00005
0.00098 0.00001 0.00015
0.00059 0.00003 0.00008
0.00023 0.00002 0.00003
0.00019 0.00002 0.00002
0.00074 0.00002 0.00006
0.00050 0.00008 0.00023
0.00025 0.00005 0.00015
0.00016 0.00007 0.00010
0.00070 0.00005 0.00011
0.00052 0.00008 0.00003
0.00017 0.00003 0.00003
0.00023 0.00009 0.00002
0.00074 0.00005 0.00013
0.00001 0.00041 0.00051
0.00026 0.00018 0.00018
0.00001 0.00036 0.00016
0.00087 0.00022 0.00040
0.00043 0.00006 0.00019
0.00013 0.00004 0.00012
0.00010 0.00002 0.00007
0.00053 0.00006 0.00012
0.00001 0.00018 0.00064
0.00009 0.00012 0.00032
0.00027 0.00016 0.00032
0.00027 0.00010 0.00027
0.00138 0.00045 0.00020
0.00023 0.00009 0.00025
0.00054 0.00045 0.00011
0.00105 0.00027 0.00052
0.00131 0.00048 0.00097
0.00023 0.00014 0.00029
0.00033 0.00033 0.00027
0.00085 0.00020 0.00065
0.00053 0.00007 0.00029
0.00014 0.00003 0.00008
0.00016 0.00004 0.00011
0.00046 0.00005 0.00021
0.00041 0.00010 0.00083
0.00016 0.00005 0.00038
0.00008 0.00006 0.00030
0.00040 0.00006 0.00038
0.00072 0.00027 0.00020
0.00024 0.00011 0.00016
0.00049 0.00022 0.00009
0.00100 0.00016 0.00051
0.00051 0.00014 0.00015
0.00009 0.00005 0.00003
0.00014 0.00012 0.00006
0.00029 0.00006 0.00009
0.00019 0.00003 0.00003
0.00002 0.00001 0.00002
0.00004 0.00001 0.00001
0.00018 0.00002 0.00002
0.00008 0.00003 0.00008
0.00007 0.00002 0.00002
0.00003 0.00003 0.00005
0.00020 0.00002 0.00003
0.00020 0.00009 0.00005
0.00008 0.00005 0.00003
0.00010 0.00009 0.00002
0.00045 0.00009 0.00013
0.00099 0.00010 0.00019
0.00018 0.00003 0.00004
0.00030 0.00007 0.00007
0.00081 0.00004 0.00015
0.00054 0.00004 0.00015
0.00013 0.00002 0.00004
0.00014 0.00003 0.00006
0.00053 0.00003 0.00011
0.00046 0.00002 0.00012
0.00013 0.00001 0.00006
0.00013 0.00002 0.00004
0.00027 0.00001 0.00006
0.00046 0.00009 0.00006
0.00010 0.00004 0.00005
0.00018 0.00009 0.00003
0.00051 0.00007 0.00019
0.00001 0.00022 0.00076
0.00015 0.00007 0.00025
0.00001 0.00019 0.00021
0.00060 0.00012 0.00066
0.00022 0.00008 0.00023
0.00004 0.00002 0.00010
0.00005 0.00003 0.00009
0.00023 0.00003 0.00014
0.00001 0.00015 0.00066
0.00005 0.00007 0.00033
0.00015 0.00011 0.00028
0.00015 0.00008 0.00035
0.00089 0.00035 0.00023
0.00016 0.00013 0.00017
0.00028 0.00037 0.00010
0.00083 0.00026 0.00066
0.00058 0.00031 0.00051
0.00009 0.00012 0.00024
0.00013 0.00024 0.00018
0.00035 0.00014 0.00039
0.00020 0.00003 0.00019
0.00006 0.00001 0.00008
0.00004 0.00001 0.00006
0.00018 0.00002 0.00016
0.00012 0.00007 0.00044
0.00008 0.00006 0.00026
0.00004 0.00007 0.00023
0.00020 0.00006 0.00022
0.00022 0.00014 0.00008
0.00009 0.00006 0.00011
0.00019 0.00011 0.00005
0.00050 0.00010 0.00036
0.00017 0.00009 0.00012
0.00002 0.00003 0.00003
0.00004 0.00008 0.00006
0.00010 0.00004 0.00012
0.00008 0.00001 0.00005
0.00002 0.00001 0.00001
0.00002 0.00001 0.00002
0.00009 0.00001 0.00004
0.00003 0.00001 0.00005
0.00002 0.00001 0.00002
0.00001 0.00002 0.00003
0.00010 0.00001 0.00003
0.00008 0.00007 0.00004
0.00002 0.00003 0.00003
0.00006 0.00007 0.00002
0.00014 0.00006 0.00011
0.00038 0.00004 0.00012
0.00006 0.00002 0.00005
0.00007 0.00004 0.00003
0.00040 0.00002 0.00016
0.00022 0.00002 0.00009
0.00003 0.00001 0.00002
0.00004 0.00002 0.00004
0.00022 0.00002 0.00008
0.00022 0.00001 0.00014
0.00008 0.00001 0.00008
0.00005 0.00002 0.00006
0.00035 0.00001 0.00009
0.00023 0.00009 0.00003
0.00004 0.00004 0.00002
0.00009 0.00009 0.00002
0.00030 0.00009 0.00012
0.00001 0.00014 0.00046
0.00008 0.00006 0.00014
0.00001 0.00011 0.00012
0.00036 0.00008 0.00041
0.00018 0.00004 0.00020
0.00004 0.00001 0.00008
0.00002 0.00001 0.00007
0.00020 0.00003 0.00015
0.00001 0.00007 0.00044
0.00003 0.00002 0.00024
0.00010 0.00008 0.00021
0.00011 0.00003 0.00024
0.00045 0.00020 0.00018
0.00005 0.00007 0.00016
0.00021 0.00023 0.00009
0.00050 0.00016 0.00047
0.00046 0.00036 0.00030
0.00005 0.00010 0.00016
0.00010 0.00030 0.00014
0.00025 0.00016 0.00034
0.00014 0.00005 0.00013
0.00002 0.00001 0.00004
0.00004 0.00003 0.00005
0.00012 0.00003 0.00011
0.00007 0.00007 0.00029
0.00004 0.00005 0.00017
0.00002 0.00004 0.00012
0.00009 0.00006 0.00016
0.00020 0.00032 0.00010
0.00008 0.00009 0.00006
0.00015 0.00025 0.00005
0.00045 0.00020 0.00028
0.00027 0.00021 0.00011
0.00003 0.00006 0.00003
0.00009 0.00016 0.00005
0.00018 0.00010 0.00010
0.00008 0.00004 0.00003
0.00001 0.00001 0.00001
0.00002 0.00002 0.00001
0.00007 0.00002 0.00002
0.00005 0.00005 0.00009
0.00003 0.00003 0.00003
0.00002 0.00005 0.00006
0.00012 0.00003 0.00006
0.00013 0.00017 0.00006
0.00002 0.00005 0.00002
0.00007 0.00015 0.00003
0.00026 0.00013 0.00013
0.00028 0.00017 0.00013
0.00004 0.00006 0.00004
0.00007 0.00014 0.00004
0.00027 0.00010 0.00016
0.00018 0.00005 0.00009
0.00003 0.00001 0.00002
0.00006 0.00004 0.00004
0.00019 0.00004 0.00007
0.00012 0.00006 0.00009
0.00004 0.00003 0.00007
0.00005 0.00004 0.00004
0.00007 0.00003 0.00006
0.00018 0.00011 0.00004
0.00004 0.00002 0.00002
0.00009 0.00010 0.00002
0.00024 0.00006 0.00010
0.00001 0.00019 0.00034
0.00003 0.00006 0.00010
0.00001 0.00016 0.00009
0.00019 0.00011 0.00031
0.00006 0.00005 0.00009
0.00001 0.00001 0.00003
0.00001 0.00002 0.00004
0.00007 0.00002 0.00007
0.00001 0.00008 0.00030
0.00001 0.00004 0.00015
0.00004 0.00006 0.00018
0.00005 0.00004 0.00019
0.00028 0.00020 0.00012
0.00003 0.00007 0.00009
0.00010 0.00020 0.00006
0.00026 0.00014 0.00022
0.00139 0.00001 0.00045
0.00028 0.00001 0.00019
0.00046 0.00001 0.00015
0.00078 0.00001 0.00030
0.00045 0.00005 0.00014
0.00012 0.00001 0.00007
0.00016 0.00003 0.00006
0.00043 0.00003 0.00013
0.00032 0.00001 0.00037
0.00017 0.00001 0.00020
0.00007 0.00001 0.00017
0.00036 0.00001 0.00018
0.00060 0.00017 0.00008
0.00039 0.00009 0.00012
0.00059 0.00017 0.00005
0.00126 0.00014 0.00035
0.00056 0.00009 0.00015
0.00010 0.00004 0.00004
0.00021 0.00008 0.00006
0.00032 0.00005 0.00013
0.00019 0.00001 0.00002
0.00003 0.00001 0.00001
0.00005 0.00001 0.00001
0.00021 0.00001 0.00001
0.00008 0.00001 0.00005
0.00009 0.00001 0.00003
0.00003 0.00001 0.00004
0.00029 0.00001 0.00004
0.00019 0.00008 0.00003
0.00005 0.00003 0.00003
0.00014 0.00008 0.00002
0.00040 0.00007 0.00009
0.00104 0.00001 0.00018
0.00023 0.00001 0.00007
0.00035 0.00001 0.00006
0.00089 0.00001 0.00018
0.00062 0.00002 0.00008
0.00018 0.00001 0.00004
0.00020 0.00001 0.00004
0.00066 0.00001 0.00007
0.00062 0.00006 0.00019
0.00031 0.00003 0.00010
0.00017 0.00004 0.00008
0.00079 0.00004 0.00012
0.00055 0.00005 0.00004
0.00018 0.00002 0.00003
0.00031 0.00005 0.00002
0.00078 0.00003 0.00014
0.00001 0.00031 0.00047
0.00023 0.00013 0.00018
0.00001 0.00027 0.00013
0.00075 0.00018 0.00045
0.00043 0.00004 0.00019
0.00009 0.00002 0.00011
0.00010 0.00002 0.00009
0.00048 0.00004 0.00013
0.00001 0.00011 0.00054
0.00007 0.00007 0.00030
0.00026 0.00010 0.00026
0.00020 0.00006 0.00030
0.00101 0.00028 0.00019
0.00022 0.00007 0.00021
0.00044 0.00029 0.00010
0.00100 0.00019 0.00046
0.00142 0.00121 0.00001
0.00028 0.00037 0.00001
0.00034 0.00097 0.00001
0.00095 0.00057 0.00001
0.00050 0.00019 0.00001
0.00018 0.00013 0.00001
0.00019 0.00019 0.00001
0.00047 0.00018 0.00001
0.00035 0.00033 0.00001
0.00017 0.00022 0.00001
0.00009 0.00028 0.00001
0.00039 0.00021 0.00001
0.00060 0.00074 0.00001
0.00022 0.00031 0.00001
0.00042 0.00064 0.00001
0.00081 0.00045 0.00001
0.00045 0.00032 0.00011
0.00007 0.00014 0.00003
0.00015 0.00035 0.00004
0.00023 0.00019 0.00007
0.00027 0.00011 0.00005
0.00004 0.00005 0.00002
0.00010 0.00011 0.00002
0.00024 0.00007 0.00002
0.00006 0.00010 0.00007
0.00008 0.00008 0.00002
0.00002 0.00011 0.00004
0.00020 0.00005 0.00002
0.00021 0.00029 0.00003
0.00009 0.00013 0.00003
0.00015 0.00031 0.00002
0.00036 0.00024 0.00008
0.00109 0.00026 0.00001
0.00020 0.00008 0.00001
0.00035 0.00022 0.00001
0.00095 0.00013 0.00001
0.00053 0.00012 0.00001
0.00017 0.00008 0.00001
0.00018 0.00012 0.00001
0.00053 0.00010 0.00001
0.00046 0.00005 0.00001
0.00018 0.00003 0.00001
0.00017 0.00005 0.00001
0.00050 0.00004 0.00001
0.00048 0.00029 0.00001
0.00012 0.00011 0.00001
0.00020 0.00030 0.00001
0.00054 0.00020 0.00001
0.00001 0.00047 0.00039
0.00011 0.00016 0.00013
0.00001 0.00050 0.00012
0.00046 0.00030 0.00032
0.00035 0.00030 0.00022
0.00009 0.00013 0.00009
0.00009 0.00031 0.00008
0.00039 0.00017 0.00012
0.00001 0.00038 0.00041
0.00005 0.00023 0.00019
0.00015 0.00042 0.00020
0.00016 0.00021 0.00020
0.00092 0.00084 0.00015
0.00019 0.00042 0.00013
0.00036 0.00093 0.00007
0.00080 0.00067 0.00042
0.00043 0.00053 0.00022
0.00007 0.00019 0.00009
0.00009 0.00044 0.00007
0.00035 0.00027 0.00016
0.00014 0.00008 0.00009
0.00006 0.00005 0.00005
0.00003 0.00007 0.00003
0.00018 0.00007 0.00008
0.00009 0.00014 0.00020
0.00009 0.00016 0.00011
0.00003 0.00019 0.00012
0.00017 0.00013 0.00011
0.00015 0.00027 0.00004
0.00014 0.00015 0.00007
0.00018 0.00027 0.00003
0.00046 0.00019 0.00018
0.00012 0.00020 0.00005
0.00002 0.00007 0.00002
0.00003 0.00019 0.00002
0.00007 0.00011 0.00006
0.00006 0.00004 0.00002
0.00002 0.00002 0.00001
0.00001 0.00003 0.00001
0.00009 0.00003 0.00002
0.00002 0.00005 0.00002
0.00002 0.00003 0.00001
0.00001 0.00006 0.00002
0.00007 0.00003 0.00002
0.00006 0.00019 0.00002
0.00002 0.00007 0.00002
0.00003 0.00021 0.00001
0.00011 0.00015 0.00005
0.00018 0.00007 0.00003
0.00002 0.00002 0.00001
0.00003 0.00007 0.00001
0.00025 0.00004 0.00004
0.00012 0.00006 0.00002
0.00005 0.00006 0.00001
0.00001 0.00006 0.00001
0.00018 0.00007 0.00002
0.00010 0.00002 0.00003
0.00005 0.00002 0.00002
0.00003 0.00003 0.00001
0.00020 0.00001 0.00002
0.00012 0.00021 0.00001
0.00003 0.00013 0.00001
0.00004 0.00024 0.00001
0.00020 0.00018 0.00004
0.00001 0.00016 0.00023
0.00004 0.00007 0.00008
0.00001 0.00016 0.00007
0.00018 0.00011 0.00021
0.00010 0.00007 0.00010
0.00003 0.00002 0.00006
0.00002 0.00003 0.00004
0.00014 0.00005 0.00008
0.00001 0.00011 0.00022
0.00002 0.00008 0.00012
0.00005 0.00015 0.00013
0.00006 0.00006 0.00014
0.00025 0.00025 0.00009
0.00005 0.00012 0.00010
0.00014 0.00035 0.00004
0.00030 0.00022 0.00024
0.00054 0.00100 0.00001
0.00008 0.00033 0.00001
0.00012 0.00091 0.00001
0.00035 0.00047 0.00001
0.00022 0.00020 0.00001
0.00008 0.00011 0.00001
0.00007 0.00015 0.00001
0.00021 0.00016 0.00001
0.00010 0.00025 0.00001
0.00007 0.00024 0.00001
0.00003 0.00021 0.00001
0.00017 0.00020 0.00001
0.00021 0.00081 0.00001
0.00009 0.00027 0.00001
0.00024 0.00082 0.00001
0.00064 0.00054 0.00001
0.00028 0.00047 0.00003
0.00002 0.00016 0.00001
0.00008 0.00046 0.00002
0.00015 0.00024 0.00003
0.00019 0.00018 0.00002
0.00002 0.00006 0.00001
0.00004 0.00013 0.00001
0.00017 0.00011 0.00001
0.00004 0.00015 0.00002
0.00004 0.00009 0.00001
0.00002 0.00018 0.00002
0.00017 0.00007 0.00001
0.00014 0.00047 0.00001
0.00004 0.00018 0.00001
0.00009 0.00051 0.00001
0.00029 0.00037 0.00003
0.00041 0.00046 0.00012
0.00006 0.00017 0.00003
0.00011 0.00040 0.00004
0.00043 0.00024 0.00011
0.00027 0.00021 0.00008
0.00006 0.00007 0.00002
0.00011 0.00024 0.00002
0.00029 0.00018 0.00005
0.00015 0.00013 0.00009
0.00007 0.00008 0.00004
0.00008 0.00013 0.00005
0.00020 0.00006 0.00005
0.00021 0.00057 0.00003
0.00006 0.00022 0.00003
0.00017 0.00062 0.00002
0.00034 0.00041 0.00012
0.00001 0.00040 0.00010
0.00003 0.00017 0.00003
0.00001 0.00040 0.00003
0.00020 0.00025 0.00009
0.00010 0.00017 0.00005
0.00002 0.00005 0.00002
0.00002 0.00012 0.00002
0.00013 0.00009 0.00002
0.00001 0.00023 0.00011
0.00002 0.00013 0.00005
0.00004 0.00022 0.00007
0.00006 0.00011 0.00006
0.00034 0.00048 0.00003
0.00004 0.00022 0.00003
0.00018 0.00062 0.00002
0.00033 0.00037 0.00010
0.00128 0.00001 0.00075
0.00029 0.00001 0.00030
0.00043 0.00001 0.00024
0.00091 0.00001 0.00050
0.00045 0.00017 0.00024
0.00019 0.00010 0.00018
0.00014 0.00015 0.00011
0.00048 0.00013 0.00022
0.00033 0.00001 0.00061
0.00016 0.00001 0.00037
0.00007 0.00001 0.00030
0.00033 0.00001 0.00031
0.00064 0.00053 0.00014
0.00042 0.00032 0.00025
0.00048 0.00058 0.00009
0.00120 0.00043 0.00056
0.00061 0.00035 0.00011
0.00012 0.00012 0.00003
0.00020 0.00032 0.00005
0.00032 0.00019 0.00007
0.00032 0.00008 0.00005
0.00008 0.00004 0.00004
0.00009 0.00007 0.00003
0.00038 0.00005 0.00003
0.00009 0.00006 0.00004
0.00011 0.00005 0.00001
0.00003 0.00008 0.00003
0.00029 0.00004 0.00002
0.00019 0.00035 0.00003
0.00010 0.00015 0.00004
0.00013 0.00035 0.00002
0.00043 0.00028 0.00012
0.00131 0.00001 0.00025
0.00029 0.00001 0.00010
0.00047 0.00001 0.00008
0.00124 0.00001 0.00025
0.00065 0.00004 0.00015
0.00031 0.00004 0.00009
0.00021 0.00005 0.00006
0.00080 0.00004 0.00013
0.00054 0.00017 0.00022
0.00029 0.00011 0.00017
0.00019 0.00017 0.00011
0.00076 0.00014 0.00016
0.00061 0.00014 0.00006
0.00023 0.00006 0.00008
0.00028 0.00017 0.00004
0.00088 0.00011 0.00022
0.00001 0.00088 0.00061
0.00024 0.00034 0.00024
0.00001 0.00085 0.00019
0.00077 0.00052 0.00056
0.00048 0.00017 0.00019
0.00017 0.00012 0.00010
0.00012 0.00011 0.00006
0.00064 0.00018 0.00013
0.00001 0.00036 0.00069
0.00009 0.00023 0.00036
0.00024 0.00035 0.00036
0.00024 0.00020 0.00037
0.00140 0.00080 0.00021
0.00023 0.00027 0.00023
0.00046 0.00091 0.00012
0.00097 0.00058 0.00067
0.00001 0.00301 0.00435
0.00001 0.00099 0.00126
0.00001 0.00262 0.00092
0.00001 0.00118 0.00247
0.00001 0.00052 0.00097
0.00001 0.00026 0.00054
0.00001 0.00039 0.00037
0.00001 0.00032 0.00067
0.00001 0.00063 0.00324
0.00001 0.00042 0.00129
0.00001 0.00055 0.00112
0.00001 0.00028 0.00128
0.00001 0.00202 0.00081
0.00001 0.00073 0.00085
0.00001 0.00154 0.00030
0.00001 0.00101 0.00192
0.00001 0.00078 0.00066
0.00001 0.00031 0.00023
0.00001 0.00077 0.00019
0.00001 0.00034 0.00042
0.00001 0.00029 0.00033
0.00001 0.00014 0.00024
0.00001 0.00026 0.00016
0.00001 0.00018 0.00025
0.00001 0.00023 0.00049
0.00001 0.00017 0.00026
0.00001 0.00025 0.00030
0.00001 0.00010 0.00024
0.00001 0.00069 0.00026
0.00001 0.00033 0.00023
0.00001 0.00065 0.00014
0.00001 0.00050 0.00059
0.00001 0.00072 0.00092
0.00001 0.00024 0.00028
0.00001 0.00062 0.00024
0.00001 0.00028 0.00061
0.00001 0.00030 0.00052
0.00001 0.00016 0.00028
0.00001 0.00026 0.00021
0.00001 0.00021 0.00041
0.00001 0.00013 0.00074
0.00001 0.00009 0.00038
0.00001 0.00014 0.00031
0.00001 0.00008 0.00044
0.00001 0.00064 0.00024
0.00001 0.00023 0.00023
0.00001 0.00064 0.00010
0.00001 0.00041 0.00062
0.00001 0.00117 0.00231
0.00001 0.00036 0.00075
0.00001 0.00106 0.00062
0.00001 0.00064 0.00183
0.00001 0.00044 0.00093
0.00001 0.00016 0.00061
0.00001 0.00036 0.00028
0.00001 0.00020 0.00053
0.00001 0.00065 0.00174
0.00001 0.00036 0.00089
0.00001 0.00061 0.00082
0.00001 0.00033 0.00090
0.00001 0.00135 0.00059
0.00001 0.00052 0.00060
0.00001 0.00130 0.00026
0.00001 0.00090 0.00183
0.00053 0.00092 0.00104
0.00016 0.00036 0.00044
0.00012 0.00077 0.00034
0.00038 0.00035 0.00066
0.00018 0.00013 0.00033
0.00009 0.00007 0.00028
0.00004 0.00010 0.00010
0.00017 0.00007 0.00025
0.00013 0.00018 0.00085
0.00010 0.00019 0.00049
0.00004 0.00020 0.00057
0.00014 0.00013 0.00044
0.00021 0.00038 0.00018
0.00011 0.00021 0.00026
0.00013 0.00034 0.00010
0.00030 0.00024 0.00064
0.00030 0.00050 0.00036
0.00005 0.00019 0.00015
0.00007 0.00045 0.00011
0.00014 0.00025 0.00031
0.00013 0.00010 0.00017
0.00003 0.00004 0.00011
0.00002 0.00009 0.00009
0.00012 0.00006 0.00015
0.00005 0.00015 0.00030
0.00005 0.00010 0.00019
0.00002 0.00014 0.00020
0.00014 0.00008 0.00018
0.00011 0.00046 0.00013
0.00005 0.00017 0.00012
0.00006 0.00042 0.00006
0.00018 0.00032 0.00033
0.00031 0.00011 0.00020
0.00007 0.00005 0.00012
0.00006 0.00011 0.00006
0.00033 0.00005 0.00027
0.00014 0.00011 0.00015
0.00006 0.00009 0.00014
0.00002 0.00009 0.00005
0.00018 0.00009 0.00016
0.00016 0.00004 0.00022
0.00007 0.00003 0.00016
0.00004 0.00005 0.00013
0.00024 0.00002 0.00019
0.00011 0.00026 0.00006
0.00003 0.00014 0.00005
0.00003 0.00027 0.00002
0.00015 0.00018 0.00019
0.00001 0.00040 0.00088
0.00011 0.00017 0.00037
0.00001 0.00034 0.00026
0.00029 0.00023 0.00074
0.00015 0.00020 0.00042
0.00004 0.00006 0.00030
0.00002 0.00014 0.00013
0.00016 0.00011 0.00025
0.00001 0.00019 0.00076
0.00003 0.00014 0.00046
0.00008 0.00022 0.00048
0.00007 0.00009 0.00045
0.00036 0.00052 0.00032
0.00009 0.00023 0.00038
0.00013 0.00065 0.00017
0.00034 0.00042 0.00091
0.00001 0.00234 0.00089
0.00001 0.00068 0.00027
0.00001 0.00188 0.00030
0.00001 0.00083 0.00059
0.00001 0.00038 0.00023
0.00001 0.00018 0.00014
0.00001 0.00029 0.00007
0.00001 0.00023 0.00015
0.00001 0.00053 0.00073
0.00001 0.00044 0.00031
0.00001 0.00047 0.00030
0.00001 0.00032 0.00032
0.00001 0.00173 0.00020
0.00001 0.00053 0.00014
0.00001 0.00153 0.00009
0.00001 0.00096 0.00049
0.00001 0.00098 0.00036
0.00001 0.00039 0.00012
0.00001 0.00088 0.00012
0.00001 0.00043 0.00025
0.00001 0.00033 0.00022
0.00001 0.00015 0.00010
0.00001 0.00024 0.00009
0.00001 0.00020 0.00014
0.00001 0.00027 0.00032
0.00001 0.00018 0.00013
0.00001 0.00027 0.00019
0.00001 0.00012 0.00016
0.00001 0.00093 0.00015
0.00001 0.00037 0.00013
0.00001 0.00081 0.00007
0.00001 0.00060 0.00036
0.00001 0.00093 0.00013
0.00001 0.00032 0.00004
0.00001 0.00071 0.00004
0.00001 0.00050 0.00013
0.00001 0.00031 0.00009
0.00001 0.00010 0.00003
0.00001 0.00031 0.00003
0.00001 0.00024 0.00007
0.00001 0.00026 0.00014
0.00001 0.00019 0.00007
0.00001 0.00025 0.00006
0.00001 0.00015 0.00010
0.00001 0.00083 0.00004
0.00001 0.00029 0.00004
0.00001 0.00082 0.00002
0.00001 0.00055 0.00013
0.00001 0.00080 0.00078
0.00001 0.00027 0.00024
0.00001 0.00077 0.00025
0.00001 0.00041 0.00060
0.00001 0.00024 0.00033
0.00001 0.00007 0.00014
0.00001 0.00020 0.00011
0.00001 0.00011 0.00018
0.00001 0.00029 0.00071
0.00001 0.00018 0.00034
0.00001 0.00029 0.00038
0.00001 0.00013 0.00036
0.00001 0.00080 0.00024
0.00001 0.00030 0.00024
0.00001 0.00091 0.00011
0.00001 0.00056 0.00076
0.00165 0.00001 0.00186
0.00038 0.00001 0.00052
0.00043 0.00001 0.00053
0.00112 0.00001 0.00100
0.00051 0.00023 0.00042
0.00022 0.00010 0.00035
0.00016 0.00017 0.00012
0.00047 0.00013 0.00034
0.00040 0.00001 0.00155
0.00021 0.00001 0.00069
0.00009 0.00001 0.00075
0.00042 0.00001 0.00068
0.00080 0.00081 0.00035
0.00037 0.00034 0.00049
0.00048 0.00073 0.00018
0.00113 0.00052 0.00113
0.00098 0.00072 0.00087
0.00015 0.00027 0.00036
0.00030 0.00060 0.00026
0.00045 0.00033 0.00060
0.00040 0.00018 0.00032
0.00009 0.00008 0.00024
0.00011 0.00013 0.00018
0.00040 0.00012 0.00022
0.00014 0.00013 0.00063
0.00013 0.00010 0.00044
0.00005 0.00014 0.00046
0.00033 0.00007 0.00040
0.00032 0.00072 0.00021
0.00013 0.00030 0.00027
0.00018 0.00062 0.00012
0.00050 0.00049 0.00055
0.00133 0.00001 0.00085
0.00035 0.00001 0.00040
0.00041 0.00001 0.00032
0.00122 0.00001 0.00078
0.00058 0.00008 0.00045
0.00027 0.00005 0.00034
0.00018 0.00007 0.00019
0.00066 0.00006 0.00044
0.00056 0.00024 0.00081
0.00029 0.00014 0.00056
0.00017 0.00019 0.00054
0.00067 0.00014 0.00049
0.00058 0.00026 0.00023
0.00019 0.00009 0.00027
0.00028 0.00024 0.00012
0.00064 0.00016 0.00064
0.00001 0.00169 0.00213
0.00027 0.00063 0.00096
0.00001 0.00138 0.00064
0.00082 0.00086 0.00183
0.00045 0.00028 0.00098
0.00014 0.00017 0.00079
0.00009 0.00020 0.00041
0.00055 0.00026 0.00057
0.00001 0.00047 0.00226
0.00009 0.00033 0.00135
0.00025 0.00043 0.00112
0.00022 0.00027 0.00111
0.00146 0.00132 0.00068
0.00029 0.00038 0.00105
0.00046 0.00120 0.00039
0.00119 0.00098 0.00240
0.00112 0.00082 0.00173
0.00024 0.00038 0.00060
0.00027 0.00083 0.00047
0.00079 0.00028 0.00110
0.00041 0.00019 0.00054
0.00015 0.00012 0.00027
0.00012 0.00011 0.00019
0.00036 0.00012 0.00036
0.00032 0.00016 0.00129
0.00016 0.00013 0.00072
0.00007 0.00016 0.00063
0.00032 0.00008 0.00061
0.00048 0.00058 0.00036
0.00021 0.00033 0.00040
0.00035 0.00057 0.00017
0.00064 0.00026 0.00092
0.00041 0.00024 0.00021
0.00006 0.00012 0.00009
0.00012 0.00026 0.00008
0.00019 0.00011 0.00015
0.00022 0.00014 0.00013
0.00004 0.00007 0.00009
0.00007 0.00007 0.00006
0.00018 0.00007 0.00008
0.00005 0.00005 0.00015
0.00007 0.00004 0.00008
0.00002 0.00006 0.00012
0.00014 0.00002 0.00008
0.00019 0.00024 0.00009
0.00009 0.00016 0.00009
0.00012 0.00026 0.00005
0.00030 0.00020 0.00021
0.00077 0.00016 0.00029
0.00017 0.00007 0.00013
0.00022 0.00015 0.00008
0.00063 0.00006 0.00028
0.00043 0.00014 0.00034
0.00013 0.00010 0.00016
0.00012 0.00011 0.00012
0.00038 0.00009 0.00024
0.00044 0.00004 0.00036
0.00017 0.00003 0.00026
0.00013 0.00005 0.00017
0.00045 0.00002 0.00024
0.00035 0.00021 0.00012
0.00009 0.00012 0.00013
0.00013 0.00024 0.00007
0.00036 0.00014 0.00036
0.00001 0.00025 0.00064
0.00010 0.00011 0.00028
0.00001 0.00027 0.00021
0.00031 0.00014 0.00058
0.00029 0.00029 0.00040
0.00007 0.00009 0.00026
0.00007 0.00018 0.00013
0.00028 0.00012 0.00021
0.00001 0.00024 0.00059
0.00003 0.00015 0.00033
0.00012 0.00022 0.00033
0.00008 0.00012 0.00031
0.00067 0.00052 0.00023
0.00014 0.00030 0.00023
0.00021 0.00062 0.00012
0.00052 0.00037 0.00065
0.00025 0.00034 0.00075
0.00006 0.00014 0.00032
0.00007 0.00032 0.00027
0.00019 0.00014 0.00050
0.00008 0.00005 0.00024
0.00005 0.00003 0.00011
0.00002 0.00004 0.00008
0.00009 0.00004 0.00017
0.00006 0.00006 0.00072
0.00005 0.00005 0.00030
0.00002 0.00004 0.00029
0.00009 0.00004 0.00032
0.00013 0.00015 0.00016
0.00010 0.00009 0.00019
0.00012 0.00015 0.00007
0.00024 0.00010 0.00044
0.00012 0.00017 0.00017
0.00002 0.00007 0.00005
0.00004 0.00018 0.00004
0.00007 0.00009 0.00012
0.00005 0.00005 0.00008
0.00002 0.00002 0.00003
0.00001 0.00003 0.00002
0.00007 0.00004 0.00006
0.00002 0.00004 0.00012
0.00003 0.00003 0.00004
0.00001 0.00003 0.00006
0.00005 0.00002 0.00007
0.00006 0.00019 0.00006
0.00003 0.00009 0.00005
0.00005 0.00020 0.00003
0.00010 0.00014 0.00013
0.00014 0.00005 0.00014
0.00003 0.00002 0.00006
0.00003 0.00004 0.00004
0.00015 0.00002 0.00015
0.00008 0.00005 0.00011
0.00004 0.00004 0.00004
0.00001 0.00004 0.00002
0.00008 0.00004 0.00009
0.00008 0.00001 0.00016
0.00005 0.00001 0.00008
0.00002 0.00002 0.00008
0.00012 0.00001 0.00011
0.00008 0.00014 0.00004
0.00003 0.00008 0.00004
0.00004 0.00015 0.00002
0.00012 0.00009 0.00014
0.00001 0.00012 0.00071
0.00004 0.00006 0.00024
0.00001 0.00012 0.00018
0.00015 0.00008 0.00054
0.00008 0.00007 0.00031
0.00003 0.00002 0.00013
0.00001 0.00003 0.00008
0.00011 0.00005 0.00020
0.00001 0.00007 0.00076
0.00002 0.00004 0.00032
0.00003 0.00005 0.00027
0.00004 0.00003 0.00040
0.00021 0.00016 0.00026
0.00005 0.00009 0.00025
0.00009 0.00023 0.00013
0.00020 0.00015 0.00063
0.00014 0.00039 0.00019
0.00002 0.00013 0.00007
0.00002 0.00035 0.00005
0.00010 0.00013 0.00015
0.00007 0.00007 0.00007
0.00002 0.00004 0.00004
0.00001 0.00002 0.00003
0.00007 0.00005 0.00005
0.00003 0.00005 0.00019
0.00001 0.00005 0.00008
0.00001 0.00003 0.00009
0.00005 0.00004 0.00010
0.00010 0.00041 0.00005
0.00003 0.00015 0.00004
0.00007 0.00037 0.00002
0.00022 0.00022 0.00016
0.00014 0.00021 0.00016
0.00001 0.00009 0.00007
0.00003 0.00020 0.00006
0.00006 0.00009 0.00014
0.00008 0.00012 0.00014
0.00001 0.00005 0.00007
0.00002 0.00003 0.00006
0.00007 0.00006 0.00008
0.00001 0.00002 0.00012
0.00001 0.00002 0.00006
0.00001 0.00002 0.00007
0.00005 0.00001 0.00007
0.00008 0.00027 0.00010
0.00002 0.00014 0.00008
0.00004 0.00025 0.00005
0.00013 0.00021 0.00021
0.00014 0.00019 0.00005
0.00002 0.00008 0.00002
0.00003 0.00015 0.00001
0.00014 0.00009 0.00006
0.00012 0.00009 0.00004
0.00002 0.00003 0.00001
0.00002 0.00006 0.00002
0.00010 0.00006 0.00003
0.00008 0.00005 0.00007
0.00002 0.00003 0.00003
0.00002 0.00005 0.00003
0.00008 0.00002 0.00005
0.00012 0.00034 0.00002
0.00002 0.00012 0.00001
0.00003 0.00032 0.00001
0.00014 0.00022 0.00005
0.00001 0.00018 0.00043
0.00001 0.00008 0.00016
0.00001 0.00017 0.00011
0.00007 0.00012 0.00038
0.00005 0.00008 0.00027
0.00001 0.00002 0.00015
0.00001 0.00003 0.00014
0.00005 0.00004 0.00015
0.00001 0.00006 0.00049
0.00001 0.00003 0.00023
0.00002 0.00006 0.00024
0.00002 0.00002 0.00025
0.00017 0.00025 0.00019
0.00002 0.00014 0.00019
0.00006 0.00033 0.00008
0.00014 0.00020 0.00051
0.00110 0.00001 0.00056
0.00021 0.00001 0.00020
0.00030 0.00001 0.00017
0.00071 0.00001 0.00032
0.00033 0.00010 0.00016
0.00012 0.00005 0.00012
0.00008 0.00006 0.00006
0.00035 0.00007 0.00014
0.00023 0.00001 0.00041
0.00013 0.00001 0.00025
0.00006 0.00001 0.00023
0.00027 0.00001 0.00018
0.00057 0.00029 0.00011
0.00028 0.00018 0.00019
0.00036 0.00030 0.00006
0.00085 0.00019 0.00034
0.00054 0.00025 0.00026
0.00009 0.00010 0.00009
0.00015 0.00021 0.00008
0.00027 0.00011 0.00018
0.00023 0.00008 0.00008
0.00006 0.00004 0.00006
0.00006 0.00005 0.00002
0.00027 0.00005 0.00006
0.00006 0.00003 0.00011
0.00007 0.00003 0.00005
0.00002 0.00003 0.00007
0.00018 0.00002 0.00006
0.00020 0.00024 0.00009
0.00009 0.00014 0.00011
0.00010 0.00025 0.00004
0.00037 0.00020 0.00019
0.00076 0.00001 0.00021
0.00018 0.00001 0.00012
0.00023 0.00001 0.00006
0.00068 0.00001 0.00021
0.00037 0.00003 0.00014
0.00017 0.00003 0.00011
0.00012 0.00003 0.00007
0.00044 0.00003 0.00014
0.00042 0.00008 0.00026
0.00018 0.00006 0.00020
0.00012 0.00008 0.00012
0.00050 0.00006 0.00017
0.00042 0.00008 0.00005
0.00013 0.00004 0.00006
0.00016 0.00010 0.00003
0.00050 0.00006 0.00017
0.00001 0.00050 0.00072
0.00018 0.00022 0.00028
0.00001 0.00048 0.00023
0.00059 0.00028 0.00057
0.00035 0.00012 0.00031
0.00012 0.00008 0.00026
0.00008 0.00006 0.00011
0.00048 0.00012 0.00023
0.00001 0.00020 0.00087
0.00006 0.00015 0.00048
0.00020 0.00018 0.00046
0.00016 0.00011 0.00040
0.00100 0.00052 0.00028
0.00019 0.00014 0.00042
0.00035 0.00055 0.00016
0.00076 0.00038 0.00079
0.00001 0.00104 0.00337
0.00001 0.00036 0.00098
0.00001 0.00092 0.00084
0.00001 0.00041 0.00221
0.00001 0.00018 0.00092
0.00001 0.00009 0.00042
0.00001 0.00013 0.00038
0.00001 0.00013 0.00066
0.00001 0.00022 0.00261
0.00001 0.00015 0.00128
0.00001 0.00015 0.00100
0.00001 0.00013 0.00123
0.00001 0.00060 0.00062
0.00001 0.00030 0.00057
0.00001 0.00059 0.00028
0.00001 0.00036 0.00160
0.00001 0.00033 0.00058
0.00001 0.00017 0.00020
0.00001 0.00039 0.00021
0.00001 0.00016 0.00040
0.00001 0.00017 0.00030
0.00001 0.00007 0.00018
0.00001 0.00009 0.00016
0.00001 0.00010 0.00020
0.00001 0.00009 0.00042
0.00001 0.00008 0.00018
0.00001 0.00013 0.00026
0.00001 0.00005 0.00021
0.00001 0.00028 0.00023
0.00001 0.00017 0.00017
0.00001 0.00034 0.00012
0.00001 0.00024 0.00054
0.00001 0.00024 0.00072
0.00001 0.00007 0.00022
0.00001 0.00019 0.00024
0.00001 0.00009 0.00062
0.00001 0.00012 0.00063
0.00001 0.00007 0.00026
0.00001 0.00012 0.00027
0.00001 0.00008 0.00046
0.00001 0.00005 0.00056
0.00001 0.00003 0.00034
0.00001 0.00005 0.00025
0.00001 0.00003 0.00036
0.00001 0.00026 0.00023
0.00001 0.00013 0.00020
0.00001 0.00032 0.00012
0.00001 0.00021 0.00067
0.00001 0.00040 0.00220
0.00001 0.00015 0.00080
0.00001 0.00041 0.00069
0.00001 0.00022 0.00189
0.00001 0.00021 0.00076
0.00001 0.00008 0.00054
0.00001 0.00012 0.00028
0.00001 0.00009 0.00046
0.00001 0.00044 0.00228
0.00001 0.00021 0.00109
0.00001 0.00040 0.00098
0.00001 0.00022 0.00115
0.00001 0.00079 0.00070
0.00001 0.00038 0.00057
0.00001 0.00105 0.00031
0.00001 0.00064 0.00217
0.00015 0.00061 0.00125
0.00003 0.00024 0.00057
0.00004 0.00052 0.00047
0.00010 0.00025 0.00090
0.00004 0.00007 0.00046
0.00002 0.00004 0.00028
0.00001 0.00004 0.00016
0.00005 0.00005 0.00037
0.00004 0.00011 0.00101
0.00003 0.00013 0.00067
0.00001 0.00015 0.00066
0.00005 0.00009 0.00055
0.00007 0.00025 0.00022
0.00003 0.00013 0.00030
0.00004 0.00023 0.00013
0.00010 0.00017 0.00079
0.00010 0.00035 0.00059
0.00002 0.00014 0.00020
0.00003 0.00031 0.00020
0.00006 0.00016 0.00049
0.00005 0.00006 0.00022
0.00001 0.00003 0.00010
0.00001 0.00003 0.00012
0.00006 0.00004 0.00020
0.00002 0.00008 0.00041
0.00002 0.00004 0.00024
0.00001 0.00007 0.00024
0.00005 0.00004 0.00024
0.00004 0.00027 0.00017
0.00001 0.00012 0.00015
0.00003 0.00029 0.00010
0.00006 0.00024 0.00044
0.00010 0.00008 0.00027
0.00002 0.00003 0.00018
0.00002 0.00009 0.00009
0.00010 0.00004 0.00040
0.00004 0.00006 0.00018
0.00002 0.00005 0.00013
0.00001 0.00004 0.00008
0.00005 0.00005 0.00019
0.00007 0.00002 0.00030
0.00003 0.00001 0.00023
0.00002 0.00004 0.00019
0.00009 0.00002 0.00029
0.00005 0.00023 0.00006
0.00001 0.00013 0.00006
0.00002 0.00025 0.00004
0.00005 0.00019 0.00026
0.00001 0.00027 0.00132
0.00003 0.00012 0.00046
0.00001 0.00024 0.00040
0.00009 0.00015 0.00111
0.00005 0.00013 0.00059
0.00002 0.00004 0.00029
0.00001 0.00004 0.00020
0.00007 0.00009 0.00038
0.00001 0.00016 0.00123
0.00002 0.00008 0.00075
0.00003 0.00023 0.00070
0.00004 0.00008 0.00069
0.00013 0.00040 0.00047
0.00002 0.00018 0.00048
0.00005 0.00054 0.00027
0.00012 0.00037 0.00129
0.00046 0.00082 0.00108
0.00009 0.00027 0.00051
0.00010 0.00075 0.00039
0.00036 0.00032 0.00092
0.00016 0.00014 0.00039
0.00002 0.00004 0.00018
0.00004 0.00010 0.00015
0.00013 0.00010 0.00029
0.00011 0.00017 0.00095
0.00006 0.00015 0.00051
0.00002 0.00013 0.00044
0.00014 0.00012 0.00050
0.00025 0.00073 0.00030
0.00005 0.00025 0.00021
0.00018 0.00070 0.00015
0.00040 0.00043 0.00083
0.00036 0.00053 0.00051
0.00004 0.00022 0.00022
0.00012 0.00050 0.00019
0.00016 0.00023 0.00043
0.00010 0.00014 0.00016
0.00001 0.00005 0.00011
0.00002 0.00008 0.00011
0.00009 0.00009 0.00013
0.00006 0.00018 0.00046
0.00003 0.00013 0.00025
0.00002 0.00018 0.00035
0.00013 0.00008 0.00030
0.00016 0.00044 0.00022
0.00004 0.00022 0.00020
0.00009 0.00050 0.00013
0.00023 0.00035 0.00051
0.00036 0.00035 0.00032
0.00005 0.00015 0.00012
0.00007 0.00030 0.00008
0.00036 0.00021 0.00031
0.00021 0.00013 0.00021
0.00002 0.00004 0.00007
0.00005 0.00014 0.00008
0.00018 0.00012 0.00015
0.00024 0.00016 0.00027
0.00006 0.00011 0.00017
0.00006 0.00013 0.00012
0.00015 0.00008 0.00023
0.00019 0.00034 0.00008
0.00003 0.00010 0.00005
0.00007 0.00037 0.00004
0.00020 0.00022 0.00023
0.00001 0.00034 0.00123
0.00006 0.00014 0.00049
0.00001 0.00034 0.00040
0.00024 0.00020 0.00115
0.00014 0.00015 0.00056
0.00002 0.00002 0.00023
0.00002 0.00009 0.00024
0.00013 0.00007 0.00032
0.00001 0.00022 0.00114
0.00002 0.00012 0.00074
0.00010 0.00024 0.00089
0.00007 0.00010 0.00079
0.00040 0.00043 0.00042
0.00006 0.00020 0.00048
0.00016 0.00056 0.00024
0.00037 0.00034 0.00117
0.00034 0.00001 0.00120
0.00008 0.00001 0.00050
0.00011 0.00001 0.00040
0.00029 0.00001 0.00080
0.00013 0.00009 0.00034
0.00005 0.00004 0.00027
0.00004 0.00006 0.00013
0.00013 0.00006 0.00029
0.00009 0.00001 0.00104
0.00005 0.00001 0.00052
0.00002 0.00001 0.00053
0.00011 0.00001 0.00052
0.00021 0.00031 0.00024
0.00010 0.00018 0.00036
0.00014 0.00035 0.00015
0.00032 0.00024 0.00086
0.00015 0.00020 0.00041
0.00004 0.00011 0.00019
0.00008 0.00024 0.00017
0.00013 0.00013 0.00040
0.00009 0.00006 0.00013
0.00002 0.00003 0.00009
0.00003 0.00003 0.00007
0.00011 0.00004 0.00011
0.00003 0.00004 0.00026
0.00003 0.00003 0.00017
0.00001 0.00004 0.00021
0.00007 0.00002 0.00018
0.00006 0.00025 0.00012
0.00002 0.00012 0.00013
0.00005 0.00026 0.00007
0.00010 0.00019 0.00032
0.00032 0.00001 0.00043
0.00008 0.00001 0.00025
0.00011 0.00001 0.00015
0.00034 0.00001 0.00049
0.00016 0.00003 0.00024
0.00006 0.00002 0.00020
0.00006 0.00002 0.00012
0.00018 0.00003 0.00023
0.00019 0.00009 0.00042
0.00009 0.00006 0.00031
0.00006 0.00008 0.00022
0.00024 0.00006 0.00034
0.00015 0.00010 0.00011
0.00005 0.00004 0.00012
0.00008 0.00012 0.00006
0.00018 0.00007 0.00034
0.00001 0.00057 0.00115
0.00006 0.00025 0.00050
0.00001 0.00055 0.00035
0.00021 0.00035 0.00105
0.00012 0.00010 0.00052
0.00003 0.00006 0.00038
0.00003 0.00004 0.00022
0.00016 0.00009 0.00033
0.00001 0.00026 0.00140
0.00003 0.00018 0.00080
0.00006 0.00027 0.00074
0.00008 0.00016 0.00081
0.00033 0.00054 0.00042
0.00006 0.00016 0.00058
0.00013 0.00066 0.00023
0.00029 0.00043 0.00128
0.00329 0.00268 0.00001
0.00065 0.00081 0.00001
0.00082 0.00225 0.00001
0.00235 0.00105 0.00001
0.00094 0.00047 0.00001
0.00041 0.00033 0.00001
0.00035 0.00043 0.00001
0.00095 0.00037 0.00001
0.00081 0.00059 0.00001
0.00043 0.00044 0.00001
0.00018 0.00057 0.00001
0.00087 0.00032 0.00001
0.00130 0.00176 0.00001
0.00059 0.00080 0.00001
0.00091 0.00147 0.00001
0.00188 0.00102 0.00001
0.00110 0.00084 0.00050
0.00016 0.00032 0.00021
0.00031 0.00084 0.00018
0.00050 0.00036 0.00031
0.00063 0.00034 0.00025
0.00016 0.00021 0.00013
0.00023 0.00037 0.00013
0.00060 0.00023 0.00018
0.00015 0.00022 0.00037
0.00019 0.00017 0.00018
0.00006 0.00024 0.00025
0.00041 0.00010 0.00014
0.00048 0.00074 0.00019
0.00024 0.00039 0.00016
0.00029 0.00076 0.00009
0.00078 0.00059 0.00040
0.00247 0.00069 0.00001
0.00047 0.00020 0.00001
0.00074 0.00056 0.00001
0.00194 0.00026 0.00001
0.00114 0.00028 0.00001
0.00043 0.00019 0.00001
0.00042 0.00028 0.00001
0.00114 0.00023 0.00001
0.00104 0.00011 0.00001
0.00045 0.00008 0.00001
0.00038 0.00011 0.00001
0.00107 0.00007 0.00001
0.00093 0.00058 0.00001
0.00030 0.00026 0.00001
0.00043 0.00057 0.00001
0.00108 0.00042 0.00001
0.00001 0.00118 0.00153
0.00026 0.00036 0.00055
0.00001 0.00115 0.00046
0.00099 0.00065 0.00113
0.00086 0.00070 0.00085
0.00024 0.00034 0.00045
0.00023 0.00072 0.00031
0.00096 0.00040 0.00049
0.00001 0.00073 0.00150
0.00011 0.00046 0.00074
0.00033 0.00076 0.00071
0.00031 0.00038 0.00068
0.00188 0.00170 0.00050
0.00040 0.00086 0.00053
0.00066 0.00196 0.00025
0.00161 0.00142 0.00149
0.00055 0.00116 0.00109
0.00012 0.00039 0.00042
0.00012 0.00097 0.00039
0.00038 0.00049 0.00069
0.00018 0.00016 0.00030
0.00007 0.00011 0.00020
0.00003 0.00014 0.00011
0.00020 0.00013 0.00025
0.00012 0.00022 0.00079
0.00009 0.00024 0.00041
0.00004 0.00030 0.00051
0.00016 0.00018 0.00036
0.00020 0.00051 0.00018
0.00012 0.00032 0.00029
0.00013 0.00049 0.00010
0.00035 0.00035 0.00063
0.00034 0.00061 0.00026
0.00005 0.00020 0.00010
0.00006 0.00055 0.00010
0.00016 0.00028 0.00024
0.00022 0.00013 0.00011
0.00004 0.00007 0.00007
0.00005 0.00012 0.00005
0.00021 0.00010 0.00010
0.00004 0.00013 0.00018
0.00005 0.00009 0.00010
0.00001 0.00016 0.00015
0.00017 0.00008 0.00012
0.00013 0.00055 0.00009
0.00005 0.00025 0.00009
0.00005 0.00062 0.00005
0.00018 0.00046 0.00022
0.00020 0.00014 0.00011
0.00003 0.00006 0.00007
0.00004 0.00016 0.00004
0.00023 0.00007 0.00017
0.00010 0.00013 0.00011
0.00004 0.00012 0.00007
0.00001 0.00011 0.00004
0.00014 0.00012 0.00010
0.00013 0.00005 0.00015
0.00004 0.00003 0.00010
0.00003 0.00006 0.00009
0.00023 0.00003 0.00013
0.00012 0.00032 0.00004
0.00002 0.00023 0.00004
0.00002 0.00040 0.00002
0.00017 0.00027 0.00015
0.00001 0.00037 0.00109
0.00008 0.00014 0.00038
0.00001 0.00032 0.00031
0.00028 0.00021 0.00089
0.00024 0.00019 0.00047
0.00006 0.00008 0.00028
0.00003 0.00012 0.00015
0.00026 0.00015 0.00033
0.00001 0.00017 0.00084
0.00003 0.00013 0.00047
0.00009 0.00022 0.00053
0.00009 0.00009 0.00052
0.00058 0.00052 0.00036
0.00013 0.00029 0.00047
0.00020 0.00068 0.00019
0.00055 0.00050 0.00102
0.00083 0.00257 0.00001
0.00018 0.00084 0.00001
0.00024 0.00222 0.00001
0.00055 0.00094 0.00001
0.00027 0.00044 0.00001
0.00014 0.00035 0.00001
0.00011 0.00041 0.00001
0.00029 0.00035 0.00001
0.00017 0.00063 0.00001
0.00013 0.00058 0.00001
0.00005 0.00054 0.00001
0.00027 0.00038 0.00001
0.00037 0.00206 0.00001
0.00020 0.00080 0.00001
0.00043 0.00214 0.00001
0.00088 0.00132 0.00001
0.00056 0.00115 0.00014
0.00009 0.00046 0.00005
0.00021 0.00108 0.00005
0.00027 0.00048 0.00010
0.00033 0.00058 0.00010
0.00008 0.00028 0.00006
0.00012 0.00051 0.00004
0.00030 0.00034 0.00006
0.00008 0.00034 0.00012
0.00010 0.00021 0.00005
0.00004 0.00036 0.00009
0.00023 0.00014 0.00006
0.00024 0.00119 0.00005
0.00013 0.00057 0.00007
0.00023 0.00125 0.00004
0.00047 0.00087 0.00014
0.00064 0.00094 0.00046
0.00013 0.00035 0.00016
0.00019 0.00084 0.00014
0.00059 0.00050 0.00037
0.00043 0.00044 0.00030
0.00013 0.00020 0.00010
0.00020 0.00050 0.00010
0.00045 0.00039 0.00022
0.00027 0.00029 0.00040
0.00015 0.00019 0.00022
0.00013 0.00028 0.00024
0.00029 0.00015 0.00022
0.00029 0.00108 0.00015
0.00013 0.00048 0.00014
0.00023 0.00126 0.00010
0.00045 0.00082 0.00042
0.00001 0.00095 0.00036
0.00009 0.00032 0.00015
0.00001 0.00089 0.00012
0.00034 0.00050 0.00034
0.00023 0.00040 0.00017
0.00006 0.00015 0.00012
0.00007 0.00035 0.00006
0.00027 0.00023 0.00010
0.00001 0.00042 0.00038
0.00004 0.00027 0.00021
0.00011 0.00043 0.00026
0.00010 0.00020 0.00021
0.00055 0.00100 0.00013
0.00013 0.00050 0.00015
0.00028 0.00134 0.00008
0.00056 0.00083 0.00036
0.00214 0.00001 0.00325
0.00053 0.00001 0.00112
0.00056 0.00001 0.00109
0.00164 0.00001 0.00208
0.00068 0.00037 0.00085
0.00036 0.00022 0.00066
0.00021 0.00031 0.00033
0.00073 0.00025 0.00072
0.00058 0.00001 0.00264
0.00033 0.00001 0.00138
0.00013 0.00001 0.00138
0.00060 0.00001 0.00119
0.00117 0.00121 0.00060
0.00069 0.00069 0.00099
0.00074 0.00117 0.00034
0.00176 0.00081 0.00197
0.00075 0.00100 0.00051
0.00012 0.00034 0.00022
0.00023 0.00082 0.00018
0.00043 0.00044 0.00036
0.00036 0.00028 0.00027
0.00008 0.00014 0.00023
0.00010 0.00023 0.00012
0.00039 0.00018 0.00017
0.00009 0.00016 0.00024
0.00009 0.00013 0.00012
0.00004 0.00019 0.00020
0.00021 0.00009 0.00014
0.00030 0.00102 0.00018
0.00013 0.00050 0.00024
0.00015 0.00093 0.00011
0.00046 0.00077 0.00065
0.00192 0.00001 0.00078
0.00050 0.00001 0.00035
0.00057 0.00001 0.00028
0.00185 0.00001 0.00078
0.00086 0.00013 0.00048
0.00048 0.00009 0.00035
0.00029 0.00013 0.00020
0.00103 0.00011 0.00043
0.00084 0.00036 0.00070
0.00046 0.00024 0.00051
0.00027 0.00036 0.00038
0.00107 0.00023 0.00047
0.00082 0.00034 0.00019
0.00035 0.00016 0.00026
0.00040 0.00039 0.00011
0.00100 0.00026 0.00059
0.00001 0.00263 0.00203
0.00033 0.00089 0.00076
0.00001 0.00238 0.00068
0.00115 0.00131 0.00175
0.00076 0.00044 0.00069
0.00021 0.00029 0.00041
0.00015 0.00026 0.00018
0.00091 0.00042 0.00046
0.00001 0.00070 0.00213
0.00013 0.00047 0.00109
0.00036 0.00068 0.00104
0.00033 0.00036 0.00104
0.00216 0.00163 0.00067
0.00046 0.00055 0.00090
0.00059 0.00169 0.00036
0.00129 0.00091 0.00156

NONC
0.00169
0.00076
0.00076
0.00169
0.00076
0.00034
0.00034
0.00076
0.00076
0.00034
0.00034
0.00076
0.00169
0.00076
0.00076
0.00169
0.00076
0.00034
0.00034
0.00076
0.00034
0.00015
0.00015
0.00034
0.00034
0.00015
0.00015
0.00034
0.00076
0.00034
0.00034
0.00076
0.00076
0.00034
0.00034
0.00076
0.00034
0.00015
0.00015
0.00034
0.00034
0.00015
0.00015
0.00034
0.00076
0.00034
0.00034
0.00076
0.00169
0.00076
0.00076
0.00169
0.00076
0.00034
0.00034
0.00076
0.00076
0.00034
0.00034
0.00076
0.00169
0.00076
0.00076
0.00169
0.00076
0.00034
0.00034
0.00076
0.00034
0.00015
0.00015
0.00034
0.00034
0.00015
0.00015
0.00034
0.00076
0.00034
0.00034
0.00076
0.00034
0.00015
0.00015
0.00034
0.00015
0.00007
0.00007
0.00015
0.00015
0.00007
0.00007
0.00015
0.00034
0.00015
0.00015
0.00034
0.00034
0.00015
0.00015
0.00034
0.00015
0.00007
0.00007
0.00015
0.00015
0.00007
0.00007
0.00015
0.00034
0.00015
0.00015
0.00034
0.00076
0.00034
0.00034
0.00076
0.00034
0.00015
0.00015
0.00034
0.00034
0.00015
0.00015
0.00034
0.00076
0.00034
0.00034
0.00076
0.00076
0.00034
0.00034
0.00076
0.00034
0.00015
0.00015
0.00034
0.00034
0.00015
0.00015
0.00034
0.00076
0.00034
0.00034
0.00076
0.00034
0.00015
0.00015
0.00034
0.00015
0.00007
0.00007
0.00015
0.00015
0.00007
0.00007
0.00015
0.00034
0.00015
0.00015
0.00034
0.00034
0.00015
0.00015
0.00034
0.00015
0.00007
0.00007
0.00015
0.00015
0.00007
0.00007
0.00015
0.00034
0.00015
0.00015
0.00034
0.00076
0.00034
0.00034
0.00076
0.00034
0.00015
0.00015
0.00034
0.00034
0.00015
0.00015
0.00034
0.00076
0.00034
0.00034
0.00076
0.00169
0.00076
0.00076
0.00169
0.00076
0.00034
0.00034
0.00076
0.00076
0.00034
0.00034
0.00076
0.00169
0.00076
0.00076
0.00169
0.00076
0.00034
0.00034
0.00076
0.00034
0.00015
0.00015
0.00034
0.00034
0.00015
0.00015
0.00034
0.00076
0.00034
0.00034
0.00076
0.00076
0.00034
0.00034
0.00076
0.00034
0.00015
0.00015
0.00034
0.00034
0.00015
0.00015
0.00034
0.00076
0.00034
0.00034
0.00076
0.00169
0.00076
0.00076
0.00169
0.00076
0.00034
0.00034
0.00076
0.00076
0.00034
0.00034
0.00076
0.00169
0.00076
0.00076
0.00169
0.00076
0.00034
0.00034
0.00076
0.00034
0.00015
0.00015
0.00034
0.00034
0.00015
0.00015
0.00034
0.00076
0.00034
0.00034
0.00076
0.00034
0.00015
0.00015
0.00034
0.00015
0.00007
0.00007
0.00015
0.00015
0.00007
0.00007
0.00015
0.00034
0.00015
0.00015
0.00034
0.00034
0.00015
0.00015
0.00034
0.00015
0.00007
0.00007
0.00015
0.00015
0.00007
0.00007
0.00015
0.00034
0.00015
0.00015
0.00034
0.00076
0.00034
0.00034
0.00076
0.00034
0.00015
0.00015
0.00034
0.00034
0.00015
0.00015
0.00034
0.00076
0.00034
0.00034
0.00076
0.00034
0.00015
0.00015
0.00034
0.00015
0.00007
0.00007
0.00015
0.00015
0.00007
0.00007
0.00015
0.00034
0.00015
0.00015
0.00034
0.00015
0.00007
0.00007
0.00015
0.00007
0.00003
0.00003
0.00007
0.00007
0.00003
0.00003
0.00007
0.00015
0.00007
0.00007
0.00015
0.00015
0.00007
0.00007
0.00015
0.00007
0.00003
0.00003
0.00007
0.00007
0.00003
0.00003
0.00007
0.00015
0.00007
0.00007
0.00015
0.00034
0.00015
0.00015
0.00034
0.00015
0.00007
0.00007
0.00015
0.00015
0.00007
0.00007
0.00015
0.00034
0.00015
0.00015
0.00034
0.00034
0.00015
0.00015
0.00034
0.00015
0.00007
0.00007
0.00015
0.00015
0.00007
0.00007
0.00015
0.00034
0.00015
0.00015
0.00034
0.00015
0.00007
0.00007
0.00015
0.00007
0.00003
0.00003
0.00007
0.00007
0.00003
0.00003
0.00007
0.00015
0.00007
0.00007
0.00015
0.00015
0.00007
0.00007
0.00015
0.00007
0.00003
0.00003
0.00007
0.00007
0.00003
0.00003
0.00007
0.00015
0.00007
0.00007
0.00015
0.00034
0.00015
0.00015
0.00034
0.00015
0.00007
0.00007
0.00015
0.00015
0.00007
0.00007
0.00015
0.00034
0.00015
0.00015
0.00034
0.00076
0.00034
0.00034
0.00076
0.00034
0.00015
0.00015
0.00034
0.00034
0.00015
0.00015
0.00034
0.00076
0.00034
0.00034
0.00076
0.00034
0.00015
0.00015
0.00034
0.00015
0.00007
0.00007
0.00015
0.00015
0.00007
0.00007
0.00015
0.00034
0.00015
0.00015
0.00034
0.00034
0.00015
0.00015
0.00034
0.00015
0.00007
0.00007
0.00015
0.00015
0.00007
0.00007
0.00015
0.00034
0.00015
0.00015
0.00034
0.00076
0.00034
0.00034
0.00076
0.00034
0.00015
0.00015
0.00034
0.00034
0.00015
0.00015
0.00034
0.00076
0.00034
0.00034
0.00076
0.00076
0.00034
0.00034
0.00076
0.00034
0.00015
0.00015
0.00034
0.00034
0.00015
0.00015
0.00034
0.00076
0.00034
0.00034
0.00076
0.00034
0.00015
0.00015
0.00034
0.00015
0.00007
0.00007
0.00015
0.00015
0.00007
0.00007
0.00015
0.00034
0.00015
0.00015
0.00034
0.00034
0.00015
0.00015
0.00034
0.00015
0.00007
0.00007
0.00015
0.00015
0.00007
0.00007
0.00015
0.00034
0.00015
0.00015
0.00034
0.00076
0.00034
0.00034
0.00076
0.00034
0.00015
0.00015
0.00034
0.00034
0.00015
0.00015
0.00034
0.00076
0.00034
0.00034
0.00076
0.00034
0.00015
0.00015
0.00034
0.00015
0.00007
0.00007
0.00015
0.00015
0.00007
0.00007
0.00015
0.00034
0.00015
0.00015
0.00034
0.00015
0.00007
0.00007
0.00015
0.00007
0.00003
0.00003
0.00007
0.00007
0.00003
0.00003
0.00007
0.00015
0.00007
0.00007
0.00015
0.00015
0.00007
0.00007
0.00015
0.00007
0.00003
0.00003
0.00007
0.00007
0.00003
0.00003
0.00007
0.00015
0.00007
0.00007
0.00015
0.00034
0.00015
0.00015
0.00034
0.00015
0.00007
0.00007
0.00015
0.00015
0.00007
0.00007
0.00015
0.00034
0.00015
0.00015
0.00034
0.00034
0.00015
0.00015
0.00034
0.00015
0.00007
0.00007
0.00015
0.00015
0.00007
0.00007
0.00015
0.00034
0.00015
0.00015
0.00034
0.00015
0.00007
0.00007
0.00015
0.00007
0.00003
0.00003
0.00007
0.00007
0.00003
0.00003
0.00007
0.00015
0.00007
0.00007
0.00015
0.00015
0.00007
0.00007
0.00015
0.00007
0.00003
0.00003
0.00007
0.00007
0.00003
0.00003
0.00007
0.00015
0.00007
0.00007
0.00015
0.00034
0.00015
0.00015
0.00034
0.00015
0.00007
0.00007
0.00015
0.00015
0.00007
0.00007
0.00015
0.00034
0.00015
0.00015
0.00034
0.00076
0.00034
0.00034
0.00076
0.00034
0.00015
0.00015
0.00034
0.00034
0.00015
0.00015
0.00034
0.00076
0.00034
0.00034
0.00076
0.00034
0.00015
0.00015
0.00034
0.00015
0.00007
0.00007
0.00015
0.00015
0.00007
0.00007
0.00015
0.00034
0.00015
0.00015
0.00034
0.00034
0.00015
0.00015
0.00034
0.00015
0.00007
0.00007
0.00015
0.00015
0.00007
0.00007
0.00015
0.00034
0.00015
0.00015
0.00034
0.00076
0.00034
0.00034
0.00076
0.00034
0.00015
0.00015
0.00034
0.00034
0.00015
0.00015
0.00034
0.00076
0.00034
0.00034
0.00076
0.00169
0.00076
0.00076
0.00169
0.00076
0.00034
0.00034
0.00076
0.00076
0.00034
0.00034
0.00076
0.00169
0.00076
0.00076
0.00169
0.00076
0.00034
0.00034
0.00076
0.00034
0.00015
0.00015
0.00034
0.00034
0.00015
0.00015
0.00034
0.00076
0.00034
0.00034
0.00076
0.00076
0.00034
0.00034
0.00076
0.00034
0.00015
0.00015
0.00034
0.00034
0.00015
0.00015
0.00034
0.00076
0.00034
0.00034
0.00076
0.00169
0.00076
0.00076
0.00169
0.00076
0.00034
0.00034
0.00076
0.00076
0.00034
0.00034
0.00076
0.00169
0.00076
0.00076
0.00169
0.00076
0.00034
0.00034
0.00076
0.00034
0.00015
0.00015
0.00034
0.00034
0.00015
0.00015
0.00034
0.00076
0.00034
0.00034
0.00076
0.00034
0.00015
0.00015
0.00034
0.00015
0.00007
0.00007
0.00015
0.00015
0.00007
0.00007
0.00015
0.00034
0.00015
0.00015
0.00034
0.00034
0.00015
0.00015
0.00034
0.00015
0.00007
0.00007
0.00015
0.00015
0.00007
0.00007
0.00015
0.00034
0.00015
0.00015
0.00034
0.00076
0.00034
0.00034
0.00076
0.00034
0.00015
0.00015
0.00034
0.00034
0.00015
0.00015
0.00034
0.00076
0.00034
0.00034
0.00076
0.00076
0.00034
0.00034
0.00076
0.00034
0.00015
0.00015
0.00034
0.00034
0.00015
0.00015
0.00034
0.00076
0.00034
0.00034
0.00076
0.00034
0.00015
0.00015
0.00034
0.00015
0.00007
0.00007
0.00015
0.00015
0.00007
0.00007
0.00015
0.00034
0.00015
0.00015
0.00034
0.00034
0.00015
0.00015
0.00034
0.00015
0.00007
0.00007
0.00015
0.00015
0.00007
0.00007
0.00015
0.00034
0.00015
0.00015
0.00034
0.00076
0.00034
0.00034
0.00076
0.00034
0.00015
0.00015
0.00034
0.00034
0.00015
0.00015
0.00034
0.00076
0.00034
0.00034
0.00076
0.00169
0.00076
0.00076
0.00169
0.00076
0.00034
0.00034
0.00076
0.00076
0.00034
0.00034
0.00076
0.00169
0.00076
0.00076
0.00169
0.00076
0.00034
0.00034
0.00076
0.00034
0.00015
0.00015
0.00034
0.00034
0.00015
0.00015
0.00034
0.00076
0.00034
0.00034
0.00076
0.00076
0.00034
0.00034
0.00076
0.00034
0.00015
0.00015
0.00034
0.00034
0.00015
0.00015
0.00034
0.00076
0.00034
0.00034
0.00076
0.00169
0.00076
0.00076
0.00169
0.00076
0.00034
0.00034
0.00076
0.00076
0.00034
0.00034
0.00076
0.00169
0.00076
0.00076
0.00169
0.00076
0.00034
0.00034
0.00076
0.00034
0.00015
0.00015
0.00034
0.00034
0.00015
0.00015
0.00034
0.00076
0.00034
0.00034
0.00076
0.00034
0.00015
0.00015
0.00034
0.00015
0.00007
0.00007
0.00015
0.00015
0.00007
0.00007
0.00015
0.00034
0.00015
0.00015
0.00034
0.00034
0.00015
0.00015
0.00034
0.00015
0.00007
0.00007
0.00015
0.00015
0.00007
0.00007
0.00015
0.00034
0.00015
0.00015
0.00034
0.00076
0.00034
0.00034
0.00076
0.00034
0.00015
0.00015
0.00034
0.00034
0.00015
0.00015
0.00034
0.00076
0.00034
0.00034
0.00076
0.00034
0.00015
0.00015
0.00034
0.00015
0.00007
0.00007
0.00015
0.00015
0.00007
0.00007
0.00015
0.00034
0.00015
0.00015
0.00034
0.00015
0.00007
0.00007
0.00015
0.00007
0.00003
0.00003
0.00007
0.00007
0.00003
0.00003
0.00007
0.00015
0.00007
0.00007
0.00015
0.00015
0.00007
0.00007
0.00015
0.00007
0.00003
0.00003
0.00007
0.00007
0.00003
0.00003
0.00007
0.00015
0.00007
0.00007
0.00015
0.00034
0.00015
0.00015
0.00034
0.00015
0.00007
0.00007
0.00015
0.00015
0.00007
0.00007
0.00015
0.00034
0.00015
0.00015
0.00034
0.00034
0.00015
0.00015
0.00034
0.00015
0.00007
0.00007
0.00015
0.00015
0.00007
0.00007
0.00015
0.00034
0.00015
0.00015
0.00034
0.00015
0.00007
0.00007
0.00015
0.00007
0.00003
0.00003
0.00007
0.00007
0.00003
0.00003
0.00007
0.00015
0.00007
0.00007
0.00015
0.00015
0.00007
0.00007
0.00015
0.00007
0.00003
0.00003
0.00007
0.00007
0.00003
0.00003
0.00007
0.00015
0.00007
0.00007
0.00015
0.00034
0.00015
0.00015
0.00034
0.00015
0.00007
0.00007
0.00015
0.00015
0.00007
0.00007
0.00015
0.00034
0.00015
0.00015
0.00034
0.00076
0.00034
0.00034
0.00076
0.00034
0.00015
0.00015
0.00034
0.00034
0.00015
0.00015
0.00034
0.00076
0.00034
0.00034
0.00076
0.00034
0.00015
0.00015
0.00034
0.00015
0.00007
0.00007
0.00015
0.00015
0.00007
0.00007
0.00015
0.00034
0.00015
0.00015
0.00034
0.00034
0.00015
0.00015
0.00034
0.00015
0.00007
0.00007
0.00015
0.00015
0.00007
0.00007
0.00015
0.00034
0.00015
0.00015
0.00034
0.00076
0.00034
0.00034
0.00076
0.00034
0.00015
0.00015
0.00034
0.00034
0.00015
0.00015
0.00034
0.00076
0.00034
0.00034
0.00076
0.00034
0.00015
0.00015
0.00034
0.00015
0.00007
0.00007
0.00015
0.00015
0.00007
0.00007
0.00015
0.00034
0.00015
0.00015
0.00034
0.00015
0.00007
0.00007
0.00015
0.00007
0.00003
0.00003
0.00007
0.00007
0.00003
0.00003
0.00007
0.00015
0.00007
0.00007
0.00015
0.00015
0.00007
0.00007
0.00015
0.00007
0.00003
0.00003
0.00007
0.00007
0.00003
0.00003
0.00007
0.00015
0.00007
0.00007
0.00015
0.00034
0.00015
0.00015
0.00034
0.00015
0.00007
0.00007
0.00015
0.00015
0.00007
0.00007
0.00015
0.00034
0.00015
0.00015
0.00034
0.00015
0.00007
0.00007
0.00015
0.00007
0.00003
0.00003
0.00007
0.00007
0.00003
0.00003
0.00007
0.00015
0.00007
0.00007
0.00015
0.00007
0.00003
0.00003
0.00007
0.00003
0.00001
0.00001
0.00003
0.00003
0.00001
0.00001
0.00003
0.00007
0.00003
0.00003
0.00007
0.00007
0.00003
0.00003
0.00007
0.00003
0.00001
0.00001
0.00003
0.00003
0.00001
0.00001
0.00003
0.00007
0.00003
0.00003
0.00007
0.00015
0.00007
0.00007
0.00015
0.00007
0.00003
0.00003
0.00007
0.00007
0.00003
0.00003
0.00007
0.00015
0.00007
0.00007
0.00015
0.00015
0.00007
0.00007
0.00015
0.00007
0.00003
0.00003
0.00007
0.00007
0.00003
0.00003
0.00007
0.00015
0.00007
0.00007
0.00015
0.00007
0.00003
0.00003
0.00007
0.00003
0.00001
0.00001
0.00003
0.00003
0.00001
0.00001
0.00003
0.00007
0.00003
0.00003
0.00007
0.00007
0.00003
0.00003
0.00007
0.00003
0.00001
0.00001
0.00003
0.00003
0.00001
0.00001
0.00003
0.00007
0.00003
0.00003
0.00007
0.00015
0.00007
0.00007
0.00015
0.00007
0.00003
0.00003
0.00007
0.00007
0.00003
0.00003
0.00007
0.00015
0.00007
0.00007
0.00015
0.00034
0.00015
0.00015
0.00034
0.00015
0.00007
0.00007
0.00015
0.00015
0.00007
0.00007
0.00015
0.00034
0.00015
0.00015
0.00034
0.00015
0.00007
0.00007
0.00015
0.00007
0.00003
0.00003
0.00007
0.00007
0.00003
0.00003
0.00007
0.00015
0.00007
0.00007
0.00015
0.00015
0.00007
0.00007
0.00015
0.00007
0.00003
0.00003
0.00007
0.00007
0.00003
0.00003
0.00007
0.00015
0.00007
0.00007
0.00015
0.00034
0.00015
0.00015
0.00034
0.00015
0.00007
0.00007
0.00015
0.00015
0.00007
0.00007
0.00015
0.00034
0.00015
0.00015
0.00034
0.00034
0.00015
0.00015
0.00034
0.00015
0.00007
0.00007
0.00015
0.00015
0.00007
0.00007
0.00015
0.00034
0.00015
0.00015
0.00034
0.00015
0.00007
0.00007
0.00015
0.00007
0.00003
0.00003
0.00007
0.00007
0.00003
0.00003
0.00007
0.00015
0.00007
0.00007
0.00015
0.00015
0.00007
0.00007
0.00015
0.00007
0.00003
0.00003
0.00007
0.00007
0.00003
0.00003
0.00007
0.00015
0.00007
0.00007
0.00015
0.00034
0.00015
0.00015
0.00034
0.00015
0.00007
0.00007
0.00015
0.00015
0.00007
0.00007
0.00015
0.00034
0.00015
0.00015
0.00034
0.00015
0.00007
0.00007
0.00015
0.00007
0.00003
0.00003
0.00007
0.00007
0.00003
0.00003
0.00007
0.00015
0.00007
0.00007
0.00015
0.00007
0.00003
0.00003
0.00007
0.00003
0.00001
0.00001
0.00003
0.00003
0.00001
0.00001
0.00003
0.00007
0.00003
0.00003
0.00007
0.00007
0.00003
0.00003
0.00007
0.00003
0.00001
0.00001
0.00003
0.00003
0.00001
0.00001
0.00003
0.00007
0.00003
0.00003
0.00007
0.00015
0.00007
0.00007
0.00015
0.00007
0.00003
0.00003
0.00007
0.00007
0.00003
0.00003
0.00007
0.00015
0.00007
0.00007
0.00015
0.00015
0.00007
0.00007
0.00015
0.00007
0.00003
0.00003
0.00007
0.00007
0.00003
0.00003
0.00007
0.00015
0.00007
0.00007
0.00015
0.00007
0.00003
0.00003
0.00007
0.00003
0.00001
0.00001
0.00003
0.00003
0.00001
0.00001
0.00003
0.00007
0.00003
0.00003
0.00007
0.00007
0.00003
0.00003
0.00007
0.00003
0.00001
0.00001
0.00003
0.00003
0.00001
0.00001
0.00003
0.00007
0.00003
0.00003
0.00007
0.00015
0.00007
0.00007
0.00015
0.00007
0.00003
0.00003
0.00007
0.00007
0.00003
0.00003
0.00007
0.00015
0.00007
0.00007
0.00015
0.00034
0.00015
0.00015
0.00034
0.00015
0.00007
0.00007
0.00015
0.00015
0.00007
0.00007
0.00015
0.00034
0.00015
0.00015
0.00034
0.00015
0.00007
0.00007
0.00015
0.00007
0.00003
0.00003
0.00007
0.00007
0.00003
0.00003
0.00007
0.00015
0.00007
0.00007
0.00015
0.00015
0.00007
0.00007
0.00015
0.00007
0.00003
0.00003
0.00007
0.00007
0.00003
0.00003
0.00007
0.00015
0.00007
0.00007
0.00015
0.00034
0.00015
0.00015
0.00034
0.00015
0.00007
0.00007
0.00015
0.00015
0.00007
0.00007
0.00015
0.00034
0.00015
0.00015
0.00034
0.00076
0.00034
0.00034
0.00076
0.00034
0.00015
0.00015
0.00034
0.00034
0.00015
0.00015
0.00034
0.00076
0.00034
0.00034
0.00076
0.00034
0.00015
0.00015
0.00034
0.00015
0.00007
0.00007
0.00015
0.00015
0.00007
0.00007
0.00015
0.00034
0.00015
0.00015
0.00034
0.00034
0.00015
0.00015
0.00034
0.00015
0.00007
0.00007
0.00015
0.00015
0.00007
0.00007
0.00015
0.00034
0.00015
0.00015
0.00034
0.00076
0.00034
0.00034
0.00076
0.00034
0.00015
0.00015
0.00034
0.00034
0.00015
0.00015
0.00034
0.00076
0.00034
0.00034
0.00076
0.00034
0.00015
0.00015
0.00034
0.00015
0.00007
0.00007
0.00015
0.00015
0.00007
0.00007
0.00015
0.00034
0.00015
0.00015
0.00034
0.00015
0.00007
0.00007
0.00015
0.00007
0.00003
0.00003
0.00007
0.00007
0.00003
0.00003
0.00007
0.00015
0.00007
0.00007
0.00015
0.00015
0.00007
0.00007
0.00015
0.00007
0.00003
0.00003
0.00007
0.00007
0.00003
0.00003
0.00007
0.00015
0.00007
0.00007
0.00015
0.00034
0.00015
0.00015
0.00034
0.00015
0.00007
0.00007
0.00015
0.00015
0.00007
0.00007
0.00015
0.00034
0.00015
0.00015
0.00034
0.00034
0.00015
0.00015
0.00034
0.00015
0.00007
0.00007
0.00015
0.00015
0.00007
0.00007
0.00015
0.00034
0.00015
0.00015
0.00034
0.00015
0.00007
0.00007
0.00015
0.00007
0.00003
0.00003
0.00007
0.00007
0.00003
0.00003
0.00007
0.00015
0.00007
0.00007
0.00015
0.00015
0.00007
0.00007
0.00015
0.00007
0.00003
0.00003
0.00007
0.00007
0.00003
0.00003
0.00007
0.00015
0.00007
0.00007
0.00015
0.00034
0.00015
0.00015
0.00034
0.00015
0.00007
0.00007
0.00015
0.00015
0.00007
0.00007
0.00015
0.00034
0.00015
0.00015
0.00034
0.00076
0.00034
0.00034
0.00076
0.00034
0.00015
0.00015
0.00034
0.00034
0.00015
0.00015
0.00034
0.00076
0.00034
0.00034
0.00076
0.00034
0.00015
0.00015
0.00034
0.00015
0.00007
0.00007
0.00015
0.00015
0.00007
0.00007
0.00015
0.00034
0.00015
0.00015
0.00034
0.00034
0.00015
0.00015
0.00034
0.00015
0.00007
0.00007
0.00015
0.00015
0.00007
0.00007
0.00015
0.00034
0.00015
0.00015
0.00034
0.00076
0.00034
0.00034
0.00076
0.00034
0.00015
0.00015
0.00034
0.00034
0.00015
0.00015
0.00034
0.00076
0.00034
0.00034
0.00076
0.00076
0.00034
0.00034
0.00076
0.00034
0.00015
0.00015
0.00034
0.00034
0.00015
0.00015
0.00034
0.00076
0.00034
0.00034
0.00076
0.00034
0.00015
0.00015
0.00034
0.00015
0.00007
0.00007
0.00015
0.00015
0.00007
0.00007
0.00015
0.00034
0.00015
0.00015
0.00034
0.00034
0.00015
0.00015
0.00034
0.00015
0.00007
0.00007
0.00015
0.00015
0.00007
0.00007
0.00015
0.00034
0.00015
0.00015
0.00034
0.00076
0.00034
0.00034
0.00076
0.00034
0.00015
0.00015
0.00034
0.00034
0.00015
0.00015
0.00034
0.00076
0.00034
0.00034
0.00076
0.00034
0.00015
0.00015
0.00034
0.00015
0.00007
0.00007
0.00015
0.00015
0.00007
0.00007
0.00015
0.00034
0.00015
0.00015
0.00034
0.00015
0.00007
0.00007
0.00015
0.00007
0.00003
0.00003
0.00007
0.00007
0.00003
0.00003
0.00007
0.00015
0.00007
0.00007
0.00015
0.00015
0.00007
0.00007
0.00015
0.00007
0.00003
0.00003
0.00007
0.00007
0.00003
0.00003
0.00007
0.00015
0.00007
0.00007
0.00015
0.00034
0.00015
0.00015
0.00034
0.00015
0.00007
0.00007
0.00015
0.00015
0.00007
0.00007
0.00015
0.00034
0.00015
0.00015
0.00034
0.00034
0.00015
0.00015
0.00034
0.00015
0.00007
0.00007
0.00015
0.00015
0.00007
0.00007
0.00015
0.00034
0.00015
0.00015
0.00034
0.00015
0.00007
0.00007
0.00015
0.00007
0.00003
0.00003
0.00007
0.00007
0.00003
0.00003
0.00007
0.00015
0.00007
0.00007
0.00015
0.00015
0.00007
0.00007
0.00015
0.00007
0.00003
0.00003
0.00007
0.00007
0.00003
0.00003
0.00007
0.00015
0.00007
0.00007
0.00015
0.00034
0.00015
0.00015
0.00034
0.00015
0.00007
0.00007
0.00015
0.00015
0.00007
0.00007
0.00015
0.00034
0.00015
0.00015
0.00034
0.00076
0.00034
0.00034
0.00076
0.00034
0.00015
0.00015
0.00034
0.00034
0.00015
0.00015
0.00034
0.00076
0.00034
0.00034
0.00076
0.00034
0.00015
0.00015
0.00034
0.00015
0.00007
0.00007
0.00015
0.00015
0.00007
0.00007
0.00015
0.00034
0.00015
0.00015
0.00034
0.00034
0.00015
0.00015
0.00034
0.00015
0.00007
0.00007
0.00015
0.00015
0.00007
0.00007
0.00015
0.00034
0.00015
0.00015
0.00034
0.00076
0.00034
0.00034
0.00076
0.00034
0.00015
0.00015
0.00034
0.00034
0.00015
0.00015
0.00034
0.00076
0.00034
0.00034
0.00076
0.00034
0.00015
0.00015
0.00034
0.00015
0.00007
0.00007
0.00015
0.00015
0.00007
0.00007
0.00015
0.00034
0.00015
0.00015
0.00034
0.00015
0.00007
0.00007
0.00015
0.00007
0.00003
0.00003
0.00007
0.00007
0.00003
0.00003
0.00007
0.00015
0.00007
0.00007
0.00015
0.00015
0.00007
0.00007
0.00015
0.00007
0.00003
0.00003
0.00007
0.00007
0.00003
0.00003
0.00007
0.00015
0.00007
0.00007
0.00015
0.00034
0.00015
0.00015
0.00034
0.00015
0.00007
0.00007
0.00015
0.00015
0.00007
0.00007
0.00015
0.00034
0.00015
0.00015
0.00034
0.00015
0.00007
0.00007
0.00015
0.00007
0.00003
0.00003
0.00007
0.00007
0.00003
0.00003
0.00007
0.00015
0.00007
0.00007
0.00015
0.00007
0.00003
0.00003
0.00007
0.00003
0.00001
0.00001
0.00003
0.00003
0.00001
0.00001
0.00003
0.00007
0.00003
0.00003
0.00007
0.00007
0.00003
0.00003
0.00007
0.00003
0.00001
0.00001
0.00003
0.00003
0.00001
0.00001
0.00003
0.00007
0.00003
0.00003
0.00007
0.00015
0.00007
0.00007
0.00015
0.00007
0.00003
0.00003
0.00007
0.00007
0.00003
0.00003
0.00007
0.00015
0.00007
0.00007
0.00015
0.00015
0.00007
0.00007
0.00015
0.00007
0.00003
0.00003
0.00007
0.00007
0.00003
0.00003
0.00007
0.00015
0.00007
0.00007
0.00015
0.00007
0.00003
0.00003
0.00007
0.00003
0.00001
0.00001
0.00003
0.00003
0.00001
0.00001
0.00003
0.00007
0.00003
0.00003
0.00007
0.00007
0.00003
0.00003
0.00007
0.00003
0.00001
0.00001
0.00003
0.00003
0.00001
0.00001
0.00003
0.00007
0.00003
0.00003
0.00007
0.00015
0.00007
0.00007
0.00015
0.00007
0.00003
0.00003
0.00007
0.00007
0.00003
0.00003
0.00007
0.00015
0.00007
0.00007
0.00015
0.00034
0.00015
0.00015
0.00034
0.00015
0.00007
0.00007
0.00015
0.00015
0.00007
0.00007
0.00015
0.00034
0.00015
0.00015
0.00034
0.00015
0.00007
0.00007
0.00015
0.00007
0.00003
0.00003
0.00007
0.00007
0.00003
0.00003
0.00007
0.00015
0.00007
0.00007
0.00015
0.00015
0.00007
0.00007
0.00015
0.00007
0.00003
0.00003
0.00007
0.00007
0.00003
0.00003
0.00007
0.00015
0.00007
0.00007
0.00015
0.00034
0.00015
0.00015
0.00034
0.00015
0.00007
0.00007
0.00015
0.00015
0.00007
0.00007
0.00015
0.00034
0.00015
0.00015
0.00034
0.00034
0.00015
0.00015
0.00034
0.00015
0.00007
0.00007
0.00015
0.00015
0.00007
0.00007
0.00015
0.00034
0.00015
0.00015
0.00034
0.00015
0.00007
0.00007
0.00015
0.00007
0.00003
0.00003
0.00007
0.00007
0.00003
0.00003
0.00007
0.00015
0.00007
0.00007
0.00015
0.00015
0.00007
0.00007
0.00015
0.00007
0.00003
0.00003
0.00007
0.00007
0.00003
0.00003
0.00007
0.00015
0.00007
0.00007
0.00015
0.00034
0.00015
0.00015
0.00034
0.00015
0.00007
0.00007
0.00015
0.00015
0.00007
0.00007
0.00015
0.00034
0.00015
0.00015
0.00034
0.00015
0.00007
0.00007
0.00015
0.00007
0.00003
0.00003
0.00007
0.00007
0.00003
0.00003
0.00007
0.00015
0.00007
0.00007
0.00015
0.00007
0.00003
0.00003
0.00007
0.00003
0.00001
0.00001
0.00003
0.00003
0.00001
0.00001
0.00003
0.00007
0.00003
0.00003
0.00007
0.00007
0.00003
0.00003
0.00007
0.00003
0.00001
0.00001
0.00003
0.00003
0.00001
0.00001
0.00003
0.00007
0.00003
0.00003
0.00007
0.00015
0.00007
0.00007
0.00015
0.00007
0.00003
0.00003
0.00007
0.00007
0.00003
0.00003
0.00007
0.00015
0.00007
0.00007
0.00015
0.00015
0.00007
0.00007
0.00015
0.00007
0.00003
0.00003
0.00007
0.00007
0.00003
0.00003
0.00007
0.00015
0.00007
0.00007
0.00015
0.00007
0.00003
0.00003
0.00007
0.00003
0.00001
0.00001
0.00003
0.00003
0.00001
0.00001
0.00003
0.00007
0.00003
0.00003
0.00007
0.00007
0.00003
0.00003
0.00007
0.00003
0.00001
0.00001
0.00003
0.00003
0.00001
0.00001
0.00003
0.00007
0.00003
0.00003
0.00007
0.00015
0.00007
0.00007
0.00015
0.00007
0.00003
0.00003
0.00007
0.00007
0.00003
0.00003
0.00007
0.00015
0.00007
0.00007
0.00015
0.00034
0.00015
0.00015
0.00034
0.00015
0.00007
0.00007
0.00015
0.00015
0.00007
0.00007
0.00015
0.00034
0.00015
0.00015
0.00034
0.00015
0.00007
0.00007
0.00015
0.00007
0.00003
0.00003
0.00007
0.00007
0.00003
0.00003
0.00007
0.00015
0.00007
0.00007
0.00015
0.00015
0.00007
0.00007
0.00015
0.00007
0.00003
0.00003
0.00007
0.00007
0.00003
0.00003
0.00007
0.00015
0.00007
0.00007
0.00015
0.00034
0.00015
0.00015
0.00034
0.00015
0.00007
0.00007
0.00015
0.00015
0.00007
0.00007
0.00015
0.00034
0.00015
0.00015
0.00034
0.00076
0.00034
0.00034
0.00076
0.00034
0.00015
0.00015
0.00034
0.00034
0.00015
0.00015
0.00034
0.00076
0.00034
0.00034
0.00076
0.00034
0.00015
0.00015
0.00034
0.00015
0.00007
0.00007
0.00015
0.00015
0.00007
0.00007
0.00015
0.00034
0.00015
0.00015
0.00034
0.00034
0.00015
0.00015
0.00034
0.00015
0.00007
0.00007
0.00015
0.00015
0.00007
0.00007
0.00015
0.00034
0.00015
0.00015
0.00034
0.00076
0.00034
0.00034
0.00076
0.00034
0.00015
0.00015
0.00034
0.00034
0.00015
0.00015
0.00034
0.00076
0.00034
0.00034
0.00076
0.00034
0.00015
0.00015
0.00034
0.00015
0.00007
0.00007
0.00015
0.00015
0.00007
0.00007
0.00015
0.00034
0.00015
0.00015
0.00034
0.00015
0.00007
0.00007
0.00015
0.00007
0.00003
0.00003
0.00007
0.00007
0.00003
0.00003
0.00007
0.00015
0.00007
0.00007
0.00015
0.00015
0.00007
0.00007
0.00015
0.00007
0.00003
0.00003
0.00007
0.00007
0.00003
0.00003
0.00007
0.00015
0.00007
0.00007
0.00015
0.00034
0.00015
0.00015
0.00034
0.00015
0.00007
0.00007
0.00015
0.00015
0.00007
0.00007
0.00015
0.00034
0.00015
0.00015
0.00034
0.00034
0.00015
0.00015
0.00034
0.00015
0.00007
0.00007
0.00015
0.00015
0.00007
0.00007
0.00015
0.00034
0.00015
0.00015
0.00034
0.00015
0.00007
0.00007
0.00015
0.00007
0.00003
0.00003
0.00007
0.00007
0.00003
0.00003
0.00007
0.00015
0.00007
0.00007
0.00015
0.00015
0.00007
0.00007
0.00015
0.00007
0.00003
0.00003
0.00007
0.00007
0.00003
0.00003
0.00007
0.00015
0.00007
0.00007
0.00015
0.00034
0.00015
0.00015
0.00034
0.00015
0.00007
0.00007
0.00015
0.00015
0.00007
0.00007
0.00015
0.00034
0.00015
0.00015
0.00034
0.00076
0.00034
0.00034
0.00076
0.00034
0.00015
0.00015
0.00034
0.00034
0.00015
0.00015
0.00034
0.00076
0.00034
0.00034
0.00076
0.00034
0.00015
0.00015
0.00034
0.00015
0.00007
0.00007
0.00015
0.00015
0.00007
0.00007
0.00015
0.00034
0.00015
0.00015
0.00034
0.00034
0.00015
0.00015
0.00034
0.00015
0.00007
0.00007
0.00015
0.00015
0.00007
0.00007
0.00015
0.00034
0.00015
0.00015
0.00034
0.00076
0.00034
0.00034
0.00076
0.00034
0.00015
0.00015
0.00034
0.00034
0.00015
0.00015
0.00034
0.00076
0.00034
0.00034
0.00076
0.00169
0.00076
0.00076
0.00169
0.00076
0.00034
0.00034
0.00076
0.00076
0.00034
0.00034
0.00076
0.00169
0.00076
0.00076
0.00169
0.00076
0.00034
0.00034
0.00076
0.00034
0.00015
0.00015
0.00034
0.00034
0.00015
0.00015
0.00034
0.00076
0.00034
0.00034
0.00076
0.00076
0.00034
0.00034
0.00076
0.00034
0.00015
0.00015
0.00034
0.00034
0.00015
0.00015
0.00034
0.00076
0.00034
0.00034
0.00076
0.00169
0.00076
0.00076
0.00169
0.00076
0.00034
0.00034
0.00076
0.00076
0.00034
0.00034
0.00076
0.00169
0.00076
0.00076
0.00169
0.00076
0.00034
0.00034
0.00076
0.00034
0.00015
0.00015
0.00034
0.00034
0.00015
0.00015
0.00034
0.00076
0.00034
0.00034
0.00076
0.00034
0.00015
0.00015
0.00034
0.00015
0.00007
0.00007
0.00015
0.00015
0.00007
0.00007
0.00015
0.00034
0.00015
0.00015
0.00034
0.00034
0.00015
0.00015
0.00034
0.00015
0.00007
0.00007
0.00015
0.00015
0.00007
0.00007
0.00015
0.00034
0.00015
0.00015
0.00034
0.00076
0.00034
0.00034
0.00076
0.00034
0.00015
0.00015
0.00034
0.00034
0.00015
0.00015
0.00034
0.00076
0.00034
0.00034
0.00076
0.00076
0.00034
0.00034
0.00076
0.00034
0.00015
0.00015
0.00034
0.00034
0.00015
0.00015
0.00034
0.00076
0.00034
0.00034
0.00076
0.00034
0.00015
0.00015
0.00034
0.00015
0.00007
0.00007
0.00015
0.00015
0.00007
0.00007
0.00015
0.00034
0.00015
0.00015
0.00034
0.00034
0.00015
0.00015
0.00034
0.00015
0.00007
0.00007
0.00015
0.00015
0.00007
0.00007
0.00015
0.00034
0.00015
0.00015
0.00034
0.00076
0.00034
0.00034
0.00076
0.00034
0.00015
0.00015
0.00034
0.00034
0.00015
0.00015
0.00034
0.00076
0.00034
0.00034
0.00076
0.00169
0.00076
0.00076
0.00169
0.00076
0.00034
0.00034
0.00076
0.00076
0.00034
0.00034
0.00076
0.00169
0.00076
0.00076
0.00169
0.00076
0.00034
0.00034
0.00076
0.00034
0.00015
0.00015
0.00034
0.00034
0.00015
0.00015
0.00034
0.00076
0.00034
0.00034
0.00076
0.00076
0.00034
0.00034
0.00076
0.00034
0.00015
0.00015
0.00034
0.00034
0.00015
0.00015
0.00034
0.00076
0.00034
0.00034
0.00076
0.00169
0.00076
0.00076
0.00169
0.00076
0.00034
0.00034
0.00076
0.00076
0.00034
0.00034
0.00076
0.00169
0.00076
0.00076
0.00169
0.00076
0.00034
0.00034
0.00076
0.00034
0.00015
0.00015
0.00034
0.00034
0.00015
0.00015
0.00034
0.00076
0.00034
0.00034
0.00076
0.00034
0.00015
0.00015
0.00034
0.00015
0.00007
0.00007
0.00015
0.00015
0.00007
0.00007
0.00015
0.00034
0.00015
0.00015
0.00034
0.00034
0.00015
0.00015
0.00034
0.00015
0.00007
0.00007
0.00015
0.00015
0.00007
0.00007
0.00015
0.00034
0.00015
0.00015
0.00034
0.00076
0.00034
0.00034
0.00076
0.00034
0.00015
0.00015
0.00034
0.00034
0.00015
0.00015
0.00034
0.00076
0.00034
0.00034
0.00076
0.00034
0.00015
0.00015
0.00034
0.00015
0.00007
0.00007
0.00015
0.00015
0.00007
0.00007
0.00015
0.00034
0.00015
0.00015
0.00034
0.00015
0.00007
0.00007
0.00015
0.00007
0.00003
0.00003
0.00007
0.00007
0.00003
0.00003
0.00007
0.00015
0.00007
0.00007
0.00015
0.00015
0.00007
0.00007
0.00015
0.00007
0.00003
0.00003
0.00007
0.00007
0.00003
0.00003
0.00007
0.00015
0.00007
0.00007
0.00015
0.00034
0.00015
0.00015
0.00034
0.00015
0.00007
0.00007
0.00015
0.00015
0.00007
0.00007
0.00015
0.00034
0.00015
0.00015
0.00034
0.00034
0.00015
0.00015
0.00034
0.00015
0.00007
0.00007
0.00015
0.00015
0.00007
0.00007
0.00015
0.00034
0.00015
0.00015
0.00034
0.00015
0.00007
0.00007
0.00015
0.00007
0.00003
0.00003
0.00007
0.00007
0.00003
0.00003
0.00007
0.00015
0.00007
0.00007
0.00015
0.00015
0.00007
0.00007
0.00015
0.00007
0.00003
0.00003
0.00007
0.00007
0.00003
0.00003
0.00007
0.00015
0.00007
0.00007
0.00015
0.00034
0.00015
0.00015
0.00034
0.00015
0.00007
0.00007
0.00015
0.00015
0.00007
0.00007
0.00015
0.00034
0.00015
0.00015
0.00034
0.00076
0.00034
0.00034
0.00076
0.00034
0.00015
0.00015
0.00034
0.00034
0.00015
0.00015
0.00034
0.00076
0.00034
0.00034
0.00076
0.00034
0.00015
0.00015
0.00034
0.00015
0.00007
0.00007
0.00015
0.00015
0.00007
0.00007
0.00015
0.00034
0.00015
0.00015
0.00034
0.00034
0.00015
0.00015
0.00034
0.00015
0.00007
0.00007
0.00015
0.00015
0.00007
0.00007
0.00015
0.00034
0.00015
0.00015
0.00034
0.00076
0.00034
0.00034
0.00076
0.00034
0.00015
0.00015
0.00034
0.00034
0.00015
0.00015
0.00034
0.00076
0.00034
0.00034
0.00076
0.00076
0.00034
0.00034
0.00076
0.00034
0.00015
0.00015
0.00034
0.00034
0.00015
0.00015
0.00034
0.00076
0.00034
0.00034
0.00076
0.00034
0.00015
0.00015
0.00034
0.00015
0.00007
0.00007
0.00015
0.00015
0.00007
0.00007
0.00015
0.00034
0.00015
0.00015
0.00034
0.00034
0.00015
0.00015
0.00034
0.00015
0.00007
0.00007
0.00015
0.00015
0.00007
0.00007
0.00015
0.00034
0.00015
0.00015
0.00034
0.00076
0.00034
0.00034
0.00076
0.00034
0.00015
0.00015
0.00034
0.00034
0.00015
0.00015
0.00034
0.00076
0.00034
0.00034
0.00076
0.00034
0.00015
0.00015
0.00034
0.00015
0.00007
0.00007
0.00015
0.00015
0.00007
0.00007
0.00015
0.00034
0.00015
0.00015
0.00034
0.00015
0.00007
0.00007
0.00015
0.00007
0.00003
0.00003
0.00007
0.00007
0.00003
0.00003
0.00007
0.00015
0.00007
0.00007
0.00015
0.00015
0.00007
0.00007
0.00015
0.00007
0.00003
0.00003
0.00007
0.00007
0.00003
0.00003
0.00007
0.00015
0.00007
0.00007
0.00015
0.00034
0.00015
0.00015
0.00034
0.00015
0.00007
0.00007
0.00015
0.00015
0.00007
0.00007
0.00015
0.00034
0.00015
0.00015
0.00034
0.00034
0.00015
0.00015
0.00034
0.00015
0.00007
0.00007
0.00015
0.00015
0.00007
0.00007
0.00015
0.00034
0.00015
0.00015
0.00034
0.00015
0.00007
0.00007
0.00015
0.00007
0.00003
0.00003
0.00007
0.00007
0.00003
0.00003
0.00007
0.00015
0.00007
0.00007
0.00015
0.00015
0.00007
0.00007
0.00015
0.00007
0.00003
0.00003
0.00007
0.00007
0.00003
0.00003
0.00007
0.00015
0.00007
0.00007
0.00015
0.00034
0.00015
0.00015
0.00034
0.00015
0.00007
0.00007
0.00015
0.00015
0.00007
0.00007
0.00015
0.00034
0.00015
0.00015
0.00034
0.00076
0.00034
0.00034
0.00076
0.00034
0.00015
0.00015
0.00034
0.00034
0.00015
0.00015
0.00034
0.00076
0.00034
0.00034
0.00076
0.00034
0.00015
0.00015
0.00034
0.00015
0.00007
0.00007
0.00015
0.00015
0.00007
0.00007
0.00015
0.00034
0.00015
0.00015
0.00034
0.00034
0.00015
0.00015
0.00034
0.00015
0.00007
0.00007
0.00015
0.00015
0.00007
0.00007
0.00015
0.00034
0.00015
0.00015
0.00034
0.00076
0.00034
0.00034
0.00076
0.00034
0.00015
0.00015
0.00034
0.00034
0.00015
0.00015
0.00034
0.00076
0.00034
0.00034
0.00076
0.00169
0.00076
0.00076
0.00169
0.00076
0.00034
0.00034
0.00076
0.00076
0.00034
0.00034
0.00076
0.00169
0.00076
0.00076
0.00169
0.00076
0.00034
0.00034
0.00076
0.00034
0.00015
0.00015
0.00034
0.00034
0.00015
0.00015
0.00034
0.00076
0.00034
0.00034
0.00076
0.00076
0.00034
0.00034
0.00076
0.00034
0.00015
0.00015
0.00034
0.00034
0.00015
0.00015
0.00034
0.00076
0.00034
0.00034
0.00076
0.00169
0.00076
0.00076
0.00169
0.00076
0.00034
0.00034
0.00076
0.00076
0.00034
0.00034
0.00076
0.00169
0.00076
0.00076
0.00169
0.00076
0.00034
0.00034
0.00076
0.00034
0.00015
0.00015
0.00034
0.00034
0.00015
0.00015
0.00034
0.00076
0.00034
0.00034
0.00076
0.00034
0.00015
0.00015
0.00034
0.00015
0.00007
0.00007
0.00015
0.00015
0.00007
0.00007
0.00015
0.00034
0.00015
0.00015
0.00034
0.00034
0.00015
0.00015
0.00034
0.00015
0.00007
0.00007
0.00015
0.00015
0.00007
0.00007
0.00015
0.00034
0.00015
0.00015
0.00034
0.00076
0.00034
0.00034
0.00076
0.00034
0.00015
0.00015
0.00034
0.00034
0.00015
0.00015
0.00034
0.00076
0.00034
0.00034
0.00076
0.00076
0.00034
0.00034
0.00076
0.00034
0.00015
0.00015
0.00034
0.00034
0.00015
0.00015
0.00034
0.00076
0.00034
0.00034
0.00076
0.00034
0.00015
0.00015
0.00034
0.00015
0.00007
0.00007
0.00015
0.00015
0.00007
0.00007
0.00015
0.00034
0.00015
0.00015
0.00034
0.00034
0.00015
0.00015
0.00034
0.00015
0.00007
0.00007
0.00015
0.00015
0.00007
0.00007
0.00015
0.00034
0.00015
0.00015
0.00034
0.00076
0.00034
0.00034
0.00076
0.00034
0.00015
0.00015
0.00034
0.00034
0.00015
0.00015
0.00034
0.00076
0.00034
0.00034
0.00076
0.00169
0.00076
0.00076
0.00169
0.00076
0.00034
0.00034
0.00076
0.00076
0.00034
0.00034
0.00076
0.00169
0.00076
0.00076
0.00169
0.00076
0.00034
0.00034
0.00076
0.00034
0.00015
0.00015
0.00034
0.00034
0.00015
0.00015
0.00034
0.00076
0.00034
0.00034
0.00076
0.00076
0.00034
0.00034
0.00076
0.00034
0.00015
0.00015
0.00034
0.00034
0.00015
0.00015
0.00034
0.00076
0.00034
0.00034
0.00076
0.00169
0.00076
0.00076
0.00169
0.00076
0.00034
0.00034
0.00076
0.00076
0.00034
0.00034
0.00076
0.00169
0.00076
0.00076
0.00169
COD2
0.00450 0.00335 0.00345
0.00133 0.00134 0.00178
0.00150 0.00352 0.00147
0.00342 0.00246 0.00415
0.00172 0.00115 0.00123
0.00064 0.00044 0.00101
0.00026 0.00068 0.00020
0.00110 0.00061 0.00127
0.00144 0.00114 0.00492
0.00043 0.00048 0.00167
0.00053 0.00101 0.00162
0.00072 0.00051 0.00185
0.00368 0.00303 0.00176
0.00094 0.00081 0.00120
0.00129 0.00209 0.00061
0.00253 0.00135 0.00253
0.00084 0.00126 0.00122
0.00030 0.00039 0.00045
0.00048 0.00085 0.00050
0.00060 0.00064 0.00110
0.00097 0.00041 0.00037
0.00022 0.00021 0.00040
0.00017 0.00028 0.00007
0.00062 0.00022 0.00044
0.00015 0.00016 0.00079
0.00004 0.00007 0.00028
0.00006 0.00015 0.00047
0.00015 0.00009 0.00049
0.00077 0.00068 0.00042
0.00039 0.00032 0.00030
0.00030 0.00085 0.00025
0.00107 0.00045 0.00068
0.00455 0.00120 0.00144
0.00090 0.00031 0.00036
0.00134 0.00084 0.00055
0.00250 0.00059 0.00111
0.00142 0.00034 0.00037
0.00041 0.00016 0.00036
0.00021 0.00025 0.00006
0.00109 0.00021 0.00059
0.00160 0.00035 0.00144
0.00041 0.00021 0.00060
0.00039 0.00043 0.00051
0.00085 0.00019 0.00069
0.00141 0.00059 0.00037
0.00032 0.00016 0.00022
0.00033 0.00057 0.00013
0.00164 0.00034 0.00063
0.00001 0.00298 0.00315
0.00111 0.00070 0.00101
0.00001 0.00200 0.00077
0.00214 0.00134 0.00257
0.00103 0.00064 0.00062
0.00041 0.00030 0.00092
0.00017 0.00048 0.00009
0.00069 0.00037 0.00066
0.00001 0.00088 0.00233
0.00024 0.00040 0.00116
0.00046 0.00099 0.00114
0.00048 0.00041 0.00124
0.00269 0.00187 0.00088
0.00076 0.00071 0.00087
0.00068 0.00196 0.00024
0.00142 0.00110 0.00148
0.00095 0.00065 0.00135
0.00035 0.00019 0.00063
0.00033 0.00044 0.00051
0.00079 0.00039 0.00139
0.00037 0.00019 0.00036
0.00013 0.00008 0.00038
0.00010 0.00013 0.00005
0.00030 0.00013 0.00047
0.00030 0.00030 0.00098
0.00018 0.00012 0.00048
0.00029 0.00032 0.00063
0.00026 0.00019 0.00066
0.00077 0.00040 0.00045
0.00023 0.00015 0.00037
0.00043 0.00041 0.00017
0.00063 0.00026 0.00097
0.00022 0.00064 0.00035
0.00009 0.00016 0.00019
0.00019 0.00048 0.00017
0.00018 0.00041 0.00041
0.00031 0.00012 0.00018
0.00008 0.00007 0.00018
0.00008 0.00011 0.00003
0.00027 0.00009 0.00026
0.00003 0.00008 0.00030
0.00002 0.00004 0.00013
0.00004 0.00009 0.00023
0.00006 0.00005 0.00021
0.00025 0.00033 0.00017
0.00011 0.00013 0.00015
0.00016 0.00047 0.00010
0.00041 0.00024 0.00027
0.00067 0.00011 0.00016
0.00012 0.00002 0.00007
0.00018 0.00007 0.00009
0.00057 0.00006 0.00026
0.00025 0.00002 0.00008
0.00006 0.00001 0.00009
0.00002 0.00001 0.00001
0.00023 0.00003 0.00013
0.00041 0.00003 0.00020
0.00011 0.00001 0.00010
0.00011 0.00005 0.00013
0.00029 0.00002 0.00015
0.00031 0.00008 0.00008
0.00005 0.00003 0.00007
0.00013 0.00012 0.00003
0.00048 0.00006 0.00017
0.00001 0.00062 0.00076
0.00030 0.00016 0.00042
0.00001 0.00036 0.00024
0.00055 0.00032 0.00068
0.00028 0.00025 0.00029
0.00012 0.00011 0.00045
0.00005 0.00019 0.00003
0.00023 0.00020 0.00032
0.00001 0.00020 0.00094
0.00010 0.00008 0.00067
0.00022 0.00021 0.00063
0.00019 0.00008 0.00063
0.00056 0.00070 0.00031
0.00031 0.00037 0.00041
0.00016 0.00106 0.00009
0.00050 0.00053 0.00061
0.00135 0.00332 0.00136
0.00038 0.00095 0.00051
0.00071 0.00273 0.00063
0.00069 0.00189 0.00118
0.00029 0.00064 0.00033
0.00016 0.00031 0.00032
0.00007 0.00038 0.00005
0.00025 0.00036 0.00033
0.00056 0.00089 0.00109
0.00020 0.00041 0.00046
0.00041 0.00075 0.00050
0.00025 0.00052 0.00058
0.00106 0.00184 0.00044
0.00030 0.00039 0.00024
0.00043 0.00173 0.00022
0.00072 0.00110 0.00085
0.00023 0.00107 0.00035
0.00011 0.00033 0.00014
0.00020 0.00093 0.00020
0.00024 0.00063 0.00038
0.00034 0.00025 0.00015
0.00013 0.00017 0.00014
0.00008 0.00016 0.00002
0.00026 0.00016 0.00020
0.00004 0.00013 0.00036
0.00002 0.00004 0.00009
0.00002 0.00011 0.00024
0.00006 0.00009 0.00018
0.00031 0.00079 0.00018
0.00023 0.00033 0.00012
0.00017 0.00079 0.00009
0.00059 0.00051 0.00027
0.00133 0.00148 0.00051
0.00033 0.00028 0.00015
0.00067 0.00091 0.00025
0.00105 0.00062 0.00048
0.00063 0.00031 0.00023
0.00022 0.00010 0.00019
0.00011 0.00023 0.00005
0.00045 0.00018 0.00033
0.00059 0.00026 0.00076
0.00019 0.00015 0.00037
0.00019 0.00034 0.00030
0.00037 0.00013 0.00031
0.00053 0.00062 0.00018
0.00020 0.00019 0.00012
0.00019 0.00054 0.00005
0.00080 0.00046 0.00034
0.00001 0.00124 0.00075
0.00031 0.00023 0.00026
0.00001 0.00085 0.00030
0.00059 0.00067 0.00063
0.00022 0.00022 0.00016
0.00008 0.00013 0.00018
0.00003 0.00014 0.00002
0.00015 0.00014 0.00016
0.00001 0.00021 0.00075
0.00006 0.00011 0.00037
0.00016 0.00024 0.00047
0.00011 0.00012 0.00039
0.00058 0.00123 0.00024
0.00030 0.00049 0.00026
0.00021 0.00122 0.00008
0.00051 0.00084 0.00049
0.00278 0.00001 0.00338
0.00071 0.00001 0.00118
0.00073 0.00001 0.00098
0.00204 0.00001 0.00262
0.00076 0.00086 0.00052
0.00029 0.00029 0.00067
0.00018 0.00056 0.00008
0.00078 0.00047 0.00086
0.00062 0.00001 0.00236
0.00018 0.00001 0.00114
0.00034 0.00001 0.00100
0.00047 0.00001 0.00121
0.00175 0.00137 0.00084
0.00062 0.00052 0.00088
0.00068 0.00136 0.00031
0.00202 0.00100 0.00202
0.00051 0.00083 0.00061
0.00012 0.00018 0.00023
0.00028 0.00048 0.00028
0.00034 0.00046 0.00054
0.00086 0.00029 0.00026
0.00021 0.00013 0.00027
0.00018 0.00018 0.00005
0.00063 0.00015 0.00032
0.00006 0.00011 0.00064
0.00002 0.00005 0.00017
0.00004 0.00007 0.00036
0.00008 0.00006 0.00033
0.00043 0.00043 0.00025
0.00019 0.00017 0.00027
0.00019 0.00049 0.00015
0.00062 0.00028 0.00042
0.00236 0.00001 0.00106
0.00048 0.00001 0.00041
0.00074 0.00001 0.00051
0.00152 0.00001 0.00098
0.00110 0.00017 0.00034
0.00036 0.00008 0.00040
0.00021 0.00013 0.00006
0.00073 0.00008 0.00056
0.00109 0.00034 0.00123
0.00032 0.00013 0.00067
0.00034 0.00033 0.00069
0.00087 0.00020 0.00066
0.00100 0.00029 0.00031
0.00026 0.00010 0.00030
0.00036 0.00036 0.00015
0.00120 0.00016 0.00060
0.00001 0.00265 0.00201
0.00059 0.00049 0.00091
0.00001 0.00137 0.00068
0.00129 0.00105 0.00178
0.00081 0.00056 0.00063
0.00027 0.00026 0.00097
0.00016 0.00033 0.00010
0.00053 0.00038 0.00062
0.00001 0.00045 0.00255
0.00010 0.00021 0.00125
0.00023 0.00059 0.00118
0.00023 0.00024 0.00115
0.00182 0.00130 0.00069
0.00044 0.00025 0.00111
0.00046 0.00124 0.00021
0.00098 0.00075 0.00157
0.00139 0.00112 0.00070
0.00044 0.00029 0.00025
0.00042 0.00073 0.00022
0.00085 0.00051 0.00054
0.00072 0.00040 0.00019
0.00021 0.00013 0.00013
0.00013 0.00018 0.00002
0.00040 0.00018 0.00017
0.00048 0.00032 0.00045
0.00016 0.00013 0.00023
0.00025 0.00033 0.00023
0.00030 0.00016 0.00027
0.00126 0.00084 0.00021
0.00027 0.00022 0.00014
0.00053 0.00068 0.00008
0.00088 0.00038 0.00042
0.00027 0.00042 0.00019
0.00008 0.00012 0.00007
0.00013 0.00025 0.00010
0.00020 0.00022 0.00018
0.00036 0.00012 0.00008
0.00006 0.00006 0.00008
0.00006 0.00005 0.00001
0.00022 0.00008 0.00007
0.00003 0.00008 0.00011
0.00001 0.00003 0.00005
0.00001 0.00006 0.00010
0.00006 0.00004 0.00009
0.00025 0.00024 0.00008
0.00012 0.00013 0.00006
0.00010 0.00028 0.00006
0.00045 0.00017 0.00013
0.00081 0.00041 0.00028
0.00023 0.00011 0.00010
0.00026 0.00024 0.00012
0.00069 0.00021 0.00031
0.00047 0.00020 0.00012
0.00011 0.00007 0.00008
0.00006 0.00009 0.00001
0.00032 0.00010 0.00015
0.00061 0.00031 0.00028
0.00021 0.00016 0.00017
0.00017 0.00032 0.00016
0.00044 0.00014 0.00017
0.00056 0.00027 0.00012
0.00010 0.00007 0.00007
0.00013 0.00027 0.00005
0.00058 0.00015 0.00021
0.00001 0.00088 0.00045
0.00030 0.00026 0.00017
0.00001 0.00061 0.00015
0.00058 0.00043 0.00040
0.00039 0.00023 0.00011
0.00012 0.00008 0.00017
0.00007 0.00011 0.00002
0.00024 0.00016 0.00012
0.00001 0.00045 0.00040
0.00007 0.00018 0.00021
0.00018 0.00041 0.00025
0.00013 0.00021 0.00023
0.00090 0.00064 0.00013
0.00025 0.00025 0.00012
0.00025 0.00069 0.00006
0.00066 0.00037 0.00032
0.00029 0.00026 0.00065
0.00009 0.00005 0.00030
0.00011 0.00015 0.00023
0.00025 0.00015 0.00063
0.00020 0.00011 0.00016
0.00004 0.00004 0.00014
0.00003 0.00006 0.00002
0.00012 0.00006 0.00017
0.00012 0.00019 0.00058
0.00004 0.00007 0.00018
0.00008 0.00011 0.00022
0.00010 0.00011 0.00033
0.00035 0.00020 0.00023
0.00007 0.00007 0.00019
0.00017 0.00023 0.00010
0.00029 0.00013 0.00061
0.00011 0.00038 0.00010
0.00005 0.00007 0.00006
0.00008 0.00024 0.00006
0.00013 0.00023 0.00014
0.00013 0.00008 0.00006
0.00004 0.00004 0.00005
0.00003 0.00003 0.00001
0.00013 0.00006 0.00008
0.00001 0.00008 0.00010
0.00001 0.00002 0.00003
0.00001 0.00004 0.00006
0.00003 0.00003 0.00007
0.00010 0.00020 0.00007
0.00007 0.00009 0.00006
0.00008 0.00039 0.00003
0.00026 0.00013 0.00011
0.00024 0.00003 0.00007
0.00003 0.00001 0.00003
0.00006 0.00002 0.00003
0.00024 0.00002 0.00011
0.00017 0.00001 0.00005
0.00001 0.00001 0.00004
0.00001 0.00001 0.00001
0.00009 0.00002 0.00006
0.00024 0.00003 0.00012
0.00004 0.00001 0.00004
0.00005 0.00003 0.00006
0.00016 0.00001 0.00008
0.00016 0.00004 0.00004
0.00001 0.00001 0.00002
0.00005 0.00007 0.00001
0.00023 0.00005 0.00009
0.00001 0.00025 0.00036
0.00010 0.00006 0.00018
0.00001 0.00016 0.00012
0.00024 0.00014 0.00031
0.00016 0.00013 0.00015
0.00005 0.00005 0.00014
0.00002 0.00005 0.00001
0.00012 0.00009 0.00015
0.00001 0.00018 0.00053
0.00005 0.00005 0.00025
0.00008 0.00011 0.00024
0.00009 0.00006 0.00031
0.00022 0.00033 0.00017
0.00010 0.00016 0.00019
0.00007 0.00061 0.00006
0.00022 0.00026 0.00030
0.00015 0.00083 0.00012
0.00004 0.00016 0.00003
0.00006 0.00057 0.00003
0.00013 0.00042 0.00009
0.00007 0.00013 0.00002
0.00002 0.00005 0.00001
0.00001 0.00004 0.00001
0.00006 0.00008 0.00002
0.00009 0.00019 0.00007
0.00002 0.00005 0.00002
0.00006 0.00009 0.00003
0.00005 0.00008 0.00004
0.00025 0.00056 0.00004
0.00005 0.00018 0.00002
0.00006 0.00055 0.00002
0.00019 0.00038 0.00007
0.00005 0.00028 0.00003
0.00002 0.00006 0.00001
0.00003 0.00021 0.00002
0.00005 0.00018 0.00002
0.00009 0.00006 0.00001
0.00001 0.00003 0.00001
0.00001 0.00002 0.00001
0.00009 0.00004 0.00001
0.00001 0.00002 0.00001
0.00001 0.00001 0.00001
0.00001 0.00002 0.00002
0.00001 0.00001 0.00001
0.00007 0.00019 0.00001
0.00002 0.00007 0.00001
0.00002 0.00021 0.00001
0.00014 0.00015 0.00002
0.00017 0.00061 0.00002
0.00002 0.00008 0.00001
0.00004 0.00027 0.00001
0.00020 0.00022 0.00003
0.00013 0.00012 0.00001
0.00002 0.00004 0.00001
0.00001 0.00005 0.00001
0.00007 0.00007 0.00001
0.00015 0.00011 0.00004
0.00003 0.00005 0.00002
0.00003 0.00009 0.00002
0.00008 0.00004 0.00003
0.00013 0.00030 0.00001
0.00002 0.00008 0.00001
0.00003 0.00029 0.00001
0.00018 0.00020 0.00002
0.00001 0.00038 0.00011
0.00003 0.00006 0.00003
0.00001 0.00020 0.00003
0.00012 0.00019 0.00008
0.00007 0.00006 0.00003
0.00001 0.00002 0.00002
0.00001 0.00002 0.00001
0.00005 0.00004 0.00003
0.00001 0.00011 0.00013
0.00001 0.00003 0.00007
0.00003 0.00011 0.00007
0.00002 0.00004 0.00007
0.00015 0.00045 0.00003
0.00002 0.00017 0.00004
0.00004 0.00056 0.00001
0.00014 0.00029 0.00008
0.00083 0.00001 0.00070
0.00018 0.00001 0.00021
0.00024 0.00001 0.00019
0.00050 0.00001 0.00048
0.00038 0.00034 0.00012
0.00012 0.00010 0.00013
0.00008 0.00018 0.00002
0.00033 0.00018 0.00018
0.00021 0.00001 0.00032
0.00006 0.00001 0.00018
0.00014 0.00001 0.00018
0.00014 0.00001 0.00024
0.00048 0.00051 0.00018
0.00015 0.00019 0.00020
0.00019 0.00055 0.00007
0.00064 0.00037 0.00045
0.00024 0.00036 0.00023
0.00009 0.00008 0.00008
0.00014 0.00018 0.00012
0.00017 0.00016 0.00024
0.00043 0.00011 0.00010
0.00011 0.00006 0.00007
0.00010 0.00004 0.00001
0.00034 0.00007 0.00014
0.00003 0.00004 0.00021
0.00001 0.00001 0.00007
0.00001 0.00003 0.00011
0.00005 0.00002 0.00011
0.00015 0.00018 0.00015
0.00011 0.00009 0.00013
0.00009 0.00022 0.00008
0.00036 0.00014 0.00020
0.00098 0.00001 0.00022
0.00021 0.00001 0.00006
0.00024 0.00001 0.00009
0.00073 0.00001 0.00020
0.00077 0.00011 0.00007
0.00015 0.00006 0.00008
0.00010 0.00007 0.00001
0.00041 0.00005 0.00010
0.00079 0.00026 0.00025
0.00015 0.00008 0.00013
0.00015 0.00017 0.00012
0.00048 0.00012 0.00014
0.00048 0.00018 0.00005
0.00009 0.00006 0.00005
0.00015 0.00018 0.00002
0.00066 0.00009 0.00013
0.00001 0.00069 0.00080
0.00024 0.00016 0.00030
0.00001 0.00041 0.00029
0.00045 0.00025 0.00057
0.00042 0.00036 0.00032
0.00013 0.00010 0.00034
0.00008 0.00013 0.00005
0.00032 0.00022 0.00031
0.00001 0.00017 0.00112
0.00003 0.00005 0.00063
0.00009 0.00014 0.00064
0.00008 0.00007 0.00052
0.00065 0.00053 0.00030
0.00019 0.00012 0.00049
0.00019 0.00066 0.00010
0.00045 0.00031 0.00066
0.00153 0.00121 0.00335
0.00043 0.00028 0.00095
0.00055 0.00076 0.00093
0.00081 0.00056 0.00264
0.00045 0.00029 0.00072
0.00018 0.00011 0.00046
0.00009 0.00018 0.00012
0.00037 0.00018 0.00101
0.00067 0.00058 0.00261
0.00020 0.00021 0.00108
0.00031 0.00047 0.00110
0.00035 0.00027 0.00133
0.00105 0.00055 0.00107
0.00026 0.00018 0.00059
0.00045 0.00047 0.00036
0.00085 0.00032 0.00213
0.00023 0.00028 0.00058
0.00010 0.00007 0.00019
0.00016 0.00017 0.00028
0.00018 0.00013 0.00067
0.00028 0.00011 0.00025
0.00007 0.00005 0.00028
0.00006 0.00006 0.00004
0.00025 0.00007 0.00031
0.00004 0.00004 0.00044
0.00002 0.00001 0.00014
0.00002 0.00003 0.00023
0.00004 0.00002 0.00026
0.00018 0.00016 0.00024
0.00012 0.00008 0.00012
0.00009 0.00020 0.00014
0.00033 0.00011 0.00043
0.00112 0.00053 0.00090
0.00026 0.00012 0.00020
0.00042 0.00035 0.00040
0.00076 0.00025 0.00091
0.00044 0.00016 0.00030
0.00011 0.00005 0.00021
0.00007 0.00010 0.00004
0.00039 0.00009 0.00048
0.00057 0.00032 0.00100
0.00013 0.00014 0.00039
0.00018 0.00034 0.00036
0.00031 0.00014 0.00044
0.00047 0.00019 0.00028
0.00011 0.00005 0.00013
0.00012 0.00020 0.00009
0.00063 0.00012 0.00070
0.00001 0.00104 0.00199
0.00035 0.00027 0.00071
0.00001 0.00068 0.00061
0.00060 0.00045 0.00197
0.00023 0.00026 0.00031
0.00011 0.00011 0.00043
0.00006 0.00017 0.00006
0.00016 0.00014 0.00046
0.00001 0.00038 0.00188
0.00008 0.00015 0.00094
0.00019 0.00031 0.00085
0.00017 0.00017 0.00115
0.00073 0.00062 0.00071
0.00026 0.00021 0.00055
0.00027 0.00062 0.00020
0.00061 0.00039 0.00161
0.00032 0.00023 0.00103
0.00011 0.00006 0.00041
0.00016 0.00014 0.00044
0.00025 0.00014 0.00116
0.00014 0.00009 0.00029
0.00004 0.00003 0.00020
0.00003 0.00004 0.00005
0.00010 0.00005 0.00042
0.00015 0.00018 0.00088
0.00006 0.00005 0.00048
0.00014 0.00013 0.00057
0.00013 0.00008 0.00066
0.00033 0.00018 0.00039
0.00008 0.00007 0.00034
0.00016 0.00019 0.00018
0.00027 0.00013 0.00094
0.00009 0.00028 0.00025
0.00005 0.00005 0.00011
0.00008 0.00020 0.00014
0.00010 0.00016 0.00031
0.00011 0.00008 0.00015
0.00004 0.00004 0.00009
0.00003 0.00004 0.00002
0.00010 0.00006 0.00025
0.00001 0.00005 0.00016
0.00001 0.00001 0.00009
0.00001 0.00005 0.00011
0.00002 0.00002 0.00012
0.00010 0.00014 0.00011
0.00005 0.00007 0.00012
0.00007 0.00022 0.00007
0.00021 0.00011 0.00023
0.00030 0.00004 0.00013
0.00005 0.00001 0.00003
0.00009 0.00002 0.00008
0.00029 0.00002 0.00017
0.00008 0.00001 0.00005
0.00001 0.00001 0.00003
0.00001 0.00001 0.00001
0.00007 0.00001 0.00006
0.00024 0.00001 0.00013
0.00003 0.00001 0.00007
0.00006 0.00001 0.00007
0.00019 0.00001 0.00010
0.00012 0.00003 0.00005
0.00002 0.00001 0.00005
0.00004 0.00005 0.00002
0.00021 0.00004 0.00017
0.00001 0.00034 0.00097
0.00013 0.00005 0.00036
0.00001 0.00015 0.00029
0.00025 0.00015 0.00083
0.00011 0.00018 0.00028
0.00006 0.00010 0.00033
0.00002 0.00009 0.00004
0.00010 0.00012 0.00034
0.00001 0.00015 0.00081
0.00003 0.00004 0.00053
0.00010 0.00013 0.00044
0.00007 0.00004 0.00049
0.00022 0.00040 0.00033
0.00010 0.00018 0.00036
0.00007 0.00059 0.00010
0.00027 0.00029 0.00074
0.00055 0.00111 0.00139
0.00018 0.00026 0.00057
0.00037 0.00083 0.00052
0.00033 0.00062 0.00149
0.00017 0.00025 0.00031
0.00006 0.00005 0.00017
0.00004 0.00010 0.00004
0.00014 0.00017 0.00035
0.00032 0.00053 0.00106
0.00011 0.00017 0.00043
0.00026 0.00037 0.00041
0.00016 0.00024 0.00067
0.00056 0.00077 0.00055
0.00015 0.00024 0.00020
0.00022 0.00070 0.00021
0.00040 0.00049 0.00099
0.00015 0.00059 0.00031
0.00008 0.00012 0.00013
0.00017 0.00039 0.00017
0.00017 0.00031 0.00036
0.00018 0.00015 0.00012
0.00007 0.00008 0.00010
0.00006 0.00005 0.00002
0.00014 0.00009 0.00015
0.00003 0.00007 0.00025
0.00003 0.00002 0.00010
0.00002 0.00005 0.00023
0.00005 0.00003 0.00017
0.00017 0.00033 0.00016
0.00014 0.00012 0.00012
0.00012 0.00037 0.00010
0.00039 0.00021 0.00024
0.00080 0.00056 0.00031
0.00021 0.00008 0.00011
0.00045 0.00038 0.00013
0.00063 0.00023 0.00033
0.00040 0.00016 0.00018
0.00015 0.00004 0.00010
0.00008 0.00006 0.00002
0.00031 0.00011 0.00021
0.00039 0.00014 0.00045
0.00013 0.00005 0.00021
0.00014 0.00013 0.00016
0.00023 0.00005 0.00022
0.00027 0.00030 0.00012
0.00010 0.00006 0.00005
0.00011 0.00025 0.00004
0.00046 0.00019 0.00022
0.00001 0.00054 0.00073
0.00017 0.00008 0.00028
0.00001 0.00027 0.00029
0.00030 0.00023 0.00075
0.00013 0.00016 0.00023
0.00004 0.00004 0.00018
0.00003 0.00005 0.00002
0.00010 0.00010 0.00028
0.00001 0.00013 0.00048
0.00004 0.00004 0.00041
0.00009 0.00015 0.00040
0.00004 0.00006 0.00044
0.00033 0.00058 0.00034
0.00017 0.00023 0.00039
0.00013 0.00056 0.00013
0.00032 0.00035 0.00070
0.00072 0.00001 0.00131
0.00016 0.00001 0.00054
0.00026 0.00001 0.00046
0.00048 0.00001 0.00122
0.00021 0.00023 0.00019
0.00007 0.00008 0.00020
0.00005 0.00012 0.00003
0.00022 0.00015 0.00031
0.00023 0.00001 0.00091
0.00007 0.00001 0.00045
0.00016 0.00001 0.00043
0.00023 0.00001 0.00061
0.00045 0.00040 0.00041
0.00014 0.00017 0.00040
0.00023 0.00045 0.00020
0.00060 0.00032 0.00103
0.00015 0.00021 0.00021
0.00003 0.00005 0.00008
0.00008 0.00012 0.00012
0.00011 0.00010 0.00023
0.00016 0.00007 0.00011
0.00004 0.00003 0.00011
0.00004 0.00002 0.00002
0.00014 0.00004 0.00016
0.00002 0.00002 0.00017
0.00001 0.00001 0.00005
0.00001 0.00001 0.00009
0.00002 0.00001 0.00011
0.00010 0.00010 0.00011
0.00004 0.00005 0.00010
0.00005 0.00013 0.00007
0.00019 0.00008 0.00018
0.00080 0.00001 0.00027
0.00018 0.00001 0.00008
0.00029 0.00001 0.00013
0.00062 0.00001 0.00024
0.00037 0.00005 0.00009
0.00009 0.00002 0.00010
0.00005 0.00004 0.00001
0.00025 0.00002 0.00014
0.00049 0.00013 0.00035
0.00010 0.00004 0.00017
0.00016 0.00009 0.00016
0.00038 0.00007 0.00019
0.00032 0.00007 0.00009
0.00007 0.00002 0.00007
0.00011 0.00008 0.00004
0.00043 0.00005 0.00021
0.00001 0.00070 0.00134
0.00015 0.00013 0.00054
0.00001 0.00039 0.00054
0.00040 0.00028 0.00121
0.00024 0.00026 0.00043
0.00008 0.00008 0.00056
0.00004 0.00008 0.00005
0.00020 0.00016 0.00043
0.00001 0.00020 0.00135
0.00003 0.00006 0.00072
0.00009 0.00014 0.00076
0.00007 0.00008 0.00081
0.00056 0.00045 0.00053
0.00013 0.00014 0.00065
0.00016 0.00050 0.00018
0.00041 0.00031 0.00109
0.00323 0.00338 0.00001
0.00098 0.00075 0.00001
0.00113 0.00186 0.00001
0.00211 0.00153 0.00001
0.00099 0.00072 0.00001
0.00043 0.00026 0.00001
0.00025 0.00043 0.00001
0.00092 0.00041 0.00001
0.00084 0.00072 0.00001
0.00039 0.00029 0.00001
0.00063 0.00084 0.00001
0.00059 0.00035 0.00001
0.00225 0.00204 0.00001
0.00067 0.00060 0.00001
0.00098 0.00149 0.00001
0.00189 0.00121 0.00001
0.00041 0.00101 0.00093
0.00017 0.00021 0.00033
0.00024 0.00049 0.00033
0.00037 0.00048 0.00071
0.00057 0.00026 0.00024
0.00018 0.00014 0.00019
0.00016 0.00021 0.00006
0.00049 0.00018 0.00030
0.00007 0.00016 0.00053
0.00003 0.00009 0.00019
0.00004 0.00017 0.00034
0.00009 0.00008 0.00027
0.00048 0.00062 0.00032
0.00029 0.00030 0.00022
0.00027 0.00082 0.00018
0.00082 0.00041 0.00050
0.00195 0.00085 0.00001
0.00054 0.00017 0.00001
0.00092 0.00054 0.00001
0.00174 0.00041 0.00001
0.00095 0.00018 0.00001
0.00042 0.00007 0.00001
0.00022 0.00015 0.00001
0.00094 0.00015 0.00001
0.00084 0.00033 0.00001
0.00040 0.00015 0.00001
0.00040 0.00050 0.00001
0.00076 0.00018 0.00001
0.00084 0.00045 0.00001
0.00029 0.00012 0.00001
0.00035 0.00048 0.00001
0.00124 0.00029 0.00001
0.00001 0.00208 0.00153
0.00055 0.00047 0.00052
0.00001 0.00126 0.00043
0.00115 0.00097 0.00120
0.00075 0.00051 0.00036
0.00033 0.00026 0.00044
0.00018 0.00050 0.00008
0.00067 0.00037 0.00048
0.00001 0.00065 0.00139
0.00012 0.00029 0.00064
0.00029 0.00078 0.00080
0.00026 0.00029 0.00072
0.00159 0.00178 0.00059
0.00063 0.00076 0.00056
0.00067 0.00209 0.00017
0.00146 0.00129 0.00117
0.00060 0.00056 0.00113
0.00018 0.00014 0.00037
0.00023 0.00032 0.00037
0.00046 0.00026 0.00094
0.00025 0.00013 0.00021
0.00007 0.00007 0.00016
0.00004 0.00011 0.00004
0.00020 0.00009 0.00027
0.00024 0.00025 0.00060
0.00011 0.00011 0.00026
0.00020 0.00026 0.00033
0.00018 0.00013 0.00033
0.00047 0.00031 0.00030
0.00017 0.00015 0.00031
0.00028 0.00034 0.00011
0.00044 0.00020 0.00075
0.00016 0.00092 0.00028
0.00008 0.00018 0.00013
0.00013 0.00057 0.00013
0.00017 0.00048 0.00032
0.00027 0.00019 0.00013
0.00007 0.00009 0.00009
0.00006 0.00013 0.00003
0.00022 0.00014 0.00018
0.00003 0.00014 0.00018
0.00001 0.00007 0.00008
0.00003 0.00017 0.00015
0.00005 0.00008 0.00012
0.00017 0.00046 0.00011
0.00012 0.00021 0.00013
0.00015 0.00073 0.00006
0.00036 0.00033 0.00020
0.00057 0.00007 0.00013
0.00009 0.00001 0.00004
0.00012 0.00006 0.00006
0.00061 0.00004 0.00018
0.00026 0.00003 0.00006
0.00004 0.00001 0.00005
0.00001 0.00002 0.00001
0.00015 0.00002 0.00009
0.00035 0.00003 0.00013
0.00006 0.00001 0.00006
0.00011 0.00004 0.00007
0.00026 0.00002 0.00008
0.00024 0.00007 0.00004
0.00004 0.00002 0.00005
0.00008 0.00011 0.00002
0.00037 0.00005 0.00011
0.00001 0.00058 0.00064
0.00019 0.00013 0.00022
0.00001 0.00028 0.00014
0.00039 0.00030 0.00047
0.00030 0.00019 0.00019
0.00011 0.00010 0.00020
0.00006 0.00014 0.00003
0.00023 0.00016 0.00020
0.00001 0.00022 0.00064
0.00009 0.00011 0.00035
0.00014 0.00023 0.00036
0.00015 0.00010 0.00030
0.00037 0.00051 0.00017
0.00017 0.00026 0.00025
0.00011 0.00081 0.00006
0.00037 0.00043 0.00044
0.00110 0.00313 0.00001
0.00034 0.00075 0.00001
0.00046 0.00203 0.00001
0.00072 0.00142 0.00001
0.00033 0.00051 0.00001
0.00015 0.00027 0.00001
0.00007 0.00037 0.00001
0.00036 0.00033 0.00001
0.00042 0.00087 0.00001
0.00017 0.00035 0.00001
0.00026 0.00084 0.00001
0.00034 0.00039 0.00001
0.00075 0.00172 0.00001
0.00022 0.00047 0.00001
0.00048 0.00168 0.00001
0.00081 0.00121 0.00001
0.00023 0.00137 0.00017
0.00012 0.00037 0.00007
0.00020 0.00104 0.00010
0.00022 0.00071 0.00013
0.00031 0.00036 0.00007
0.00011 0.00022 0.00012
0.00007 0.00027 0.00001
0.00033 0.00022 0.00006
0.00003 0.00019 0.00014
0.00002 0.00007 0.00003
0.00002 0.00020 0.00014
0.00006 0.00011 0.00005
0.00023 0.00074 0.00007
0.00017 0.00029 0.00005
0.00013 0.00091 0.00004
0.00062 0.00047 0.00008
0.00115 0.00168 0.00040
0.00025 0.00024 0.00014
0.00039 0.00085 0.00019
0.00099 0.00064 0.00036
0.00065 0.00032 0.00013
0.00014 0.00013 0.00008
0.00008 0.00027 0.00003
0.00052 0.00021 0.00017
0.00059 0.00036 0.00040
0.00022 0.00016 0.00018
0.00019 0.00040 0.00020
0.00057 0.00015 0.00022
0.00043 0.00088 0.00016
0.00012 0.00022 0.00008
0.00014 0.00087 0.00006
0.00073 0.00054 0.00028
0.00001 0.00136 0.00036
0.00020 0.00024 0.00011
0.00001 0.00074 0.00012
0.00048 0.00066 0.00029
0.00027 0.00025 0.00007
0.00010 0.00015 0.00020
0.00004 0.00016 0.00001
0.00024 0.00019 0.00007
0.00001 0.00036 0.00033
0.00006 0.00017 0.00019
0.00015 0.00044 0.00027
0.00013 0.00018 0.00021
0.00049 0.00124 0.00010
0.00022 0.00046 0.00012
0.00015 0.00142 0.00004
0.00054 0.00093 0.00024
0.00234 0.00001 0.00325
0.00056 0.00001 0.00098
0.00070 0.00001 0.00090
0.00134 0.00001 0.00199
0.00087 0.00068 0.00038
0.00027 0.00025 0.00041
0.00016 0.00044 0.00006
0.00072 0.00037 0.00054
0.00068 0.00001 0.00157
0.00018 0.00001 0.00072
0.00040 0.00001 0.00069
0.00043 0.00001 0.00066
0.00132 0.00136 0.00063
0.00048 0.00048 0.00076
0.00054 0.00130 0.00025
0.00160 0.00103 0.00155
0.00059 0.00112 0.00063
0.00022 0.00021 0.00024
0.00032 0.00056 0.00029
0.00043 0.00049 0.00060
0.00102 0.00031 0.00027
0.00022 0.00015 0.00025
0.00017 0.00019 0.00004
0.00068 0.00018 0.00032
0.00010 0.00015 0.00035
0.00003 0.00007 0.00015
0.00003 0.00013 0.00021
0.00012 0.00008 0.00024
0.00036 0.00055 0.00029
0.00024 0.00023 0.00025
0.00019 0.00064 0.00015
0.00069 0.00038 0.00055
0.00290 0.00001 0.00067
0.00062 0.00001 0.00014
0.00084 0.00001 0.00025
0.00209 0.00001 0.00054
0.00161 0.00010 0.00018
0.00035 0.00004 0.00023
0.00021 0.00008 0.00002
0.00078 0.00005 0.00024
0.00141 0.00029 0.00071
0.00031 0.00009 0.00034
0.00039 0.00025 0.00035
0.00093 0.00012 0.00031
0.00110 0.00023 0.00018
0.00024 0.00006 0.00017
0.00032 0.00027 0.00006
0.00136 0.00013 0.00046
0.00001 0.00276 0.00183
0.00057 0.00052 0.00063
0.00001 0.00157 0.00059
0.00106 0.00101 0.00138
0.00128 0.00056 0.00030
0.00030 0.00025 0.00033
0.00018 0.00028 0.00004
0.00075 0.00038 0.00033
0.00001 0.00056 0.00163
0.00010 0.00025 0.00072
0.00017 0.00069 0.00097
0.00023 0.00026 0.00080
0.00207 0.00118 0.00053
0.00039 0.00031 0.00065
0.00056 0.00134 0.00017
0.00093 0.00065 0.00140
0.00108 0.00230 0.00120
0.00028 0.00074 0.00034
0.00027 0.00205 0.00029
0.00062 0.00117 0.00075
0.00034 0.00065 0.00019
0.00009 0.00025 0.00020
0.00004 0.00039 0.00004
0.00022 0.00032 0.00025
0.00035 0.00069 0.00081
0.00009 0.00027 0.00027
0.00013 0.00068 0.00034
0.00020 0.00028 0.00036
0.00062 0.00124 0.00033
0.00015 0.00042 0.00023
0.00025 0.00105 0.00013
0.00044 0.00057 0.00050
0.00023 0.00100 0.00031
0.00004 0.00034 0.00011
0.00008 0.00077 0.00014
0.00011 0.00047 0.00028
0.00017 0.00022 0.00008
0.00004 0.00014 0.00008
0.00002 0.00018 0.00001
0.00011 0.00014 0.00012
0.00002 0.00015 0.00015
0.00001 0.00008 0.00005
0.00001 0.00015 0.00011
0.00003 0.00009 0.00009
0.00016 0.00040 0.00010
0.00006 0.00020 0.00008
0.00004 0.00055 0.00006
0.00021 0.00026 0.00018
0.00058 0.00084 0.00037
0.00012 0.00024 0.00008
0.00017 0.00065 0.00018
0.00037 0.00039 0.00028
0.00030 0.00022 0.00007
0.00005 0.00011 0.00009
0.00004 0.00017 0.00001
0.00022 0.00013 0.00016
0.00028 0.00033 0.00041
0.00006 0.00019 0.00016
0.00008 0.00042 0.00016
0.00022 0.00018 0.00023
0.00028 0.00039 0.00011
0.00005 0.00011 0.00006
0.00006 0.00042 0.00005
0.00033 0.00022 0.00019
0.00001 0.00196 0.00073
0.00019 0.00053 0.00028
0.00001 0.00135 0.00018
0.00040 0.00096 0.00061
0.00020 0.00031 0.00012
0.00007 0.00019 0.00020
0.00002 0.00027 0.00002
0.00013 0.00023 0.00017
0.00001 0.00077 0.00065
0.00003 0.00036 0.00031
0.00011 0.00080 0.00034
0.00007 0.00038 0.00040
0.00053 0.00105 0.00021
0.00014 0.00047 0.00020
0.00016 0.00125 0.00007
0.00034 0.00077 0.00038
0.00023 0.00043 0.00037
0.00008 0.00013 0.00021
0.00008 0.00029 0.00014
0.00016 0.00017 0.00038
0.00012 0.00013 0.00008
0.00003 0.00005 0.00010
0.00002 0.00007 0.00001
0.00007 0.00007 0.00011
0.00012 0.00018 0.00025
0.00004 0.00007 0.00014
0.00012 0.00017 0.00022
0.00006 0.00010 0.00018
0.00020 0.00026 0.00013
0.00005 0.00009 0.00014
0.00013 0.00023 0.00005
0.00016 0.00013 0.00027
0.00006 0.00044 0.00009
0.00005 0.00014 0.00005
0.00005 0.00032 0.00005
0.00008 0.00026 0.00012
0.00011 0.00007 0.00004
0.00003 0.00003 0.00003
0.00002 0.00003 0.00001
0.00011 0.00005 0.00007
0.00001 0.00005 0.00005
0.00001 0.00003 0.00003
0.00001 0.00007 0.00004
0.00001 0.00003 0.00003
0.00005 0.00019 0.00005
0.00003 0.00008 0.00004
0.00004 0.00025 0.00003
0.00012 0.00013 0.00007
0.00018 0.00006 0.00005
0.00003 0.00002 0.00002
0.00003 0.00003 0.00002
0.00016 0.00003 0.00008
0.00010 0.00002 0.00001
0.00001 0.00001 0.00002
0.00001 0.00001 0.00001
0.00006 0.00001 0.00003
0.00014 0.00002 0.00006
0.00003 0.00001 0.00003
0.00004 0.00002 0.00004
0.00011 0.00001 0.00005
0.00011 0.00007 0.00002
0.00001 0.00002 0.00002
0.00003 0.00007 0.00001
0.00017 0.00004 0.00004
0.00001 0.00036 0.00020
0.00008 0.00013 0.00011
0.00001 0.00020 0.00007
0.00014 0.00022 0.00018
0.00009 0.00015 0.00008
0.00003 0.00007 0.00012
0.00001 0.00010 0.00001
0.00006 0.00012 0.00010
0.00001 0.00014 0.00024
0.00005 0.00006 0.00017
0.00006 0.00016 0.00017
0.00006 0.00006 0.00016
0.00015 0.00043 0.00010
0.00007 0.00025 0.00012
0.00004 0.00067 0.00003
0.00013 0.00036 0.00018
0.00039 0.00143 0.00043
0.00012 0.00049 0.00014
0.00018 0.00122 0.00019
0.00022 0.00078 0.00034
0.00014 0.00038 0.00009
0.00005 0.00018 0.00009
0.00002 0.00022 0.00002
0.00011 0.00019 0.00010
0.00019 0.00045 0.00029
0.00006 0.00018 0.00012
0.00013 0.00045 0.00015
0.00009 0.00021 0.00016
0.00035 0.00107 0.00013
0.00012 0.00026 0.00010
0.00019 0.00096 0.00006
0.00032 0.00061 0.00023
0.00012 0.00069 0.00016
0.00004 0.00024 0.00006
0.00009 0.00064 0.00010
0.00008 0.00043 0.00016
0.00011 0.00015 0.00004
0.00002 0.00011 0.00005
0.00002 0.00010 0.00001
0.00009 0.00011 0.00007
0.00001 0.00008 0.00008
0.00001 0.00003 0.00002
0.00001 0.00008 0.00008
0.00003 0.00007 0.00005
0.00008 0.00041 0.00006
0.00006 0.00017 0.00005
0.00004 0.00038 0.00003
0.00026 0.00029 0.00009
0.00046 0.00103 0.00028
0.00008 0.00027 0.00010
0.00014 0.00062 0.00014
0.00032 0.00049 0.00031
0.00030 0.00027 0.00012
0.00004 0.00012 0.00008
0.00002 0.00020 0.00003
0.00018 0.00016 0.00017
0.00024 0.00022 0.00044
0.00006 0.00013 0.00016
0.00005 0.00025 0.00015
0.00015 0.00009 0.00018
0.00020 0.00052 0.00009
0.00005 0.00020 0.00006
0.00005 0.00045 0.00003
0.00026 0.00042 0.00015
0.00001 0.00091 0.00024
0.00011 0.00022 0.00010
0.00001 0.00060 0.00009
0.00024 0.00055 0.00022
0.00012 0.00014 0.00005
0.00003 0.00009 0.00006
0.00001 0.00008 0.00001
0.00008 0.00011 0.00007
0.00001 0.00018 0.00028
0.00004 0.00008 0.00013
0.00006 0.00020 0.00016
0.00004 0.00010 0.00016
0.00025 0.00081 0.00008
0.00009 0.00034 0.00011
0.00007 0.00079 0.00002
0.00024 0.00055 0.00017
0.00054 0.00001 0.00093
0.00014 0.00001 0.00039
0.00016 0.00001 0.00034
0.00034 0.00001 0.00074
0.00020 0.00054 0.00015
0.00007 0.00017 0.00022
0.00004 0.00025 0.00003
0.00016 0.00027 0.00029
0.00021 0.00001 0.00071
0.00004 0.00001 0.00037
0.00011 0.00001 0.00039
0.00011 0.00001 0.00038
0.00038 0.00083 0.00025
0.00014 0.00029 0.00029
0.00016 0.00064 0.00009
0.00040 0.00050 0.00057
0.00013 0.00074 0.00021
0.00006 0.00019 0.00006
0.00007 0.00044 0.00011
0.00012 0.00038 0.00017
0.00025 0.00018 0.00006
0.00005 0.00010 0.00007
0.00005 0.00011 0.00001
0.00018 0.00010 0.00010
0.00001 0.00010 0.00010
0.00001 0.00005 0.00003
0.00001 0.00008 0.00006
0.00002 0.00006 0.00006
0.00011 0.00031 0.00008
0.00005 0.00014 0.00010
0.00006 0.00035 0.00005
0.00018 0.00018 0.00013
0.00057 0.00001 0.00043
0.00015 0.00001 0.00016
0.00020 0.00001 0.00021
0.00039 0.00001 0.00038
0.00033 0.00011 0.00012
0.00010 0.00006 0.00014
0.00005 0.00007 0.00002
0.00019 0.00005 0.00019
0.00035 0.00028 0.00044
0.00010 0.00010 0.00022
0.00010 0.00025 0.00025
0.00023 0.00013 0.00024
0.00023 0.00019 0.00011
0.00007 0.00008 0.00011
0.00010 0.00021 0.00005
0.00030 0.00010 0.00025
0.00001 0.00166 0.00060
0.00013 0.00035 0.00024
0.00001 0.00088 0.00020
0.00033 0.00076 0.00046
0.00018 0.00041 0.00017
0.00007 0.00020 0.00024
0.00003 0.00019 0.00003
0.00014 0.00029 0.00018
0.00001 0.00042 0.00082
0.00003 0.00014 0.00037
0.00006 0.00033 0.00035
0.00007 0.00020 0.00037
0.00042 0.00115 0.00019
0.00012 0.00025 0.00027
0.00015 0.00092 0.00006
0.00026 0.00065 0.00036
0.00124 0.00042 0.00035
0.00032 0.00011 0.00009
0.00038 0.00030 0.00009
0.00066 0.00023 0.00023
0.00051 0.00012 0.00005
0.00013 0.00004 0.00005
0.00009 0.00006 0.00001
0.00027 0.00007 0.00006
0.00041 0.00017 0.00017
0.00013 0.00005 0.00007
0.00021 0.00017 0.00010
0.00021 0.00007 0.00010
0.00093 0.00030 0.00011
0.00018 0.00008 0.00008
0.00038 0.00027 0.00004
0.00062 0.00016 0.00020
0.00022 0.00024 0.00011
0.00005 0.00005 0.00005
0.00010 0.00019 0.00009
0.00013 0.00013 0.00011
0.00023 0.00006 0.00004
0.00004 0.00002 0.00004
0.00003 0.00002 0.00001
0.00011 0.00003 0.00003
0.00002 0.00003 0.00005
0.00001 0.00001 0.00002
0.00001 0.00004 0.00004
0.00003 0.00002 0.00004
0.00016 0.00010 0.00004
0.00008 0.00006 0.00003
0.00006 0.00014 0.00003
0.00025 0.00008 0.00007
0.00094 0.00020 0.00018
0.00019 0.00005 0.00006
0.00035 0.00014 0.00010
0.00059 0.00010 0.00021
0.00033 0.00007 0.00005
0.00007 0.00002 0.00004
0.00005 0.00003 0.00001
0.00019 0.00003 0.00009
0.00040 0.00013 0.00016
0.00009 0.00006 0.00007
0.00012 0.00016 0.00008
0.00024 0.00005 0.00009
0.00050 0.00011 0.00007
0.00007 0.00002 0.00004
0.00012 0.00013 0.00003
0.00046 0.00007 0.00012
0.00001 0.00051 0.00025
0.00027 0.00014 0.00010
0.00001 0.00041 0.00008
0.00049 0.00027 0.00023
0.00033 0.00010 0.00006
0.00009 0.00003 0.00009
0.00005 0.00003 0.00001
0.00019 0.00005 0.00006
0.00001 0.00024 0.00025
0.00005 0.00009 0.00015
0.00016 0.00024 0.00014
0.00010 0.00009 0.00014
0.00083 0.00030 0.00008
0.00027 0.00011 0.00009
0.00024 0.00037 0.00002
0.00060 0.00017 0.00017
0.00016 0.00019 0.00033
0.00004 0.00004 0.00017
0.00008 0.00010 0.00017
0.00014 0.00011 0.00035
0.00010 0.00008 0.00007
0.00002 0.00002 0.00006
0.00002 0.00003 0.00001
0.00006 0.00004 0.00008
0.00007 0.00012 0.00029
0.00002 0.00004 0.00010
0.00008 0.00011 0.00015
0.00005 0.00005 0.00017
0.00021 0.00016 0.00014
0.00003 0.00005 0.00010
0.00009 0.00016 0.00005
0.00013 0.00009 0.00033
0.00008 0.00020 0.00008
0.00004 0.00004 0.00003
0.00005 0.00013 0.00004
0.00009 0.00011 0.00008
0.00009 0.00004 0.00004
0.00002 0.00002 0.00002
0.00001 0.00002 0.00001
0.00005 0.00003 0.00006
0.00001 0.00002 0.00004
0.00001 0.00001 0.00001
0.00001 0.00003 0.00002
0.00001 0.00001 0.00003
0.00008 0.00009 0.00005
0.00006 0.00005 0.00004
0.00005 0.00015 0.00002
0.00013 0.00007 0.00007
0.00019 0.00003 0.00006
0.00003 0.00001 0.00002
0.00004 0.00001 0.00003
0.00013 0.00001 0.00008
0.00006 0.00001 0.00003
0.00001 0.00001 0.00001
0.00001 0.00001 0.00001
0.00003 0.00001 0.00002
0.00013 0.00001 0.00005
0.00001 0.00001 0.00003
0.00002 0.00002 0.00003
0.00005 0.00001 0.00005
0.00010 0.00003 0.00002
0.00001 0.00001 0.00001
0.00003 0.00004 0.00001
0.00009 0.00002 0.00003
0.00001 0.00020 0.00021
0.00008 0.00005 0.00010
0.00001 0.00012 0.00005
0.00018 0.00011 0.00017
0.00011 0.00013 0.00009
0.00003 0.00005 0.00008
0.00001 0.00005 0.00001
0.00008 0.00009 0.00009
0.00001 0.00013 0.00040
0.00003 0.00005 0.00018
0.00005 0.00012 0.00016
0.00004 0.00004 0.00020
0.00013 0.00025 0.00010
0.00009 0.00014 0.00011
0.00004 0.00042 0.00003
0.00014 0.00017 0.00011
0.00013 0.00035 0.00005
0.00002 0.00007 0.00001
0.00005 0.00025 0.00002
0.00009 0.00018 0.00003
0.00007 0.00005 0.00001
0.00001 0.00002 0.00001
0.00001 0.00001 0.00001
0.00004 0.00003 0.00001
0.00006 0.00007 0.00002
0.00002 0.00002 0.00001
0.00004 0.00006 0.00001
0.00003 0.00003 0.00001
0.00019 0.00024 0.00001
0.00003 0.00007 0.00001
0.00005 0.00028 0.00001
0.00013 0.00014 0.00002
0.00005 0.00018 0.00001
0.00002 0.00003 0.00001
0.00005 0.00017 0.00002
0.00006 0.00010 0.00001
0.00008 0.00003 0.00001
0.00001 0.00001 0.00001
0.00001 0.00001 0.00001
0.00006 0.00002 0.00001
0.00001 0.00001 0.00001
0.00001 0.00001 0.00001
0.00001 0.00002 0.00001
0.00001 0.00001 0.00001
0.00004 0.00007 0.00001
0.00003 0.00003 0.00001
0.00002 0.00010 0.00001
0.00011 0.00006 0.00002
0.00022 0.00033 0.00002
0.00002 0.00006 0.00001
0.00007 0.00021 0.00001
0.00017 0.00014 0.00003
0.00010 0.00005 0.00001
0.00001 0.00002 0.00001
0.00001 0.00002 0.00001
0.00005 0.00003 0.00001
0.00013 0.00006 0.00002
0.00002 0.00002 0.00001
0.00002 0.00006 0.00002
0.00006 0.00002 0.00002
0.00012 0.00013 0.00001
0.00002 0.00005 0.00001
0.00003 0.00015 0.00001
0.00016 0.00010 0.00002
0.00001 0.00024 0.00005
0.00003 0.00004 0.00001
0.00001 0.00013 0.00002
0.00009 0.00011 0.00004
0.00005 0.00002 0.00001
0.00001 0.00001 0.00001
0.00001 0.00001 0.00001
0.00004 0.00001 0.00002
0.00001 0.00007 0.00006
0.00001 0.00002 0.00003
0.00002 0.00008 0.00003
0.00001 0.00002 0.00004
0.00014 0.00019 0.00002
0.00002 0.00006 0.00003
0.00003 0.00025 0.00001
0.00012 0.00012 0.00005
0.00060 0.00001 0.00030
0.00014 0.00001 0.00011
0.00020 0.00001 0.00012
0.00031 0.00001 0.00023
0.00027 0.00015 0.00005
0.00006 0.00004 0.00006
0.00004 0.00005 0.00001
0.00017 0.00008 0.00009
0.00017 0.00001 0.00018
0.00004 0.00001 0.00010
0.00008 0.00001 0.00011
0.00009 0.00001 0.00014
0.00035 0.00024 0.00009
0.00010 0.00011 0.00011
0.00015 0.00032 0.00004
0.00036 0.00018 0.00019
0.00021 0.00024 0.00017
0.00008 0.00006 0.00005
0.00010 0.00018 0.00011
0.00014 0.00012 0.00016
0.00026 0.00006 0.00004
0.00005 0.00004 0.00004
0.00005 0.00003 0.00001
0.00014 0.00004 0.00011
0.00002 0.00002 0.00006
0.00001 0.00001 0.00003
0.00001 0.00003 0.00005
0.00003 0.00001 0.00004
0.00011 0.00012 0.00007
0.00008 0.00006 0.00008
0.00007 0.00015 0.00005
0.00023 0.00010 0.00012
0.00111 0.00001 0.00023
0.00022 0.00001 0.00006
0.00029 0.00001 0.00010
0.00056 0.00001 0.00016
0.00055 0.00005 0.00006
0.00010 0.00003 0.00006
0.00006 0.00003 0.00001
0.00022 0.00003 0.00007
0.00046 0.00009 0.00015
0.00010 0.00004 0.00008
0.00012 0.00009 0.00012
0.00023 0.00004 0.00008
0.00039 0.00007 0.00004
0.00009 0.00004 0.00004
0.00014 0.00011 0.00002
0.00051 0.00005 0.00008
0.00001 0.00035 0.00040
0.00020 0.00008 0.00016
0.00001 0.00023 0.00013
0.00038 0.00014 0.00031
0.00036 0.00017 0.00015
0.00008 0.00005 0.00016
0.00005 0.00007 0.00002
0.00019 0.00010 0.00018
0.00001 0.00009 0.00076
0.00004 0.00003 0.00035
0.00009 0.00009 0.00038
0.00007 0.00003 0.00030
0.00042 0.00024 0.00016
0.00015 0.00007 0.00026
0.00014 0.00037 0.00004
0.00028 0.00014 0.00029
0.00018 0.00028 0.00094
0.00003 0.00004 0.00019
0.00004 0.00015 0.00026
0.00009 0.00012 0.00061
0.00003 0.00005 0.00010
0.00001 0.00001 0.00011
0.00001 0.00001 0.00001
0.00002 0.00003 0.00016
0.00004 0.00010 0.00067
0.00001 0.00003 0.00019
0.00002 0.00007 0.00024
0.00003 0.00004 0.00033
0.00007 0.00015 0.00024
0.00002 0.00005 0.00014
0.00003 0.00012 0.00009
0.00007 0.00009 0.00048
0.00001 0.00011 0.00012
0.00001 0.00003 0.00002
0.00001 0.00006 0.00006
0.00002 0.00005 0.00013
0.00003 0.00002 0.00003
0.00001 0.00001 0.00004
0.00001 0.00001 0.00001
0.00001 0.00001 0.00004
0.00001 0.00001 0.00003
0.00001 0.00001 0.00001
0.00001 0.00001 0.00002
0.00001 0.00001 0.00003
0.00001 0.00005 0.00004
0.00001 0.00003 0.00002
0.00001 0.00006 0.00003
0.00004 0.00004 0.00010
0.00012 0.00016 0.00021
0.00001 0.00003 0.00003
0.00002 0.00011 0.00012
0.00007 0.00006 0.00021
0.00003 0.00003 0.00003
0.00001 0.00001 0.00003
0.00001 0.00001 0.00001
0.00002 0.00002 0.00010
0.00004 0.00008 0.00013
0.00001 0.00004 0.00005
0.00001 0.00008 0.00003
0.00002 0.00003 0.00008
0.00004 0.00005 0.00005
0.00001 0.00001 0.00002
0.00001 0.00006 0.00001
0.00005 0.00004 0.00010
0.00001 0.00044 0.00059
0.00003 0.00009 0.00021
0.00001 0.00023 0.00018
0.00007 0.00017 0.00056
0.00003 0.00006 0.00009
0.00001 0.00003 0.00016
0.00001 0.00003 0.00001
0.00002 0.00004 0.00017
0.00001 0.00009 0.00067
0.00001 0.00003 0.00028
0.00001 0.00006 0.00026
0.00002 0.00005 0.00037
0.00007 0.00018 0.00021
0.00002 0.00007 0.00018
0.00002 0.00021 0.00005
0.00007 0.00015 0.00048
0.00003 0.00007 0.00027
0.00001 0.00002 0.00010
0.00001 0.00005 0.00011
0.00003 0.00004 0.00032
0.00001 0.00002 0.00004
0.00001 0.00001 0.00004
0.00001 0.00001 0.00001
0.00001 0.00001 0.00008
0.00003 0.00006 0.00023
0.00001 0.00002 0.00010
0.00003 0.00004 0.00016
0.00001 0.00002 0.00017
0.00005 0.00006 0.00009
0.00001 0.00003 0.00011
0.00002 0.00006 0.00005
0.00002 0.00004 0.00023
0.00001 0.00012 0.00005
0.00001 0.00002 0.00002
0.00001 0.00007 0.00003
0.00001 0.00007 0.00006
0.00001 0.00002 0.00002
0.00001 0.00001 0.00001
0.00001 0.00001 0.00001
0.00001 0.00001 0.00005
0.00001 0.00001 0.00001
0.00001 0.00001 0.00001
0.00001 0.00001 0.00001
0.00001 0.00001 0.00001
0.00001 0.00005 0.00002
[truncated: 9,013,611 more chars]
