# Supplementary material for: SQANTI: extensive characterization of long-read transcript sequences for quality control in full-length transcriptome identification and quantification
Source: Genome Res. 2018 Mar;28(3):396–411. doi: 10.1101/gr.222976.117 (PMC5848618; doi:10.1101/gr.222976.117)
Supplement: Supplemental Material [file supp_gr.222976.117_Supplemental_SQANTI_Source_Code.zip › SQANTI_Source_Code/utilities/gmst/par_EST.default]

######################################################################
# GeneMarkS version 4.7
# file with default parameters for EST from genetic code 1
######################################################################

####### --clean_join
# min size of contig to be included in analisys
--MIN_CONTIG_SIZE    400

# min size of sequence overall
--MIN_SEQ_SIZE       50000

# max 'N...N' substring length
--MAX_N_SUBSTRING  50

# insert this gap filler when join contigs
--GAP_FILLER NNNNNNNNNNNNNNNNNNNNNNNNNNNNNNNNNNNNNNNNNNNNNNNNNN

####### --gc
# print GC as integer
--GC_PRECISION       0

# no label in front of GC
--GC_LABEL           ""

####### --mkmod
--PHMM  2.8
--NAME  GeneMarkS_default_EST
--ORDM  2
--ATG_  1
--GTG_  0
--TTG_  0
--CTG_  0
--TAA_  1
--TAG_  1
--TGA_  1
--MINC  40
--MAXC  15000
--MAXN  15000
--NDEC  150
--CDEC  300
--CDCD  0.0
--CD1P  1
--CD2P  1
--COD1  ""
--COD2  ""
--NONC  ""

####### genome
# minimum length of gene in training (nt)
--MIN_COD   300

# minimum length of intergenic region in training
--MIN_NON   0

# exclude partial genes from training
--EXCLUDE_PARTIAL  0

# precision on start probabilities output
--START_PRECISION   3

# pseudocounts for starts
--START_PSEUDOCOUNTS 2

# in development
--SEPARATE_COD  0.0
--RANDOM_NONCOD 0.0

####### mkchain
# shift from start inside
--MKCHAIN_L_MARGING      3

# shift from stop inside
--MKCHAIN_R_MARGING      3

# pseudocounts in P estimation for mkchains (equal counts to any)
--MKCHAIN_PSEUDOCOUNTS   1

# precision on mkchain probabilities output
--MKCHAIN_PRECISION      6

####### --compare
#
--COMPARE_PRECISION   4

#
--COMPARE_START   1

#
--COMPARE_END   0

####### --pre_start
#
--PRE_START_WIDTH   6

#
--PRE_START_RELATIVE_POS   0

#
--PRE_START_INTERGENIC  1

#
--PRE_START_LINES  10000

####### --gibbs
#
--GIBBS_PRECISION_MAT  3

#
--GIBBS_PRECISION_DUR  3

#
--GIBBS_PSEUDOCOUNTS_MAT   1

#
--GIBBS_PSEUDOCOUNTS_DUR   1

####### end of parameters
