# Supplementary material for: SQANTI: extensive characterization of long-read transcript sequences for quality control in full-length transcriptome identification and quantification
Source: Genome Res. 2018 Mar;28(3):396–411. doi: 10.1101/gr.222976.117 (PMC5848618; doi:10.1101/gr.222976.117)
Supplement: Supplemental Material [file supp_gr.222976.117_Supplemental_SQANTI_Source_Code.zip › SQANTI_Source_Code/utilities/gmst/README.GeneMarkS-T]

README file of GeneMarkS-T

#====================================================================
# Copyright Georgia Institute of Technology, Atlanta, Georgia, USA
# Distributed by Gene Probe Inc., Atlanta, Georgia, USA
#====================================================================

March 2014

References:
Tang S. and Borodovsky M.
"GeneMarkS-T: identification of protein coding regions in RNA transcripts"

Other References for GeneMark Suite
Lukashin A. and Borodovsky M.
"GeneMark.hmm: new solutions for gene finding."
Nucleic Acids Research, 1998, Vol. 26, No. 4, pp. 1107-1115

Besemer J., Lomsadze A. and Borodovsky M.
"GeneMarkS: a self-training method for prediction of gene starts in
microbial genomes. Implications for finding sequence motifs in
regulatory regions."

Nucleic Acids Research, 2001, Vol. 29, No. 12, 2607-2618
Besemer J. and Borodovsky M.
"Heuristic approach to deriving models for gene finding."
Nucleic Acids Research, 1999, Vol. 27, No. 19, pp. 3911-3920


More specific instructions on using the programs described above follow below.

Further details on the data file formats and definitions are available at the site
http://topaz.gatech.edu/

#====================================================================
GeneMarkS-T options

GeneMarkS  version 5.1 March 2014
Usage: gmst.pl [options] <sequence file name>

input sequence in FASTA format


Output options:
(output is in current working directory)

--output    <string> output file with predicted gene coordinates by GeneMarh.hmm
            and species parameters derived by GeneMarkS-T.
            (default: <sequence file name>.lst)
 
            GeneMark.hmm can be executed independently after finishing GeneMarkS training.
            This method may be the preferable option in some situations, as it provides accesses to GeneMarh.hmm options.
--format    <string> output coordinates of predicted genes in this format
            (default: LST; supported: LST and GFF)
--fnn       create file with nucleotide sequence of predicted genes
--faa       create file with protein sequence of predicted genes
--clean     <number> delete all temporary files
            (default: 1; supported: 1 <true> and 0 <false>)
			
Run options:

--bins      <number> number of clusters for inhomogeneous genome
            (default: 0; supported: 0(automatic clustering),1,2,3)
--filter    <number> keep at most one prediction per sequence
            (default: 1; supported: 1 <true> and 0 <false>)
--strand    <string> sequence strand to predict genes in
            (default: 'both'; supported: direct, reverse and both )
--order     <number> markov chain order
            (default: 4; supported in range: >= 0)
--order_non <number> order for non-coding parameters
            (default: 2)
--gcode     <number> genetic code
            (default: 1; supported: 11, 4 and 1)
--motif     <number> iterative search for a sequence motif associated with CDS start
            (default: 1; supported: 1 <true> and 0 <false>)
--width     <number> motif width
            (default: 12; supported in range: >= 3)
--prestart  <number> length of sequence upstream of translation initiation site that presumably includes the motif
            (default: 6; supported in range: >= 0)
--fixmotif  <number> the motif is located at a fixed position with regard to the start; motif could overlap start codon
            (default: 1; supported: 1 <true> and 0 <false> if this option is on, it changes the meaning of --prestart 
            option which in this case will define the distance from start codon to motif start)
--offover   <number> prohibits gene overlap
            (default: 1; supported: 1 <true> and 0 <false>)

Combined output and run options:

--prok      to run program on prokaryotic transcripts
            (this option is the same as:  --bins 1  --filter 0  --order 2  --order_non 2  --gcode 11 --width 6  --prestart 40 --fixmotif 0)


Test/developer options:

--par      <file name> custom parameters for GeneMarkS
           (default is selected based on gcode value: 'par_<gcode>.default' )
--gibbs    <number> version of Gibbs sampler software
           (default: 3; supported versions: 1 and 3 ) 
--test     installation test
--identity  <number> identity level assigned for termination of iterations
            (default: 0.99; supported in range: >=0 and <= 1)
--maxitr    <number> maximum number of iterations
            (default: 10; supported in range: >= 1)
--verbose
--version

examples:
     gmst.pl Euka_transcripts.fasta 
     gmst.pl --prok Prok_transcripts.fasta

output: 
     seq.fasta.lst:    predicted genes in LST format.
     GeneMark_hmm.mod: GeneMark.hmm model derived by self-training on the input sequence.
     gms.log:          log file containing commands to accomplish GeneMarkS-T training.
	 
     If multiple bins are used, a sequence file and a model file are also generated for each bin.

gmhmmp program can be used to predict genes in transcripts from the same species after 
GeneMarkS-T training is completed. The specefic command line for your run is available 
in the end of gms.log file. 

#====================================================================
GeneMark.hmm options


GeneMark.hmm version 3.20

Usage:
    gmhmmp [options] [sequence file]

    [sequence file] - file with sequence/s in FASTA format

Required options:
	-m	[model file] file with gene finding parameters
    metagenome style model file is allowed

Optional parameters:

*** Output options

	-o	[output file] output file name
		default = [sequence file].lst
	-f	output format: [L] for LST, [G] for GFF
		default = L
	-a	output protein sequences of predicted genes
	-d	output nucleotide sequences of predicted genes
	-k	output RBS score and spacer
	-K	[file] output all RBS scores and location to file
	-b	output one best prediction per sequence

*** Prediction options

	-r	Use RBS for gene start prediction
	-s	[d|r|.] Strand to predict genes on
		default = '.' predict genes on both strands
	-p	[1|0] Gene overlap are allowed [1] or prohibited [0]
		default = 1
		[0] is used for gene finding in intron-less eukaryotic genomes
	-e	[filename] use this file with external infromation to profile predictions
	-c	parse parameters from FASTA defline

*** Developer options

	-M	[model file] file with gene finding parameters for metagenomes
	-R	[model file] file with parameters of RBS sub model
	-L	[log file] output information into loginfo file
	-i	[number] Probability of initiation and termination in non-coding state
		default = 0.5
	-n	Turn OFF prediction of the incomplete genes at sequence gaps
		(gap : string of unknown letters 'N' longer then 20 nt)
	-E	[value] evidence score for coding regions
	-v	verbose
	-V	debug mode

Examples:

	gmhmmp -r -m bsub.mod -o sequence.lst sequence.fasta
	gmhmmp -r -p 0 -m yeast.mod -o sequence.lst sequence.fasta
